# Supplementary material for: In skeletal muscle and neural crest cells, SMCHD1 regulates biological pathways relevant for Bosma syndrome and facioscapulohumeral dystrophy phenotype
Source: Nucleic Acids Res. 2023 Jun 19;51(14):7269–87. doi: 10.1093/nar/gkad523 (PMC10415154; doi:10.1093/nar/gkad523)
Supplement: gkad523_Supplemental_Files [file gkad523_supplemental_files.zip]

Archive with 5 entries (5 files):
- Laberthonniere et al-File S1.xlsx
- Laberthonniere et al-File S3.xlsx
- Laberthonniere et al. File S5 .xlsx
- Laberthonniere et al. Sup info.pdf
- List of supplementary files.docx
