# Supplementary material for: In skeletal muscle and neural crest cells, SMCHD1 regulates biological pathways relevant for Bosma syndrome and facioscapulohumeral dystrophy phenotype
Source: Nucleic Acids Res. 2023 Jun 19;51(14):7269–87. doi: 10.1093/nar/gkad523 (PMC10415154; doi:10.1093/nar/gkad523)
Supplement: gkad523_Supplemental_Files [file gkad523_supplemental_files.zip › Laberthonniere et al-File S1.xlsx]

## Sheet: DMR_CT_vs_14586
chr	start	end	width	padj	ENSG	gene	CT betavalue	14586 betavalue	feature
chr13	113043291	113046014	2724	1.47726e-59	ENST00000480321.1;ENST00000397021.1	MCF2L	0.617192	0.0432853	13_Heterochrom/lo
chr6	31180383	31181006	624	1.40619e-41	ENST00000441888.2		0.575727	0.0456842	11_Weak_Txn
chr7	27201061	27204548	3488	1.40619e-41	ENST00000421733.1;ENST00000222753.4;ENST00000472494.1;ENST00000521028.2	HOXA13	0.141395	0.796897	3_Poised_Promoter
chr7	27201061	27204548	3488	1.40619e-41	ENST00000421733.1;ENST00000222753.4;ENST00000472494.1;ENST00000521028.2	HOXA13	0.141395	0.796897	12_Repressed
chr13	35476599	35476937	339	1.06704e-33	ENST00000379919.4;ENST00000537702.1;ENST00000543274.1;ENST00000402346.1	MAB21L1;MIR548F5;NBEA	0.135768	0.862638	3_Poised_Promoter
chr13	35476599	35476937	339	1.06704e-33	ENST00000379919.4;ENST00000537702.1;ENST00000543274.1;ENST00000402346.1	MAB21L1;MIR548F5;NBEA	0.135768	0.862638	12_Repressed
chr6	32096304	32096520	217	5.60806e-29		TNXB	0.348222	0.948807	3_Poised_Promoter
chr11	45690869	45698376	7508	3.65422e-28			0.477254	0.61082	12_Repressed
chr6	33163165	33166700	3536	4.89352e-27	ENST00000374708.4;ENST00000395196.1;ENST00000477772.1	COL11A2	0.524375	0.491713	12_Repressed
chr6	33163165	33166700	3536	4.89352e-27	ENST00000374708.4;ENST00000395196.1;ENST00000477772.1	COL11A2	0.524375	0.491713	13_Heterochrom/lo
chr10	79311998	79317756	5759	2.24204e-26	ENST00000334512.5;ENST00000360331.3;ENST00000394592.3	ZMIZ1	0.853894	0.500938	11_Weak_Txn
chr10	79311998	79317756	5759	2.24204e-26	ENST00000334512.5;ENST00000360331.3;ENST00000394592.3	ZMIZ1	0.853894	0.500938	7_Weak_Enhancer
chr10	79311998	79317756	5759	2.24204e-26	ENST00000334512.5;ENST00000360331.3;ENST00000394592.3	ZMIZ1	0.853894	0.500938	6_Weak_Enhancer
chr10	79311998	79317756	5759	2.24204e-26	ENST00000334512.5;ENST00000360331.3;ENST00000394592.3	ZMIZ1	0.853894	0.500938	7_Weak_Enhancer
chr10	79311998	79317756	5759	2.24204e-26	ENST00000334512.5;ENST00000360331.3;ENST00000394592.3	ZMIZ1	0.853894	0.500938	11_Weak_Txn
chr10	79311998	79317756	5759	2.24204e-26	ENST00000334512.5;ENST00000360331.3;ENST00000394592.3	ZMIZ1	0.853894	0.500938	8_Insulator
chr10	79311998	79317756	5759	2.24204e-26	ENST00000334512.5;ENST00000360331.3;ENST00000394592.3	ZMIZ1	0.853894	0.500938	7_Weak_Enhancer
chr10	79311998	79317756	5759	2.24204e-26	ENST00000334512.5;ENST00000360331.3;ENST00000394592.3	ZMIZ1	0.853894	0.500938	6_Weak_Enhancer
chr10	79311998	79317756	5759	2.24204e-26	ENST00000334512.5;ENST00000360331.3;ENST00000394592.3	ZMIZ1	0.853894	0.500938	4_Strong_Enhancer
chr6	33294682	33297238	2557	3.01134e-26	ENST00000466866.1;ENST00000497454.1;ENST00000421215.2;ENST00000444031.2;ENST00000463584.1	RGL2	0.810395	0.7707	10_Txn_Elongation
chr6	33294682	33297238	2557	3.01134e-26	ENST00000466866.1;ENST00000497454.1;ENST00000421215.2;ENST00000444031.2;ENST00000463584.1	RGL2	0.810395	0.7707	5_Strong_Enhancer
chr6	33294682	33297238	2557	3.01134e-26	ENST00000466866.1;ENST00000497454.1;ENST00000421215.2;ENST00000444031.2;ENST00000463584.1	RGL2	0.810395	0.7707	4_Strong_Enhancer
chr7	114414975	114415752	778	1.09154e-25	ENST00000378237.3;ENST00000393489.3;ENST00000415146.1;ENST00000350908.4;ENST00000393498.1;ENST00000462331.1;ENST00000459666.1;ENST00000393494.2;ENST00000393500.3	FOXP2	0.163655	0.501144	4_Strong_Enhancer
chr6	31943451	31947567	4117	1.52859e-25	ENST00000468407.1;ENST00000432397.2;ENST00000425368.2;ENST00000375493.5;ENST00000469372.1;ENST00000452323.2;ENST00000299367.5;ENST00000497841.1;ENST00000556679.1	C2;CFB	0.65694	0.515162	12_Repressed
chr6	31943451	31947567	4117	1.52859e-25	ENST00000468407.1;ENST00000432397.2;ENST00000425368.2;ENST00000375493.5;ENST00000469372.1;ENST00000452323.2;ENST00000299367.5;ENST00000497841.1;ENST00000556679.1	C2;CFB	0.65694	0.515162	7_Weak_Enhancer
chr6	31943451	31947567	4117	1.52859e-25	ENST00000468407.1;ENST00000432397.2;ENST00000425368.2;ENST00000375493.5;ENST00000469372.1;ENST00000452323.2;ENST00000299367.5;ENST00000497841.1;ENST00000556679.1	C2;CFB	0.65694	0.515162	5_Strong_Enhancer
chr6	31943451	31947567	4117	1.52859e-25	ENST00000468407.1;ENST00000432397.2;ENST00000425368.2;ENST00000375493.5;ENST00000469372.1;ENST00000452323.2;ENST00000299367.5;ENST00000497841.1;ENST00000556679.1	C2;CFB	0.65694	0.515162	4_Strong_Enhancer
chr6	31943451	31947567	4117	1.52859e-25	ENST00000468407.1;ENST00000432397.2;ENST00000425368.2;ENST00000375493.5;ENST00000469372.1;ENST00000452323.2;ENST00000299367.5;ENST00000497841.1;ENST00000556679.1	C2;CFB	0.65694	0.515162	7_Weak_Enhancer
chr6	31943451	31947567	4117	1.52859e-25	ENST00000468407.1;ENST00000432397.2;ENST00000425368.2;ENST00000375493.5;ENST00000469372.1;ENST00000452323.2;ENST00000299367.5;ENST00000497841.1;ENST00000556679.1	C2;CFB	0.65694	0.515162	11_Weak_Txn
chr7	157463504	157467903	4400	4.97922e-23	ENST00000444158.1		0.398454	0.54994	12_Repressed
chr7	157463504	157467903	4400	4.97922e-23	ENST00000444158.1		0.398454	0.54994	13_Heterochrom/lo
chr18	63949095	63949872	778	7.35449e-23	ENST00000408945.3;ENST00000481726.1	HMSD	0.189766	0.457311	1_Active_Promoter
chr18	63949095	63949872	778	7.35449e-23	ENST00000408945.3;ENST00000481726.1	HMSD	0.189766	0.457311	4_Strong_Enhancer
chr6	32203916	32205007	1092	9.64832e-22	ENST00000375023.3	NOTCH4	0.583275	0.632879	13_Heterochrom/lo
chr11	45720102	45723476	3375	9.64832e-22	ENST00000532307.1;ENST00000530051.1;ENST00000529769.1		0.479706	0.667322	12_Repressed
chr11	45720102	45723476	3375	9.64832e-22	ENST00000532307.1;ENST00000530051.1;ENST00000529769.1		0.479706	0.667322	13_Heterochrom/lo
chr12	114693212	114697673	4462	9.64832e-22			0.82446	0.538964	1_Active_Promoter
chr12	114693212	114697673	4462	9.64832e-22			0.82446	0.538964	2_Weak_Promoter
chr12	114693212	114697673	4462	9.64832e-22			0.82446	0.538964	6_Weak_Enhancer
chr12	114693212	114697673	4462	9.64832e-22			0.82446	0.538964	7_Weak_Enhancer
chr12	114693212	114697673	4462	9.64832e-22			0.82446	0.538964	13_Heterochrom/lo
chr12	114693212	114697673	4462	9.64832e-22			0.82446	0.538964	12_Repressed
chr12	114693212	114697673	4462	9.64832e-22			0.82446	0.538964	3_Poised_Promoter
chr15	45378805	45379101	297	1.69428e-20	ENST00000558336.1;ENST00000396659.3;ENST00000560538.1	LOC145663;GATM	0.163227	0.100477	3_Poised_Promoter
chr15	62237614	62241156	3543	2.86421e-20	ENST00000563606.1;ENST00000561706.1		0.551246	0.648626	13_Heterochrom/lo
chr15	62237614	62241156	3543	2.86421e-20	ENST00000563606.1;ENST00000561706.1		0.551246	0.648626	8_Insulator
chr6	28633322	28633837	516	3.86308e-19			0.627039	0.541839	12_Repressed
chr6	31571948	31576192	4245	6.52622e-19	ENST00000454783.1;ENST00000418386.2;ENST00000436827.2;ENST00000449264.2	LTA;TNF	0.70346	0.67838	13_Heterochrom/lo
chr6	31571948	31576192	4245	6.52622e-19	ENST00000454783.1;ENST00000418386.2;ENST00000436827.2;ENST00000449264.2	LTA;TNF	0.70346	0.67838	6_Weak_Enhancer
chr6	31571948	31576192	4245	6.52622e-19	ENST00000454783.1;ENST00000418386.2;ENST00000436827.2;ENST00000449264.2	LTA;TNF	0.70346	0.67838	2_Weak_Promoter
chr6	31571948	31576192	4245	6.52622e-19	ENST00000454783.1;ENST00000418386.2;ENST00000436827.2;ENST00000449264.2	LTA;TNF	0.70346	0.67838	6_Weak_Enhancer
chr4	185811517	185812294	778	1.07282e-18	ENST00000448662.2;ENST00000431808.1;ENST00000393528.3;ENST00000449407.2;ENST00000284776.7;ENST00000355634.5	SORBS2	0.637494	0.803714	3_Poised_Promoter
chr4	185811517	185812294	778	1.07282e-18	ENST00000448662.2;ENST00000431808.1;ENST00000393528.3;ENST00000449407.2;ENST00000284776.7;ENST00000355634.5	SORBS2	0.637494	0.803714	12_Repressed
chr6	31864382	31866966	2585	1.07282e-18	ENST00000375631.4;ENST00000229729.6	NEU1;SLC44A4	0.740425	0.639244	6_Weak_Enhancer
chr6	31864382	31866966	2585	1.07282e-18	ENST00000375631.4;ENST00000229729.6	NEU1;SLC44A4	0.740425	0.639244	7_Weak_Enhancer
chr6	31864382	31866966	2585	1.07282e-18	ENST00000375631.4;ENST00000229729.6	NEU1;SLC44A4	0.740425	0.639244	11_Weak_Txn
chr5	1297669	1301156	3488	2.19412e-18			0.661444	0.720035	12_Repressed
chr5	1553932	1557515	3584	2.5616e-18			0.747413	0.490214	12_Repressed
chr16	2209966	2211571	1606	7.39215e-18	ENST00000561544.1;ENST00000562360.1;ENST00000566018.1;ENST00000328540.3	C16orf79	0.747609	0.623226	10_Txn_Elongation
chr16	2209966	2211571	1606	7.39215e-18	ENST00000561544.1;ENST00000562360.1;ENST00000566018.1;ENST00000328540.3	C16orf79	0.747609	0.623226	11_Weak_Txn
chr17	75843914	75847957	4044	8.58913e-18	ENST00000207549.3;ENST00000254806.3	UNC13D;WBP2	0.434107	0.31748	13_Heterochrom/lo
chr17	75843914	75847957	4044	8.58913e-18	ENST00000207549.3;ENST00000254806.3	UNC13D;WBP2	0.434107	0.31748	6_Weak_Enhancer
chr17	75843914	75847957	4044	8.58913e-18	ENST00000207549.3;ENST00000254806.3	UNC13D;WBP2	0.434107	0.31748	4_Strong_Enhancer
chr17	75843914	75847957	4044	8.58913e-18	ENST00000207549.3;ENST00000254806.3	UNC13D;WBP2	0.434107	0.31748	9_Txn_Transition
chr17	75843914	75847957	4044	8.58913e-18	ENST00000207549.3;ENST00000254806.3	UNC13D;WBP2	0.434107	0.31748	7_Weak_Enhancer
chr17	75843914	75847957	4044	8.58913e-18	ENST00000207549.3;ENST00000254806.3	UNC13D;WBP2	0.434107	0.31748	10_Txn_Elongation
chr6	30163763	30164624	862	1.09295e-17	ENST00000376695.3;ENST00000376694.4;ENST00000376688.1	TRIM15	0.669635	0.706903	12_Repressed
chr6	27667482	27669993	2512	1.23716e-17			0.098049	0.291729	2_Weak_Promoter
chr6	32216621	32217824	1204	1.27033e-17	ENST00000375023.3	NOTCH4	0.611926	0.671594	13_Heterochrom/lo
chr6	32216621	32217824	1204	1.27033e-17	ENST00000375023.3	NOTCH4	0.611926	0.671594	12_Repressed
chr6	31877834	31881877	4044	1.86785e-16	ENST00000465707.1;ENST00000544672.1;ENST00000229729.6;ENST00000375562.4;ENST00000395728.3;ENST00000442298.2;ENST00000480912.1	SLC44A4;EHMT2	0.728257	0.655768	10_Txn_Elongation
chr6	31716985	31721028	4044	1.86785e-16	ENST00000495859.1	LY6G6D;LY6G6C	0.625606	0.599637	11_Weak_Txn
chr6	31716985	31721028	4044	1.86785e-16	ENST00000495859.1	LY6G6D;LY6G6C	0.625606	0.599637	7_Weak_Enhancer
chr6	31716985	31721028	4044	1.86785e-16	ENST00000495859.1	LY6G6D;LY6G6C	0.625606	0.599637	5_Strong_Enhancer
chr6	31716985	31721028	4044	1.86785e-16	ENST00000495859.1	LY6G6D;LY6G6C	0.625606	0.599637	4_Strong_Enhancer
chr6	31716985	31721028	4044	1.86785e-16	ENST00000495859.1	LY6G6D;LY6G6C	0.625606	0.599637	5_Strong_Enhancer
chr6	31716985	31721028	4044	1.86785e-16	ENST00000495859.1	LY6G6D;LY6G6C	0.625606	0.599637	7_Weak_Enhancer
chr6	31716985	31721028	4044	1.86785e-16	ENST00000495859.1	LY6G6D;LY6G6C	0.625606	0.599637	6_Weak_Enhancer
chr6	31716985	31721028	4044	1.86785e-16	ENST00000495859.1	LY6G6D;LY6G6C	0.625606	0.599637	7_Weak_Enhancer
chr6	31716985	31721028	4044	1.86785e-16	ENST00000495859.1	LY6G6D;LY6G6C	0.625606	0.599637	11_Weak_Txn
chr6	31877834	31881877	4044	1.86785e-16	ENST00000465707.1;ENST00000544672.1;ENST00000229729.6;ENST00000375562.4;ENST00000395728.3;ENST00000442298.2;ENST00000480912.1	SLC44A4;EHMT2	0.728257	0.655768	13_Heterochrom/lo
chr6	31877834	31881877	4044	1.86785e-16	ENST00000465707.1;ENST00000544672.1;ENST00000229729.6;ENST00000375562.4;ENST00000395728.3;ENST00000442298.2;ENST00000480912.1	SLC44A4;EHMT2	0.728257	0.655768	6_Weak_Enhancer
chr6	31877834	31881877	4044	1.86785e-16	ENST00000465707.1;ENST00000544672.1;ENST00000229729.6;ENST00000375562.4;ENST00000395728.3;ENST00000442298.2;ENST00000480912.1	SLC44A4;EHMT2	0.728257	0.655768	2_Weak_Promoter
chr6	31877834	31881877	4044	1.86785e-16	ENST00000465707.1;ENST00000544672.1;ENST00000229729.6;ENST00000375562.4;ENST00000395728.3;ENST00000442298.2;ENST00000480912.1	SLC44A4;EHMT2	0.728257	0.655768	1_Active_Promoter
chr6	31877834	31881877	4044	1.86785e-16	ENST00000465707.1;ENST00000544672.1;ENST00000229729.6;ENST00000375562.4;ENST00000395728.3;ENST00000442298.2;ENST00000480912.1	SLC44A4;EHMT2	0.728257	0.655768	2_Weak_Promoter
chr6	31877834	31881877	4044	1.86785e-16	ENST00000465707.1;ENST00000544672.1;ENST00000229729.6;ENST00000375562.4;ENST00000395728.3;ENST00000442298.2;ENST00000480912.1	SLC44A4;EHMT2	0.728257	0.655768	6_Weak_Enhancer
chr6	31877834	31881877	4044	1.86785e-16	ENST00000465707.1;ENST00000544672.1;ENST00000229729.6;ENST00000375562.4;ENST00000395728.3;ENST00000442298.2;ENST00000480912.1	SLC44A4;EHMT2	0.728257	0.655768	7_Weak_Enhancer
chr6	31877834	31881877	4044	1.86785e-16	ENST00000465707.1;ENST00000544672.1;ENST00000229729.6;ENST00000375562.4;ENST00000395728.3;ENST00000442298.2;ENST00000480912.1	SLC44A4;EHMT2	0.728257	0.655768	11_Weak_Txn
chr6	31791226	31794080	2855	2.55854e-16	ENST00000375663.3;ENST00000444930.2	VARS	0.77063	0.795539	10_Txn_Elongation
chr6	31791226	31794080	2855	2.55854e-16	ENST00000375663.3;ENST00000444930.2	VARS	0.77063	0.795539	9_Txn_Transition
chr6	31791226	31794080	2855	2.55854e-16	ENST00000375663.3;ENST00000444930.2	VARS	0.77063	0.795539	4_Strong_Enhancer
chr6	31791226	31794080	2855	2.55854e-16	ENST00000375663.3;ENST00000444930.2	VARS	0.77063	0.795539	5_Strong_Enhancer
chr6	31791226	31794080	2855	2.55854e-16	ENST00000375663.3;ENST00000444930.2	VARS	0.77063	0.795539	4_Strong_Enhancer
chr16	88922147	88926715	4569	3.33829e-16	ENST00000327483.5;ENST00000360302.2	CBFA2T3	0.622585	0.489947	6_Weak_Enhancer
chr16	88922147	88926715	4569	3.33829e-16	ENST00000327483.5;ENST00000360302.2	CBFA2T3	0.622585	0.489947	7_Weak_Enhancer
chr16	88922147	88926715	4569	3.33829e-16	ENST00000327483.5;ENST00000360302.2	CBFA2T3	0.622585	0.489947	12_Repressed
chr16	88922147	88926715	4569	3.33829e-16	ENST00000327483.5;ENST00000360302.2	CBFA2T3	0.622585	0.489947	3_Poised_Promoter
chr16	88922147	88926715	4569	3.33829e-16	ENST00000327483.5;ENST00000360302.2	CBFA2T3	0.622585	0.489947	12_Repressed
chr16	88922147	88926715	4569	3.33829e-16	ENST00000327483.5;ENST00000360302.2	CBFA2T3	0.622585	0.489947	3_Poised_Promoter
chr6	32080597	32084133	3537	9.83164e-16	ENST00000375244.3	TNXB	0.560767	0.40614	11_Weak_Txn
chr6	32080597	32084133	3537	9.83164e-16	ENST00000375244.3	TNXB	0.560767	0.40614	7_Weak_Enhancer
chr6	32080597	32084133	3537	9.83164e-16	ENST00000375244.3	TNXB	0.560767	0.40614	11_Weak_Txn
chr6	32080597	32084133	3537	9.83164e-16	ENST00000375244.3	TNXB	0.560767	0.40614	7_Weak_Enhancer
chr6	32080597	32084133	3537	9.83164e-16	ENST00000375244.3	TNXB	0.560767	0.40614	6_Weak_Enhancer
chr6	32080597	32084133	3537	9.83164e-16	ENST00000375244.3	TNXB	0.560767	0.40614	2_Weak_Promoter
chr6	32080597	32084133	3537	9.83164e-16	ENST00000375244.3	TNXB	0.560767	0.40614	6_Weak_Enhancer
chr6	32080597	32084133	3537	9.83164e-16	ENST00000375244.3	TNXB	0.560767	0.40614	12_Repressed
chr14	96623474	96625985	2512	2.22927e-15			0.507916	0.350806	12_Repressed
chr6	29669783	29674037	4255	5.32416e-15	ENST00000533330.2;ENST00000376894.4;ENST00000376888.2;ENST00000376917.3	MOG;ZFP57	0.503344	0.604923	11_Weak_Txn
chr6	29669783	29674037	4255	5.32416e-15	ENST00000533330.2;ENST00000376894.4;ENST00000376888.2;ENST00000376917.3	MOG;ZFP57	0.503344	0.604923	10_Txn_Elongation
chr6	29669783	29674037	4255	5.32416e-15	ENST00000533330.2;ENST00000376894.4;ENST00000376888.2;ENST00000376917.3	MOG;ZFP57	0.503344	0.604923	11_Weak_Txn
chr6	31762717	31766760	4044	9.87395e-15	ENST00000491552.1;ENST00000375755.3;ENST00000534153.4;ENST00000493662.1;ENST00000425424.1;ENST00000433778.1;ENST00000419679.1;ENST00000375686.3;ENST00000467576.1;ENST00000375688.4	C6orf26;C6orf27	0.533165	0.498453	11_Weak_Txn
chr6	31762717	31766760	4044	9.87395e-15	ENST00000491552.1;ENST00000375755.3;ENST00000534153.4;ENST00000493662.1;ENST00000425424.1;ENST00000433778.1;ENST00000419679.1;ENST00000375686.3;ENST00000467576.1;ENST00000375688.4	C6orf26;C6orf27	0.533165	0.498453	7_Weak_Enhancer
chr6	31762717	31766760	4044	9.87395e-15	ENST00000491552.1;ENST00000375755.3;ENST00000534153.4;ENST00000493662.1;ENST00000425424.1;ENST00000433778.1;ENST00000419679.1;ENST00000375686.3;ENST00000467576.1;ENST00000375688.4	C6orf26;C6orf27	0.533165	0.498453	13_Heterochrom/lo
chr6	29679128	29682570	3443	1.65282e-14	ENST00000376883.1		0.70081	0.64725	4_Strong_Enhancer
chr6	29679128	29682570	3443	1.65282e-14	ENST00000376883.1		0.70081	0.64725	5_Strong_Enhancer
chr6	29679128	29682570	3443	1.65282e-14	ENST00000376883.1		0.70081	0.64725	4_Strong_Enhancer
chr6	29679128	29682570	3443	1.65282e-14	ENST00000376883.1		0.70081	0.64725	1_Active_Promoter
chr6	29679128	29682570	3443	1.65282e-14	ENST00000376883.1		0.70081	0.64725	2_Weak_Promoter
chr6	29679128	29682570	3443	1.65282e-14	ENST00000376883.1		0.70081	0.64725	11_Weak_Txn
chr10	133245715	133248300	2586	2.40033e-14	ENST00000553459.1;ENST00000300167.6;ENST00000362219.2	MIR202	0.50163	0.488727	12_Repressed
chr16	1120105	1122858	2754	4.04579e-14			0.626265	0.447978	13_Heterochrom/lo
chr16	1120105	1122858	2754	4.04579e-14			0.626265	0.447978	12_Repressed
chr11	45700844	45703490	2647	1.80548e-13			0.637088	0.687769	12_Repressed
chr11	1220270	1222781	2512	1.97133e-13	ENST00000546052.1;ENST00000406844.3	MUC5B	0.628702	0.648893	13_Heterochrom/lo
chr6	29601275	29605318	4044	2.9416e-13	ENST00000377016.4;ENST00000355973.3;ENST00000376977.3;ENST00000377012.4;ENST00000377034.4	GABBR1	0.839665	0.790809	10_Txn_Elongation
chr10	129767428	129771304	3877	3.55598e-13	ENST00000306010.7;ENST00000428273.1		0.810695	0.822778	13_Heterochrom/lo
chr11	34513204	34514030	827	7.03109e-13	ENST00000532417.1;ENST00000257832.2;ENST00000429939.2;ENST00000312319.2;ENST00000528709.1	ELF5	0.839378	0.654353	8_Insulator
chr11	34513204	34514030	827	7.03109e-13	ENST00000532417.1;ENST00000257832.2;ENST00000429939.2;ENST00000312319.2;ENST00000528709.1	ELF5	0.839378	0.654353	13_Heterochrom/lo
chr11	2460481	2461794	1314	2.36421e-12	ENST00000335475.5	KCNQ1	0.548681	0.724387	13_Heterochrom/lo
chr8	41310170	41313708	3539	2.76735e-12	ENST00000535263.1;ENST00000220772.3	SFRP1	0.279671	0.343938	6_Weak_Enhancer
chr8	41310170	41313708	3539	2.76735e-12	ENST00000535263.1;ENST00000220772.3	SFRP1	0.279671	0.343938	13_Heterochrom/lo
chr11	2903814	2906173	2360	7.14624e-12	ENST00000455942.2;ENST00000533594.1	SLC22A18;SLC22A18AS	0.772785	0.758094	2_Weak_Promoter
chr11	2903814	2906173	2360	7.14624e-12	ENST00000455942.2;ENST00000533594.1	SLC22A18;SLC22A18AS	0.772785	0.758094	6_Weak_Enhancer
chr11	2903814	2906173	2360	7.14624e-12	ENST00000455942.2;ENST00000533594.1	SLC22A18;SLC22A18AS	0.772785	0.758094	7_Weak_Enhancer
chr11	2903814	2906173	2360	7.14624e-12	ENST00000455942.2;ENST00000533594.1	SLC22A18;SLC22A18AS	0.772785	0.758094	11_Weak_Txn
chr3	158672290	158673312	1023	8.91481e-12	ENST00000264265.3	LXN;GFM1	0.280162	0.526791	1_Active_Promoter
chr3	158672290	158673312	1023	8.91481e-12	ENST00000264265.3	LXN;GFM1	0.280162	0.526791	2_Weak_Promoter
chr3	158672290	158673312	1023	8.91481e-12	ENST00000264265.3	LXN;GFM1	0.280162	0.526791	6_Weak_Enhancer
chr16	28982500	28986543	4044	9.03503e-12	ENST00000395461.3;ENST00000564277.1;ENST00000563964.1;ENST00000395456.2;ENST00000454369.2;ENST00000360872.5;ENST00000566177.1;ENST00000565975.1;ENST00000569969.1;ENST00000311008.11;ENST00000334536.8;ENST00000568899.1	SPNS1;LAT	0.737947	0.782237	10_Txn_Elongation
chr16	28982500	28986543	4044	9.03503e-12	ENST00000395461.3;ENST00000564277.1;ENST00000563964.1;ENST00000395456.2;ENST00000454369.2;ENST00000360872.5;ENST00000566177.1;ENST00000565975.1;ENST00000569969.1;ENST00000311008.11;ENST00000334536.8;ENST00000568899.1	SPNS1;LAT	0.737947	0.782237	11_Weak_Txn
chr11	2272116	2275704	3589	2.76342e-11	ENST00000331289.4	ASCL2	0.662611	0.698107	12_Repressed
chr7	97025302	97028789	3488	3.26824e-11	ENST00000493764.1;ENST00000222598.4	DLX5	0.35103	0.586864	6_Weak_Enhancer
chr7	97025302	97028789	3488	3.26824e-11	ENST00000493764.1;ENST00000222598.4	DLX5	0.35103	0.586864	12_Repressed
chr7	97025302	97028789	3488	3.26824e-11	ENST00000493764.1;ENST00000222598.4	DLX5	0.35103	0.586864	6_Weak_Enhancer
chr7	97025302	97028789	3488	3.26824e-11	ENST00000493764.1;ENST00000222598.4	DLX5	0.35103	0.586864	2_Weak_Promoter
chr7	97025302	97028789	3488	3.26824e-11	ENST00000493764.1;ENST00000222598.4	DLX5	0.35103	0.586864	8_Insulator
chr7	97025302	97028789	3488	3.26824e-11	ENST00000493764.1;ENST00000222598.4	DLX5	0.35103	0.586864	13_Heterochrom/lo
chr3	147354458	147358086	3629	4.0799e-11	ENST00000473299.1		0.173685	0.369602	12_Repressed
chr6	31870194	31871427	1234	4.78498e-11	ENST00000229729.6	SLC44A4	0.639778	0.48938	13_Heterochrom/lo
chr6	31870194	31871427	1234	4.78498e-11	ENST00000229729.6	SLC44A4	0.639778	0.48938	8_Insulator
chr6	31870194	31871427	1234	4.78498e-11	ENST00000229729.6	SLC44A4	0.639778	0.48938	13_Heterochrom/lo
chr6	33902389	33905385	2997	1.72268e-10	ENST00000526556.1;ENST00000451317.2		0.604467	0.650378	12_Repressed
chr6	32167309	32167693	385	1.88581e-10	ENST00000422437.1;ENST00000489721.1	EGFL8	0.835687	0.855447	10_Txn_Elongation
chr12	132402301	132405843	3543	7.11108e-10			0.551791	0.634763	12_Repressed
chr6	28859875	28863367	3493	9.34237e-10	ENST00000440244.1		0.744996	0.794701	13_Heterochrom/lo
chr6	28859875	28863367	3493	9.34237e-10	ENST00000440244.1		0.744996	0.794701	12_Repressed
chr6	28859875	28863367	3493	9.34237e-10	ENST00000440244.1		0.744996	0.794701	6_Weak_Enhancer
chr6	30110931	30112189	1259	9.34237e-10	ENST00000496062.1;ENST00000440874.1;ENST00000376734.3	TRIM31	0.506417	0.333459	12_Repressed
chr6	28992971	28997014	4044	9.59903e-10	ENST00000377179.3;ENST00000535083.1;ENST00000483450.1	ZNF311	0.717235	0.742334	13_Heterochrom/lo
chr6	30207783	30212552	4770	1.06938e-09	ENST00000487829.1;ENST00000454678.2;ENST00000453195.1	TRIM26	0.744321	0.661636	4_Strong_Enhancer
chr6	30207783	30212552	4770	1.06938e-09	ENST00000487829.1;ENST00000454678.2;ENST00000453195.1	TRIM26	0.744321	0.661636	5_Strong_Enhancer
chr6	30207783	30212552	4770	1.06938e-09	ENST00000487829.1;ENST00000454678.2;ENST00000453195.1	TRIM26	0.744321	0.661636	9_Txn_Transition
chr6	30207783	30212552	4770	1.06938e-09	ENST00000487829.1;ENST00000454678.2;ENST00000453195.1	TRIM26	0.744321	0.661636	11_Weak_Txn
chr6	30207783	30212552	4770	1.06938e-09	ENST00000487829.1;ENST00000454678.2;ENST00000453195.1	TRIM26	0.744321	0.661636	7_Weak_Enhancer
chr6	30207783	30212552	4770	1.06938e-09	ENST00000487829.1;ENST00000454678.2;ENST00000453195.1	TRIM26	0.744321	0.661636	6_Weak_Enhancer
chr6	30207783	30212552	4770	1.06938e-09	ENST00000487829.1;ENST00000454678.2;ENST00000453195.1	TRIM26	0.744321	0.661636	2_Weak_Promoter
chr6	30207783	30212552	4770	1.06938e-09	ENST00000487829.1;ENST00000454678.2;ENST00000453195.1	TRIM26	0.744321	0.661636	1_Active_Promoter
chr6	33898194	33900799	2606	1.08295e-09	ENST00000526556.1;ENST00000506222.2;ENST00000533304.1;ENST00000451317.2		0.623555	0.79004	12_Repressed
chr6	29460707	29465654	4948	1.15626e-09	ENST00000442615.1;ENST00000377132.1;ENST00000396792.2;ENST00000473369.1;ENST00000377136.1;ENST00000377133.1	OR2H1	0.379978	0.531532	13_Heterochrom/lo
chr6	29460707	29465654	4948	1.15626e-09	ENST00000442615.1;ENST00000377132.1;ENST00000396792.2;ENST00000473369.1;ENST00000377136.1;ENST00000377133.1	OR2H1	0.379978	0.531532	7_Weak_Enhancer
chr2	43837980	43838862	883	1.72224e-09	ENST00000272286.2;ENST00000543989.1;ENST00000405322.1;ENST00000260645.1	ABCG5;ABCG8	0.714953	0.741838	12_Repressed
chr16	839516	844178	4663	1.87871e-09			0.612077	0.768284	13_Heterochrom/lo
chr6	32824247	32830791	6545	3.09039e-09	ENST00000374897.2;ENST00000452392.2	TAP2	0.868787	0.814916	11_Weak_Txn
chr6	32824247	32830791	6545	3.09039e-09	ENST00000374897.2;ENST00000452392.2	TAP2	0.868787	0.814916	8_Insulator
chr6	32824247	32830791	6545	3.09039e-09	ENST00000374897.2;ENST00000452392.2	TAP2	0.868787	0.814916	11_Weak_Txn
chr6	32824247	32830791	6545	3.09039e-09	ENST00000374897.2;ENST00000452392.2	TAP2	0.868787	0.814916	10_Txn_Elongation
chr6	168871575	168874209	2635	5.49354e-09			0.626521	0.443455	13_Heterochrom/lo
chr8	142785952	142786813	862	5.8007e-09	ENST00000518434.1;ENST00000510610.2;ENST00000301263.4	LY6D	0.671838	0.715855	7_Weak_Enhancer
chr8	142785952	142786813	862	5.8007e-09	ENST00000518434.1;ENST00000510610.2;ENST00000301263.4	LY6D	0.671838	0.715855	6_Weak_Enhancer
chr8	142785952	142786813	862	5.8007e-09	ENST00000518434.1;ENST00000510610.2;ENST00000301263.4	LY6D	0.671838	0.715855	7_Weak_Enhancer
chr10	129031381	129034412	3032	6.18811e-09			0.510908	0.516751	8_Insulator
chr10	129031381	129034412	3032	6.18811e-09			0.510908	0.516751	13_Heterochrom/lo
chr11	1835485	1839528	4044	8.62383e-09	ENST00000483280.1;ENST00000436964.2;ENST00000535046.1;ENST00000381968.3;ENST00000381911.1;ENST00000381906.1;ENST00000252898.7;ENST00000381905.3	SYT8;TNNI2	0.695346	0.774654	4_Strong_Enhancer
chr11	1835485	1839528	4044	8.62383e-09	ENST00000483280.1;ENST00000436964.2;ENST00000535046.1;ENST00000381968.3;ENST00000381911.1;ENST00000381906.1;ENST00000252898.7;ENST00000381905.3	SYT8;TNNI2	0.695346	0.774654	2_Weak_Promoter
chr11	1835485	1839528	4044	8.62383e-09	ENST00000483280.1;ENST00000436964.2;ENST00000535046.1;ENST00000381968.3;ENST00000381911.1;ENST00000381906.1;ENST00000252898.7;ENST00000381905.3	SYT8;TNNI2	0.695346	0.774654	6_Weak_Enhancer
chr11	1835485	1839528	4044	8.62383e-09	ENST00000483280.1;ENST00000436964.2;ENST00000535046.1;ENST00000381968.3;ENST00000381911.1;ENST00000381906.1;ENST00000252898.7;ENST00000381905.3	SYT8;TNNI2	0.695346	0.774654	2_Weak_Promoter
chr11	1835485	1839528	4044	8.62383e-09	ENST00000483280.1;ENST00000436964.2;ENST00000535046.1;ENST00000381968.3;ENST00000381911.1;ENST00000381906.1;ENST00000252898.7;ENST00000381905.3	SYT8;TNNI2	0.695346	0.774654	6_Weak_Enhancer
chr11	1835485	1839528	4044	8.62383e-09	ENST00000483280.1;ENST00000436964.2;ENST00000535046.1;ENST00000381968.3;ENST00000381911.1;ENST00000381906.1;ENST00000252898.7;ENST00000381905.3	SYT8;TNNI2	0.695346	0.774654	8_Insulator
chr11	1835485	1839528	4044	8.62383e-09	ENST00000483280.1;ENST00000436964.2;ENST00000535046.1;ENST00000381968.3;ENST00000381911.1;ENST00000381906.1;ENST00000252898.7;ENST00000381905.3	SYT8;TNNI2	0.695346	0.774654	11_Weak_Txn
chr6	32068810	32070808	1999	3.1416e-08	ENST00000375244.3	TNXB	0.746369	0.768201	13_Heterochrom/lo
chr5	1834253	1836764	2512	3.42898e-08			0.47059	0.512041	12_Repressed
chr6	33187883	33189951	2069	5.42541e-08	ENST00000374708.4	COL11A2	0.708257	0.739393	12_Repressed
chr6	31307769	31308201	433	5.50574e-08			0.324219	0.456814	12_Repressed
chr20	43510581	43514068	3488	5.85057e-08	ENST00000427442.2;ENST00000418998.1;ENST00000444063.1;ENST00000373134.1	L3MBTL	0.545866	0.546751	11_Weak_Txn
chr20	43510581	43514068	3488	5.85057e-08	ENST00000427442.2;ENST00000418998.1;ENST00000444063.1;ENST00000373134.1	L3MBTL	0.545866	0.546751	2_Weak_Promoter
chr11	2297395	2301941	4547	1.06485e-07	ENST00000381153.3;ENST00000456145.2;ENST00000470369.1;ENST00000182290.4;ENST00000483227.1;ENST00000381121.3;ENST00000451520.2;ENST00000381117.1	C11orf21;TSPAN32	0.700624	0.669494	13_Heterochrom/lo
chr11	2297395	2301941	4547	1.06485e-07	ENST00000381153.3;ENST00000456145.2;ENST00000470369.1;ENST00000182290.4;ENST00000483227.1;ENST00000381121.3;ENST00000451520.2;ENST00000381117.1	C11orf21;TSPAN32	0.700624	0.669494	12_Repressed
chr11	2297395	2301941	4547	1.06485e-07	ENST00000381153.3;ENST00000456145.2;ENST00000470369.1;ENST00000182290.4;ENST00000483227.1;ENST00000381121.3;ENST00000451520.2;ENST00000381117.1	C11orf21;TSPAN32	0.700624	0.669494	8_Insulator
chr11	2297395	2301941	4547	1.06485e-07	ENST00000381153.3;ENST00000456145.2;ENST00000470369.1;ENST00000182290.4;ENST00000483227.1;ENST00000381121.3;ENST00000451520.2;ENST00000381117.1	C11orf21;TSPAN32	0.700624	0.669494	13_Heterochrom/lo
chr6	32393285	32395796	2512	1.21323e-07	ENST00000429232.2	BTNL2	0.63855	0.820347	4_Strong_Enhancer
chr6	32393285	32395796	2512	1.21323e-07	ENST00000429232.2	BTNL2	0.63855	0.820347	5_Strong_Enhancer
chr6	32393285	32395796	2512	1.21323e-07	ENST00000429232.2	BTNL2	0.63855	0.820347	7_Weak_Enhancer
chr6	32393285	32395796	2512	1.21323e-07	ENST00000429232.2	BTNL2	0.63855	0.820347	11_Weak_Txn
chr11	67650185	67650962	778	1.3312e-07	ENST00000255082.3	ACY3	0.58823	0.660234	13_Heterochrom/lo
chr6	31967320	31970479	3160	1.6098e-07	ENST00000375394.2;ENST00000478221.1;ENST00000337523.5;ENST00000375331.2	SKIV2L;STK19;DOM3Z	0.829635	0.787	10_Txn_Elongation
chr16	85573196	85576720	3525	1.69879e-07			0.478818	0.262699	11_Weak_Txn
chr4	1493351	1497239	3889	2.25712e-07			0.399355	0.599744	13_Heterochrom/lo
chr4	1493351	1497239	3889	2.25712e-07			0.399355	0.599744	12_Repressed
chr4	1493351	1497239	3889	2.25712e-07			0.399355	0.599744	13_Heterochrom/lo
chr16	67941940	67946568	4629	3.13276e-07	ENST00000573538.1;ENST00000422611.2;ENST00000264005.5;ENST00000338335.3;ENST00000316341.3;ENST00000572037.1;ENST00000541864.2;ENST00000576616.1	LCAT;SLC12A4	0.715872	0.540929	10_Txn_Elongation
chr22	21631295	21634506	3212	4.57751e-07	ENST00000398873.3;ENST00000292778.6;ENST00000292779.3	YDJC;CCDC116	0.70232	0.598678	11_Weak_Txn
chr22	21631295	21634506	3212	4.57751e-07	ENST00000398873.3;ENST00000292778.6;ENST00000292779.3	YDJC;CCDC116	0.70232	0.598678	7_Weak_Enhancer
chr22	21631295	21634506	3212	4.57751e-07	ENST00000398873.3;ENST00000292778.6;ENST00000292779.3	YDJC;CCDC116	0.70232	0.598678	13_Heterochrom/lo
chr11	6496958	6497735	778	5.49289e-07	ENST00000254579.6;ENST00000354685.3;ENST00000527990.2	DNHD1	0.526277	0.494173	11_Weak_Txn
chr11	6496958	6497735	778	5.49289e-07	ENST00000254579.6;ENST00000354685.3;ENST00000527990.2	DNHD1	0.526277	0.494173	10_Txn_Elongation
chr5	77641764	77645251	3488	6.46309e-07			0.134586	0.134686	12_Repressed
chr10	121592217	121596285	4069	1.15083e-06	ENST00000346997.2;ENST00000369056.1;ENST00000369061.4;ENST00000357555.5;ENST00000358487.5;ENST00000369060.4;ENST00000457416.2;ENST00000360144.3;ENST00000369059.1;ENST00000369062.3	FGFR2	0.671688	0.697231	4_Strong_Enhancer
chr17	81124643	81126944	2302	1.15083e-06	ENST00000572339.1;ENST00000385003.1;ENST00000390137.1;ENST00000326724.4	AATK;MIR657;MIR338	0.692891	0.720342	12_Repressed
chr17	81124643	81126944	2302	1.15083e-06	ENST00000572339.1;ENST00000385003.1;ENST00000390137.1;ENST00000326724.4	AATK;MIR657;MIR338	0.692891	0.720342	3_Poised_Promoter
chr17	81124643	81126944	2302	1.15083e-06	ENST00000572339.1;ENST00000385003.1;ENST00000390137.1;ENST00000326724.4	AATK;MIR657;MIR338	0.692891	0.720342	12_Repressed
chr1	2921399	2924625	3227	1.17341e-06			0.473842	0.518174	13_Heterochrom/lo
chr1	1167402	1170889	3488	1.32163e-06	ENST00000384875.1;ENST00000362106.1	MIR200A;MIR429	0.554897	0.645484	11_Weak_Txn
chr10	123272998	123276557	3560	1.32163e-06			0.189396	0.274708	13_Heterochrom/lo
chr10	123272998	123276557	3560	1.32163e-06			0.189396	0.274708	13_Heterochrom/lo
chr10	123272998	123276557	3560	1.32163e-06			0.189396	0.274708	12_Repressed
chr6	28587689	28591508	3820	1.4221e-06	ENST00000452236.2;ENST00000499525.1;ENST00000530247.1	SCAND3	0.195525	0.191456	1_Active_Promoter
chr6	28587689	28591508	3820	1.4221e-06	ENST00000452236.2;ENST00000499525.1;ENST00000530247.1	SCAND3	0.195525	0.191456	2_Weak_Promoter
chr6	28587689	28591508	3820	1.4221e-06	ENST00000452236.2;ENST00000499525.1;ENST00000530247.1	SCAND3	0.195525	0.191456	6_Weak_Enhancer
chr6	28587689	28591508	3820	1.4221e-06	ENST00000452236.2;ENST00000499525.1;ENST00000530247.1	SCAND3	0.195525	0.191456	2_Weak_Promoter
chr6	28587689	28591508	3820	1.4221e-06	ENST00000452236.2;ENST00000499525.1;ENST00000530247.1	SCAND3	0.195525	0.191456	6_Weak_Enhancer
chr6	28587689	28591508	3820	1.4221e-06	ENST00000452236.2;ENST00000499525.1;ENST00000530247.1	SCAND3	0.195525	0.191456	2_Weak_Promoter
chr6	28587689	28591508	3820	1.4221e-06	ENST00000452236.2;ENST00000499525.1;ENST00000530247.1	SCAND3	0.195525	0.191456	6_Weak_Enhancer
chr6	28587689	28591508	3820	1.4221e-06	ENST00000452236.2;ENST00000499525.1;ENST00000530247.1	SCAND3	0.195525	0.191456	13_Heterochrom/lo
chr6	28587689	28591508	3820	1.4221e-06	ENST00000452236.2;ENST00000499525.1;ENST00000530247.1	SCAND3	0.195525	0.191456	6_Weak_Enhancer
chr6	28587689	28591508	3820	1.4221e-06	ENST00000452236.2;ENST00000499525.1;ENST00000530247.1	SCAND3	0.195525	0.191456	13_Heterochrom/lo
chr22	44180828	44181790	963	1.52054e-06	ENST00000422871.1;ENST00000415224.1;ENST00000466375.1;ENST00000444313.2	PARVG	0.71274	0.699621	12_Repressed
chr5	88142685	88147413	4729	8.19532e-06			0.105501	0.294988	3_Poised_Promoter
chr5	88142685	88147413	4729	8.19532e-06			0.105501	0.294988	12_Repressed
chr5	88142685	88147413	4729	8.19532e-06			0.105501	0.294988	3_Poised_Promoter
chr5	88142685	88147413	4729	8.19532e-06			0.105501	0.294988	12_Repressed
chr6	32048128	32049343	1216	4.34925e-05	ENST00000375244.3	TNXB	0.576796	0.589885	8_Insulator
chr6	32048128	32049343	1216	4.34925e-05	ENST00000375244.3	TNXB	0.576796	0.589885	12_Repressed
chr15	74823658	74827701	4044	7.63777e-05	ENST00000488000.2;ENST00000564823.1;ENST00000395018.4;ENST00000379709.3;ENST00000309664.5	LMAN1L;CPLX3	0.35318	0.346886	12_Repressed
chr2	174330768	174334446	3679	0.000110509	ENST00000394967.2	SP9	0.342757	0.793612	12_Repressed
chr2	174330768	174334446	3679	0.000110509	ENST00000394967.2	SP9	0.342757	0.793612	3_Poised_Promoter
chr6	31161020	31162908	1889	0.000177414	ENST00000496421.1;ENST00000259915.7;ENST00000376257.3	TCF19	0.890681	0.849696	11_Weak_Txn
chr6	31161020	31162908	1889	0.000177414	ENST00000496421.1;ENST00000259915.7;ENST00000376257.3	TCF19	0.890681	0.849696	10_Txn_Elongation
chr16	89913970	89917953	3984	0.000769277	ENST00000555427.1;ENST00000555147.1;ENST00000556922.1	MC1R	0.599195	0.387687	11_Weak_Txn
chr16	89913970	89917953	3984	0.000769277	ENST00000555427.1;ENST00000555147.1;ENST00000556922.1	MC1R	0.599195	0.387687	6_Weak_Enhancer
chr16	89913970	89917953	3984	0.000769277	ENST00000555427.1;ENST00000555147.1;ENST00000556922.1	MC1R	0.599195	0.387687	2_Weak_Promoter
chr6	1394214	1397701	3488	0.00139507	ENST00000259806.1	FOXF2	0.333872	0.632345	12_Repressed
chr6	1394214	1397701	3488	0.00139507	ENST00000259806.1	FOXF2	0.333872	0.632345	8_Insulator
chr6	1394214	1397701	3488	0.00139507	ENST00000259806.1	FOXF2	0.333872	0.632345	12_Repressed
chr6	32126149	32128717	2569	0.00230957	ENST00000468502.1;ENST00000375203.3;ENST00000375192.2;ENST00000375201.4	ATF6B	0.221178	0.149104	10_Txn_Elongation
chr6	32126149	32128717	2569	0.00230957	ENST00000468502.1;ENST00000375203.3;ENST00000375192.2;ENST00000375201.4	ATF6B	0.221178	0.149104	9_Txn_Transition
chr6	32126149	32128717	2569	0.00230957	ENST00000468502.1;ENST00000375203.3;ENST00000375192.2;ENST00000375201.4	ATF6B	0.221178	0.149104	2_Weak_Promoter
chr6	32126149	32128717	2569	0.00230957	ENST00000468502.1;ENST00000375203.3;ENST00000375192.2;ENST00000375201.4	ATF6B	0.221178	0.149104	1_Active_Promoter
chr6	32126149	32128717	2569	0.00230957	ENST00000468502.1;ENST00000375203.3;ENST00000375192.2;ENST00000375201.4	ATF6B	0.221178	0.149104	6_Weak_Enhancer
chr6	32126149	32128717	2569	0.00230957	ENST00000468502.1;ENST00000375203.3;ENST00000375192.2;ENST00000375201.4	ATF6B	0.221178	0.149104	4_Strong_Enhancer
chr2	100105042	100108560	3519	0.00279294	ENST00000356421.2;ENST00000409579.1;ENST00000409236.1;ENST00000434301.1;ENST00000317233.4;ENST00000444786.2	AFF3	0.360951	0.664355	12_Repressed
chr4	54093061	54096548	3488	0.00699932			0.744957	0.936262	12_Repressed

## Sheet: DMR_CT_vs_11440
chr	start	end	width	padj	ENSG	gene	CT betavalue	11440 betavalue	feature
chr6	32096304	32097051	748	4.33234e-47		TNXB	0.346423	0.878906	3_Poised_Promoter
chr6	32096304	32097051	748	4.33234e-47		TNXB	0.346423	0.878906	12_Repressed
chr6	3022404	3025199	2796	2.54021e-40	ENST00000563388.1		0.826596	0.397645	11_Weak_Txn
chr6	3022404	3025199	2796	2.54021e-40	ENST00000563388.1		0.826596	0.397645	7_Weak_Enhancer
chr6	3022404	3025199	2796	2.54021e-40	ENST00000563388.1		0.826596	0.397645	6_Weak_Enhancer
chr6	3022404	3025199	2796	2.54021e-40	ENST00000563388.1		0.826596	0.397645	4_Strong_Enhancer
chr6	3022404	3025199	2796	2.54021e-40	ENST00000563388.1		0.826596	0.397645	5_Strong_Enhancer
chr6	3022404	3025199	2796	2.54021e-40	ENST00000563388.1		0.826596	0.397645	7_Weak_Enhancer
chr6	164083909	164087528	3620	2.5392e-36	ENST00000564697.1		0.640166	0.255979	13_Heterochrom/lo
chr7	27201061	27204548	3488	1.62892e-34	ENST00000421733.1;ENST00000222753.4;ENST00000472494.1;ENST00000521028.2	HOXA13	0.141395	0.630556	3_Poised_Promoter
chr7	27201061	27204548	3488	1.62892e-34	ENST00000421733.1;ENST00000222753.4;ENST00000472494.1;ENST00000521028.2	HOXA13	0.141395	0.630556	12_Repressed
chr6	32150518	32150677	160	7.80206e-34	ENST00000467780.1;ENST00000375150.2	PRRT1	0.386171	0.586356	11_Weak_Txn
chr12	1500144	1501005	862	7.96789e-33	ENST00000515614.2	LOC100292680	0.664176	0.311281	11_Weak_Txn
chr12	1500144	1501005	862	7.96789e-33	ENST00000515614.2	LOC100292680	0.664176	0.311281	7_Weak_Enhancer
chr12	1500144	1501005	862	7.96789e-33	ENST00000515614.2	LOC100292680	0.664176	0.311281	11_Weak_Txn
chr6	32087590	32087749	160	5.68178e-31		TNXB	0.132645	0.541415	8_Insulator
chr6	33163165	33166700	3536	9.60303e-29	ENST00000374708.4;ENST00000395196.1;ENST00000477772.1	COL11A2	0.524375	0.528437	12_Repressed
chr6	33163165	33166700	3536	9.60303e-29	ENST00000374708.4;ENST00000395196.1;ENST00000477772.1	COL11A2	0.524375	0.528437	13_Heterochrom/lo
chr4	185811481	185812294	814	1.55119e-28	ENST00000448662.2;ENST00000431808.1;ENST00000393528.3;ENST00000449407.2;ENST00000284776.7;ENST00000355634.5	SORBS2	0.637494	0.245752	3_Poised_Promoter
chr4	185811481	185812294	814	1.55119e-28	ENST00000448662.2;ENST00000431808.1;ENST00000393528.3;ENST00000449407.2;ENST00000284776.7;ENST00000355634.5	SORBS2	0.637494	0.245752	12_Repressed
chr6	31877834	31881877	4044	1.02214e-27	ENST00000465707.1;ENST00000544672.1;ENST00000229729.6;ENST00000375562.4;ENST00000395728.3;ENST00000442298.2;ENST00000480912.1	SLC44A4;EHMT2	0.728257	0.664173	10_Txn_Elongation
chr6	31877834	31881877	4044	1.02214e-27	ENST00000465707.1;ENST00000544672.1;ENST00000229729.6;ENST00000375562.4;ENST00000395728.3;ENST00000442298.2;ENST00000480912.1	SLC44A4;EHMT2	0.728257	0.664173	13_Heterochrom/lo
chr6	31877834	31881877	4044	1.02214e-27	ENST00000465707.1;ENST00000544672.1;ENST00000229729.6;ENST00000375562.4;ENST00000395728.3;ENST00000442298.2;ENST00000480912.1	SLC44A4;EHMT2	0.728257	0.664173	6_Weak_Enhancer
chr6	31877834	31881877	4044	1.02214e-27	ENST00000465707.1;ENST00000544672.1;ENST00000229729.6;ENST00000375562.4;ENST00000395728.3;ENST00000442298.2;ENST00000480912.1	SLC44A4;EHMT2	0.728257	0.664173	2_Weak_Promoter
chr6	31877834	31881877	4044	1.02214e-27	ENST00000465707.1;ENST00000544672.1;ENST00000229729.6;ENST00000375562.4;ENST00000395728.3;ENST00000442298.2;ENST00000480912.1	SLC44A4;EHMT2	0.728257	0.664173	1_Active_Promoter
chr6	31877834	31881877	4044	1.02214e-27	ENST00000465707.1;ENST00000544672.1;ENST00000229729.6;ENST00000375562.4;ENST00000395728.3;ENST00000442298.2;ENST00000480912.1	SLC44A4;EHMT2	0.728257	0.664173	2_Weak_Promoter
chr6	31877834	31881877	4044	1.02214e-27	ENST00000465707.1;ENST00000544672.1;ENST00000229729.6;ENST00000375562.4;ENST00000395728.3;ENST00000442298.2;ENST00000480912.1	SLC44A4;EHMT2	0.728257	0.664173	6_Weak_Enhancer
chr6	31877834	31881877	4044	1.02214e-27	ENST00000465707.1;ENST00000544672.1;ENST00000229729.6;ENST00000375562.4;ENST00000395728.3;ENST00000442298.2;ENST00000480912.1	SLC44A4;EHMT2	0.728257	0.664173	7_Weak_Enhancer
chr6	31877834	31881877	4044	1.02214e-27	ENST00000465707.1;ENST00000544672.1;ENST00000229729.6;ENST00000375562.4;ENST00000395728.3;ENST00000442298.2;ENST00000480912.1	SLC44A4;EHMT2	0.728257	0.664173	11_Weak_Txn
chr10	129031381	129035327	3947	1.27512e-25			0.510908	0.631608	8_Insulator
chr10	129031381	129035327	3947	1.27512e-25			0.510908	0.631608	13_Heterochrom/lo
chr2	172090065	172093838	3774	4.47601e-25			0.278706	0.767858	12_Repressed
chr2	172090065	172093838	3774	4.47601e-25			0.278706	0.767858	3_Poised_Promoter
chr6	31307694	31308201	508	1.20591e-23			0.324219	0.335238	12_Repressed
chr17	81124878	81127684	2807	1.6033e-23	ENST00000572339.1;ENST00000385003.1;ENST00000390137.1;ENST00000326724.4	AATK;MIR657;MIR338	0.673222	0.619449	12_Repressed
chr17	81124878	81127684	2807	1.6033e-23	ENST00000572339.1;ENST00000385003.1;ENST00000390137.1;ENST00000326724.4	AATK;MIR657;MIR338	0.673222	0.619449	3_Poised_Promoter
chr17	81124878	81127684	2807	1.6033e-23	ENST00000572339.1;ENST00000385003.1;ENST00000390137.1;ENST00000326724.4	AATK;MIR657;MIR338	0.673222	0.619449	12_Repressed
chr1	230319863	230325389	5527	4.8471e-23	ENST00000391860.1;ENST00000321327.2;ENST00000525115.1	PGBD5	0.671053	0.709335	12_Repressed
chr3	184241101	184241390	290	7.92683e-21	ENST00000408193.1	VWA5B2;MIR1224	0.424841	0.316318	13_Heterochrom/lo
chr13	111669104	111672882	3779	1.01301e-20			0.67971	0.689832	13_Heterochrom/lo
chr6	32216621	32217824	1204	2.46795e-20	ENST00000375023.3	NOTCH4	0.611926	0.712251	13_Heterochrom/lo
chr6	32216621	32217824	1204	2.46795e-20	ENST00000375023.3	NOTCH4	0.611926	0.712251	12_Repressed
chr4	3688925	3691436	2512	3.99351e-20			0.69432	0.846251	13_Heterochrom/lo
chr7	958261	960803	2543	9.36639e-20			0.585861	0.459813	12_Repressed
chr11	67650098	67650962	865	2.29952e-19	ENST00000255082.3	ACY3	0.58823	0.650668	13_Heterochrom/lo
chr5	141373819	141374119	301	2.82854e-19	ENST00000517434.1	PCDHGA4;PCDHGA6;PCDHGA1;PCDHGA5;PCDHGB1;PCDHGA3;PCDHGA2;PCDHGB2;PCDHGB3	0.223144	0.147936	12_Repressed
chr5	141373819	141374119	301	2.82854e-19	ENST00000517434.1	PCDHGA4;PCDHGA6;PCDHGA1;PCDHGA5;PCDHGB1;PCDHGA3;PCDHGA2;PCDHGB2;PCDHGB3	0.223144	0.147936	3_Poised_Promoter
chr6	33897076	33901066	3991	3.4073e-19	ENST00000526556.1;ENST00000506222.2;ENST00000533304.1;ENST00000451317.2		0.637438	0.724298	13_Heterochrom/lo
chr6	33897076	33901066	3991	3.4073e-19	ENST00000526556.1;ENST00000506222.2;ENST00000533304.1;ENST00000451317.2		0.637438	0.724298	12_Repressed
chr7	4267363	4271146	3784	1.62123e-18	ENST00000404826.2	SDK1	0.67444	0.770336	12_Repressed
chr7	4267363	4271146	3784	1.62123e-18	ENST00000404826.2	SDK1	0.67444	0.770336	13_Heterochrom/lo
chr7	157538102	157542732	4631	2.48495e-18	ENST00000389413.3;ENST00000389416.4;ENST00000389418.4	PTPRN2	0.684648	0.6004	13_Heterochrom/lo
chr5	1839262	1841773	2512	2.62524e-18			0.624477	0.760263	12_Repressed
chr6	31943451	31947567	4117	5.57241e-18	ENST00000468407.1;ENST00000432397.2;ENST00000425368.2;ENST00000375493.5;ENST00000469372.1;ENST00000452323.2;ENST00000299367.5;ENST00000497841.1;ENST00000556679.1	C2;CFB	0.65694	0.443362	12_Repressed
chr6	31943451	31947567	4117	5.57241e-18	ENST00000468407.1;ENST00000432397.2;ENST00000425368.2;ENST00000375493.5;ENST00000469372.1;ENST00000452323.2;ENST00000299367.5;ENST00000497841.1;ENST00000556679.1	C2;CFB	0.65694	0.443362	7_Weak_Enhancer
chr6	31943451	31947567	4117	5.57241e-18	ENST00000468407.1;ENST00000432397.2;ENST00000425368.2;ENST00000375493.5;ENST00000469372.1;ENST00000452323.2;ENST00000299367.5;ENST00000497841.1;ENST00000556679.1	C2;CFB	0.65694	0.443362	5_Strong_Enhancer
chr6	31943451	31947567	4117	5.57241e-18	ENST00000468407.1;ENST00000432397.2;ENST00000425368.2;ENST00000375493.5;ENST00000469372.1;ENST00000452323.2;ENST00000299367.5;ENST00000497841.1;ENST00000556679.1	C2;CFB	0.65694	0.443362	4_Strong_Enhancer
chr6	31943451	31947567	4117	5.57241e-18	ENST00000468407.1;ENST00000432397.2;ENST00000425368.2;ENST00000375493.5;ENST00000469372.1;ENST00000452323.2;ENST00000299367.5;ENST00000497841.1;ENST00000556679.1	C2;CFB	0.65694	0.443362	7_Weak_Enhancer
chr6	31943451	31947567	4117	5.57241e-18	ENST00000468407.1;ENST00000432397.2;ENST00000425368.2;ENST00000375493.5;ENST00000469372.1;ENST00000452323.2;ENST00000299367.5;ENST00000497841.1;ENST00000556679.1	C2;CFB	0.65694	0.443362	11_Weak_Txn
chr16	85444046	85447452	3407	3.20252e-17			0.73036	0.596572	12_Repressed
chr12	132335981	132339884	3904	3.32161e-17			0.664482	0.740072	13_Heterochrom/lo
chr20	31817852	31821172	3321	4.09585e-17	ENST00000375994.2;ENST00000375985.4	MYLK2	0.68409	0.48876	11_Weak_Txn
chr11	2460481	2461736	1256	1.20789e-16	ENST00000335475.5	KCNQ1	0.548681	0.725266	13_Heterochrom/lo
chr6	31791148	31794080	2933	1.24541e-16	ENST00000375663.3;ENST00000444930.2	VARS	0.77063	0.681192	10_Txn_Elongation
chr6	31791148	31794080	2933	1.24541e-16	ENST00000375663.3;ENST00000444930.2	VARS	0.77063	0.681192	9_Txn_Transition
chr6	31791148	31794080	2933	1.24541e-16	ENST00000375663.3;ENST00000444930.2	VARS	0.77063	0.681192	4_Strong_Enhancer
chr6	31791148	31794080	2933	1.24541e-16	ENST00000375663.3;ENST00000444930.2	VARS	0.77063	0.681192	5_Strong_Enhancer
chr6	31791148	31794080	2933	1.24541e-16	ENST00000375663.3;ENST00000444930.2	VARS	0.77063	0.681192	4_Strong_Enhancer
chr8	64378825	64382312	3488	6.16622e-16	ENST00000385081.1	MIR124-2	0.119194	0.140491	12_Repressed
chr8	64378825	64382312	3488	6.16622e-16	ENST00000385081.1	MIR124-2	0.119194	0.140491	8_Insulator
chr17	245136	247807	2672	6.16622e-16	ENST00000576001.1	RPH3AL	0.636822	0.762094	13_Heterochrom/lo
chr6	33173071	33173958	888	7.12477e-16	ENST00000477772.1;ENST00000374708.4	COL11A2	0.465403	0.4045	8_Insulator
chr6	33173071	33173958	888	7.12477e-16	ENST00000477772.1;ENST00000374708.4	COL11A2	0.465403	0.4045	12_Repressed
chr2	174330768	174334446	3679	1.08661e-15	ENST00000394967.2	SP9	0.342757	0.852051	12_Repressed
chr2	174330768	174334446	3679	1.08661e-15	ENST00000394967.2	SP9	0.342757	0.852051	3_Poised_Promoter
chr12	130104336	130108079	3744	1.11735e-15			0.437113	0.216926	7_Weak_Enhancer
chr12	130104336	130108079	3744	1.11735e-15			0.437113	0.216926	6_Weak_Enhancer
chr12	130104336	130108079	3744	1.11735e-15			0.437113	0.216926	7_Weak_Enhancer
chr12	130104336	130108079	3744	1.11735e-15			0.437113	0.216926	13_Heterochrom/lo
chr6	32167319	32171033	3715	1.60171e-15	ENST00000422437.1;ENST00000489721.1;ENST00000333845.6;ENST00000395496.1;ENST00000490711.1;ENST00000538952.1;ENST00000412465.2	EGFL8;AGPAT1	0.827386	0.754902	10_Txn_Elongation
chr6	31571948	31576192	4245	1.71768e-15	ENST00000454783.1;ENST00000418386.2;ENST00000436827.2;ENST00000449264.2	LTA;TNF	0.70346	0.722438	13_Heterochrom/lo
chr6	31571948	31576192	4245	1.71768e-15	ENST00000454783.1;ENST00000418386.2;ENST00000436827.2;ENST00000449264.2	LTA;TNF	0.70346	0.722438	6_Weak_Enhancer
chr6	31571948	31576192	4245	1.71768e-15	ENST00000454783.1;ENST00000418386.2;ENST00000436827.2;ENST00000449264.2	LTA;TNF	0.70346	0.722438	2_Weak_Promoter
chr6	31571948	31576192	4245	1.71768e-15	ENST00000454783.1;ENST00000418386.2;ENST00000436827.2;ENST00000449264.2	LTA;TNF	0.70346	0.722438	6_Weak_Enhancer
chr7	100093260	100094541	1282	2.06648e-15	ENST00000384816.1;ENST00000385024.1;ENST00000385301.1	MCM7;MIR25;MIR93;MIR106B	0.661012	0.576181	10_Txn_Elongation
chr1	1167402	1171881	4480	2.49016e-15	ENST00000384875.1;ENST00000362106.1	MIR200A;MIR429	0.554897	0.363212	11_Weak_Txn
chr6	33072706	33073567	862	3.24454e-15	ENST00000463066.1;ENST00000419277.1;ENST00000428995.1	HLA-DPA1	0.424944	0.632315	12_Repressed
chr16	1120105	1122858	2754	3.4882e-15			0.626265	0.660274	13_Heterochrom/lo
chr16	1120105	1122858	2754	3.4882e-15			0.626265	0.660274	12_Repressed
chr14	102496279	102501104	4826	4.10977e-15	ENST00000359520.7;ENST00000391028.1	TECPR2	0.784675	0.576144	11_Weak_Txn
chr14	102496279	102501104	4826	4.10977e-15	ENST00000359520.7;ENST00000391028.1	TECPR2	0.784675	0.576144	10_Txn_Elongation
chr14	102496279	102501104	4826	4.10977e-15	ENST00000359520.7;ENST00000391028.1	TECPR2	0.784675	0.576144	5_Strong_Enhancer
chr14	102496279	102501104	4826	4.10977e-15	ENST00000359520.7;ENST00000391028.1	TECPR2	0.784675	0.576144	4_Strong_Enhancer
chr11	2263814	2267934	4121	4.24615e-15			0.751599	0.685397	12_Repressed
chr6	30730376	30731640	1265	4.81302e-15	ENST00000376389.3	FLOT1	0.605454	0.67699	10_Txn_Elongation
chr6	30730376	30731640	1265	4.81302e-15	ENST00000376389.3	FLOT1	0.605454	0.67699	2_Weak_Promoter
chr6	30730376	30731640	1265	4.81302e-15	ENST00000376389.3	FLOT1	0.605454	0.67699	8_Insulator
chr6	30730376	30731640	1265	4.81302e-15	ENST00000376389.3	FLOT1	0.605454	0.67699	11_Weak_Txn
chr19	53787509	53788370	862	1.00377e-14	ENST00000362225.1;ENST00000362273.1;ENST00000362161.1	MIR372;MIR371;MIR373	0.736682	0.444373	11_Weak_Txn
chr6	31716985	31721028	4044	1.22002e-14	ENST00000495859.1	LY6G6D;LY6G6C	0.625606	0.592169	11_Weak_Txn
chr6	31716985	31721028	4044	1.22002e-14	ENST00000495859.1	LY6G6D;LY6G6C	0.625606	0.592169	7_Weak_Enhancer
chr6	31716985	31721028	4044	1.22002e-14	ENST00000495859.1	LY6G6D;LY6G6C	0.625606	0.592169	5_Strong_Enhancer
chr6	31716985	31721028	4044	1.22002e-14	ENST00000495859.1	LY6G6D;LY6G6C	0.625606	0.592169	4_Strong_Enhancer
chr6	31716985	31721028	4044	1.22002e-14	ENST00000495859.1	LY6G6D;LY6G6C	0.625606	0.592169	5_Strong_Enhancer
chr6	31716985	31721028	4044	1.22002e-14	ENST00000495859.1	LY6G6D;LY6G6C	0.625606	0.592169	7_Weak_Enhancer
chr6	31716985	31721028	4044	1.22002e-14	ENST00000495859.1	LY6G6D;LY6G6C	0.625606	0.592169	6_Weak_Enhancer
chr6	31716985	31721028	4044	1.22002e-14	ENST00000495859.1	LY6G6D;LY6G6C	0.625606	0.592169	7_Weak_Enhancer
chr6	31716985	31721028	4044	1.22002e-14	ENST00000495859.1	LY6G6D;LY6G6C	0.625606	0.592169	11_Weak_Txn
chr17	79539051	79542259	3209	1.72028e-14	ENST00000453134.2		0.626815	0.490342	13_Heterochrom/lo
chr6	137489424	137492911	3488	4.23808e-14	ENST00000367734.2	OLIG3	0.334795	0.608101	12_Repressed
chr6	31864382	31866772	2391	5.83754e-14	ENST00000375631.4;ENST00000229729.6	NEU1;SLC44A4	0.740425	0.689512	6_Weak_Enhancer
chr6	31864382	31866772	2391	5.83754e-14	ENST00000375631.4;ENST00000229729.6	NEU1;SLC44A4	0.740425	0.689512	7_Weak_Enhancer
chr6	31864382	31866772	2391	5.83754e-14	ENST00000375631.4;ENST00000229729.6	NEU1;SLC44A4	0.740425	0.689512	11_Weak_Txn
chr2	43837980	43838862	883	1.56888e-13	ENST00000272286.2;ENST00000543989.1;ENST00000405322.1;ENST00000260645.1	ABCG5;ABCG8	0.714953	0.705253	12_Repressed
chr16	28982500	28986543	4044	1.65717e-13	ENST00000395461.3;ENST00000564277.1;ENST00000563964.1;ENST00000395456.2;ENST00000454369.2;ENST00000360872.5;ENST00000566177.1;ENST00000565975.1;ENST00000569969.1;ENST00000311008.11;ENST00000334536.8;ENST00000568899.1	SPNS1;LAT	0.737947	0.695811	10_Txn_Elongation
chr16	28982500	28986543	4044	1.65717e-13	ENST00000395461.3;ENST00000564277.1;ENST00000563964.1;ENST00000395456.2;ENST00000454369.2;ENST00000360872.5;ENST00000566177.1;ENST00000565975.1;ENST00000569969.1;ENST00000311008.11;ENST00000334536.8;ENST00000568899.1	SPNS1;LAT	0.737947	0.695811	11_Weak_Txn
chr11	64352383	64353312	930	2.06228e-13	ENST00000301897.4;ENST00000463837.1;ENST00000377638.3	CCDC88B	0.777243	0.793809	11_Weak_Txn
chr6	168212960	168217454	4495	3.87182e-13			0.640879	0.75689	13_Heterochrom/lo
chr6	168212960	168217454	4495	3.87182e-13			0.640879	0.75689	12_Repressed
chr6	33294540	33297238	2699	5.36801e-13	ENST00000466866.1;ENST00000497454.1;ENST00000421215.2;ENST00000444031.2;ENST00000463584.1	RGL2	0.813223	0.786688	10_Txn_Elongation
chr6	33294540	33297238	2699	5.36801e-13	ENST00000466866.1;ENST00000497454.1;ENST00000421215.2;ENST00000444031.2;ENST00000463584.1	RGL2	0.813223	0.786688	5_Strong_Enhancer
chr6	33294540	33297238	2699	5.36801e-13	ENST00000466866.1;ENST00000497454.1;ENST00000421215.2;ENST00000444031.2;ENST00000463584.1	RGL2	0.813223	0.786688	4_Strong_Enhancer
chr6	31967985	31971351	3367	8.81168e-13	ENST00000375394.2;ENST00000478221.1;ENST00000337523.5;ENST00000375331.2;ENST00000375333.2;ENST00000519179.1;ENST00000375356.3	SKIV2L;STK19;DOM3Z	0.803335	0.657433	10_Txn_Elongation
chr6	31967985	31971351	3367	8.81168e-13	ENST00000375394.2;ENST00000478221.1;ENST00000337523.5;ENST00000375331.2;ENST00000375333.2;ENST00000519179.1;ENST00000375356.3	SKIV2L;STK19;DOM3Z	0.803335	0.657433	5_Strong_Enhancer
chr6	31967985	31971351	3367	8.81168e-13	ENST00000375394.2;ENST00000478221.1;ENST00000337523.5;ENST00000375331.2;ENST00000375333.2;ENST00000519179.1;ENST00000375356.3	SKIV2L;STK19;DOM3Z	0.803335	0.657433	4_Strong_Enhancer
chr6	32074981	32077521	2541	9.62852e-13		TNXB	0.519412	0.632473	13_Heterochrom/lo
chr6	32074981	32077521	2541	9.62852e-13		TNXB	0.519412	0.632473	7_Weak_Enhancer
chr6	32074981	32077521	2541	9.62852e-13		TNXB	0.519412	0.632473	11_Weak_Txn
chr11	1965784	1969271	3488	1.89987e-12			0.541372	0.431255	12_Repressed
chr11	1965784	1969271	3488	1.89987e-12			0.541372	0.431255	8_Insulator
chr10	133023085	133026834	3750	4.91763e-12			0.485718	0.69337	13_Heterochrom/lo
chr10	133023085	133026834	3750	4.91763e-12			0.485718	0.69337	12_Repressed
chr6	168871575	168874209	2635	4.93508e-12			0.626521	0.49851	13_Heterochrom/lo
chr11	128684378	128688713	4336	4.93508e-12	ENST00000501648.2;ENST00000527767.2;ENST00000572256.1;ENST00000525560.1		0.27416	0.454707	12_Repressed
chr11	128684378	128688713	4336	4.93508e-12	ENST00000501648.2;ENST00000527767.2;ENST00000572256.1;ENST00000525560.1		0.27416	0.454707	3_Poised_Promoter
chr11	128684378	128688713	4336	4.93508e-12	ENST00000501648.2;ENST00000527767.2;ENST00000572256.1;ENST00000525560.1		0.27416	0.454707	12_Repressed
chr11	128684378	128688713	4336	4.93508e-12	ENST00000501648.2;ENST00000527767.2;ENST00000572256.1;ENST00000525560.1		0.27416	0.454707	3_Poised_Promoter
chr11	128684378	128688713	4336	4.93508e-12	ENST00000501648.2;ENST00000527767.2;ENST00000572256.1;ENST00000525560.1		0.27416	0.454707	12_Repressed
chr22	21631295	21634506	3212	5.29954e-12	ENST00000398873.3;ENST00000292778.6;ENST00000292779.3	YDJC;CCDC116	0.70232	0.493184	11_Weak_Txn
chr22	21631295	21634506	3212	5.29954e-12	ENST00000398873.3;ENST00000292778.6;ENST00000292779.3	YDJC;CCDC116	0.70232	0.493184	7_Weak_Enhancer
chr22	21631295	21634506	3212	5.29954e-12	ENST00000398873.3;ENST00000292778.6;ENST00000292779.3	YDJC;CCDC116	0.70232	0.493184	13_Heterochrom/lo
chr6	168276352	168279873	3522	5.32394e-12			0.706711	0.746386	12_Repressed
chr19	35137596	35141056	3461	8.51914e-12	ENST00000351325.3;ENST00000455515.1;ENST00000493050.1	FXYD1	0.308859	0.204071	11_Weak_Txn
chr19	35137596	35141056	3461	8.51914e-12	ENST00000351325.3;ENST00000455515.1;ENST00000493050.1	FXYD1	0.308859	0.204071	7_Weak_Enhancer
chr11	45695865	45698376	2512	9.97524e-12			0.543975	0.524329	12_Repressed
chr7	157520860	157524347	3488	1.40339e-11	ENST00000444154.1		0.618564	0.734104	13_Heterochrom/lo
chr12	114693212	114697673	4462	1.85295e-11			0.82446	0.816858	1_Active_Promoter
chr12	114693212	114697673	4462	1.85295e-11			0.82446	0.816858	2_Weak_Promoter
chr12	114693212	114697673	4462	1.85295e-11			0.82446	0.816858	6_Weak_Enhancer
chr12	114693212	114697673	4462	1.85295e-11			0.82446	0.816858	7_Weak_Enhancer
chr12	114693212	114697673	4462	1.85295e-11			0.82446	0.816858	13_Heterochrom/lo
chr12	114693212	114697673	4462	1.85295e-11			0.82446	0.816858	12_Repressed
chr12	114693212	114697673	4462	1.85295e-11			0.82446	0.816858	3_Poised_Promoter
chr10	121592217	121596285	4069	3.33778e-11	ENST00000346997.2;ENST00000369056.1;ENST00000369061.4;ENST00000357555.5;ENST00000358487.5;ENST00000369060.4;ENST00000457416.2;ENST00000360144.3;ENST00000369059.1;ENST00000369062.3	FGFR2	0.671688	0.756046	4_Strong_Enhancer
chr6	33902389	33904900	2512	1.3743e-10	ENST00000526556.1;ENST00000451317.2		0.586364	0.655827	12_Repressed
chr6	29631326	29631626	301	1.71989e-10	ENST00000376977.3	GABBR1	0.431421	0.757171	7_Weak_Enhancer
chr6	29631326	29631626	301	1.71989e-10	ENST00000376977.3	GABBR1	0.431421	0.757171	6_Weak_Enhancer
chr15	79005611	79006857	1247	3.29847e-10	ENST00000560334.1;ENST00000394745.3;ENST00000558480.2	RASGRF1	0.95212	0.842606	11_Weak_Txn
chr16	88922147	88926715	4569	6.10858e-10	ENST00000327483.5;ENST00000360302.2	CBFA2T3	0.622585	0.658396	6_Weak_Enhancer
chr16	88922147	88926715	4569	6.10858e-10	ENST00000327483.5;ENST00000360302.2	CBFA2T3	0.622585	0.658396	7_Weak_Enhancer
chr16	88922147	88926715	4569	6.10858e-10	ENST00000327483.5;ENST00000360302.2	CBFA2T3	0.622585	0.658396	12_Repressed
chr16	88922147	88926715	4569	6.10858e-10	ENST00000327483.5;ENST00000360302.2	CBFA2T3	0.622585	0.658396	3_Poised_Promoter
chr16	88922147	88926715	4569	6.10858e-10	ENST00000327483.5;ENST00000360302.2	CBFA2T3	0.622585	0.658396	12_Repressed
chr16	88922147	88926715	4569	6.10858e-10	ENST00000327483.5;ENST00000360302.2	CBFA2T3	0.622585	0.658396	3_Poised_Promoter
chr1	90727858	90732518	4661	6.64039e-10			0.153559	0.621623	12_Repressed
chr1	90727858	90732518	4661	6.64039e-10			0.153559	0.621623	3_Poised_Promoter
chr1	90727858	90732518	4661	6.64039e-10			0.153559	0.621623	12_Repressed
chr22	50484294	50488337	4044	9.79937e-10	ENST00000362068.2;ENST00000395733.3;ENST00000216075.6;ENST00000395732.3;ENST00000395738.2	ADM2;MIOX	0.442251	0.541484	12_Repressed
chr22	50484294	50488337	4044	9.79937e-10	ENST00000362068.2;ENST00000395733.3;ENST00000216075.6;ENST00000395732.3;ENST00000395738.2	ADM2;MIOX	0.442251	0.541484	13_Heterochrom/lo
chr11	2297395	2302008	4614	1.37526e-09	ENST00000381153.3;ENST00000456145.2;ENST00000470369.1;ENST00000182290.4;ENST00000483227.1;ENST00000381121.3;ENST00000451520.2;ENST00000381117.1	C11orf21;TSPAN32	0.700624	0.600341	13_Heterochrom/lo
chr11	2297395	2302008	4614	1.37526e-09	ENST00000381153.3;ENST00000456145.2;ENST00000470369.1;ENST00000182290.4;ENST00000483227.1;ENST00000381121.3;ENST00000451520.2;ENST00000381117.1	C11orf21;TSPAN32	0.700624	0.600341	12_Repressed
chr11	2297395	2302008	4614	1.37526e-09	ENST00000381153.3;ENST00000456145.2;ENST00000470369.1;ENST00000182290.4;ENST00000483227.1;ENST00000381121.3;ENST00000451520.2;ENST00000381117.1	C11orf21;TSPAN32	0.700624	0.600341	8_Insulator
chr11	2297395	2302008	4614	1.37526e-09	ENST00000381153.3;ENST00000456145.2;ENST00000470369.1;ENST00000182290.4;ENST00000483227.1;ENST00000381121.3;ENST00000451520.2;ENST00000381117.1	C11orf21;TSPAN32	0.700624	0.600341	13_Heterochrom/lo
chr13	113043571	113045504	1934	2.62046e-09	ENST00000480321.1;ENST00000397021.1	MCF2L	0.634387	0.659911	13_Heterochrom/lo
chr6	28858843	28863640	4798	6.71796e-09	ENST00000440244.1		0.668497	0.662219	13_Heterochrom/lo
chr6	28858843	28863640	4798	6.71796e-09	ENST00000440244.1		0.668497	0.662219	12_Repressed
chr6	28858843	28863640	4798	6.71796e-09	ENST00000440244.1		0.668497	0.662219	6_Weak_Enhancer
chr6	28858843	28863640	4798	6.71796e-09	ENST00000440244.1		0.668497	0.662219	2_Weak_Promoter
chr6	31461513	31466213	4701	1.85316e-08	ENST00000414046.2	HCP5	0.32381	0.25015	13_Heterochrom/lo
chr6	31461513	31466213	4701	1.85316e-08	ENST00000414046.2	HCP5	0.32381	0.25015	7_Weak_Enhancer
chr6	31461513	31466213	4701	1.85316e-08	ENST00000414046.2	HCP5	0.32381	0.25015	5_Strong_Enhancer
chr6	31461513	31466213	4701	1.85316e-08	ENST00000414046.2	HCP5	0.32381	0.25015	4_Strong_Enhancer
chr6	31461513	31466213	4701	1.85316e-08	ENST00000414046.2	HCP5	0.32381	0.25015	1_Active_Promoter
chr6	31461513	31466213	4701	1.85316e-08	ENST00000414046.2	HCP5	0.32381	0.25015	2_Weak_Promoter
chr6	31461513	31466213	4701	1.85316e-08	ENST00000414046.2	HCP5	0.32381	0.25015	6_Weak_Enhancer
chr6	31461513	31466213	4701	1.85316e-08	ENST00000414046.2	HCP5	0.32381	0.25015	13_Heterochrom/lo
chr10	86668283	86669060	778	2.32993e-08	ENST00000539402.1;ENST00000372066.3;ENST00000372056.4;ENST00000361373.3;ENST00000542786.1;ENST00000458213.2	LDB3	0.532604	0.730784	12_Repressed
chr16	1096085	1099799	3715	2.71949e-08	ENST00000328449.5	C1QTNF8	0.605753	0.499051	13_Heterochrom/lo
chr16	1096085	1099799	3715	2.71949e-08	ENST00000328449.5	C1QTNF8	0.605753	0.499051	12_Repressed
chr11	1835485	1839528	4044	4.60099e-08	ENST00000483280.1;ENST00000436964.2;ENST00000535046.1;ENST00000381968.3;ENST00000381911.1;ENST00000381906.1;ENST00000252898.7;ENST00000381905.3	SYT8;TNNI2	0.695346	0.685939	4_Strong_Enhancer
chr11	1835485	1839528	4044	4.60099e-08	ENST00000483280.1;ENST00000436964.2;ENST00000535046.1;ENST00000381968.3;ENST00000381911.1;ENST00000381906.1;ENST00000252898.7;ENST00000381905.3	SYT8;TNNI2	0.695346	0.685939	2_Weak_Promoter
chr11	1835485	1839528	4044	4.60099e-08	ENST00000483280.1;ENST00000436964.2;ENST00000535046.1;ENST00000381968.3;ENST00000381911.1;ENST00000381906.1;ENST00000252898.7;ENST00000381905.3	SYT8;TNNI2	0.695346	0.685939	6_Weak_Enhancer
chr11	1835485	1839528	4044	4.60099e-08	ENST00000483280.1;ENST00000436964.2;ENST00000535046.1;ENST00000381968.3;ENST00000381911.1;ENST00000381906.1;ENST00000252898.7;ENST00000381905.3	SYT8;TNNI2	0.695346	0.685939	2_Weak_Promoter
chr11	1835485	1839528	4044	4.60099e-08	ENST00000483280.1;ENST00000436964.2;ENST00000535046.1;ENST00000381968.3;ENST00000381911.1;ENST00000381906.1;ENST00000252898.7;ENST00000381905.3	SYT8;TNNI2	0.695346	0.685939	6_Weak_Enhancer
chr11	1835485	1839528	4044	4.60099e-08	ENST00000483280.1;ENST00000436964.2;ENST00000535046.1;ENST00000381968.3;ENST00000381911.1;ENST00000381906.1;ENST00000252898.7;ENST00000381905.3	SYT8;TNNI2	0.695346	0.685939	8_Insulator
chr11	1835485	1839528	4044	4.60099e-08	ENST00000483280.1;ENST00000436964.2;ENST00000535046.1;ENST00000381968.3;ENST00000381911.1;ENST00000381906.1;ENST00000252898.7;ENST00000381905.3	SYT8;TNNI2	0.695346	0.685939	11_Weak_Txn
chr6	32047905	32049343	1439	7.9808e-08	ENST00000375244.3	TNXB	0.604704	0.56355	8_Insulator
chr6	32047905	32049343	1439	7.9808e-08	ENST00000375244.3	TNXB	0.604704	0.56355	12_Repressed
chr16	840538	844178	3641	7.9808e-08			0.612077	0.653335	13_Heterochrom/lo
chr6	31628267	31630521	2255	9.18945e-08	ENST00000376010.5;ENST00000435052.2	BAT2	0.911873	0.726226	10_Txn_Elongation
chr6	31762717	31766870	4154	9.18945e-08	ENST00000491552.1;ENST00000375755.3;ENST00000534153.4;ENST00000493662.1;ENST00000425424.1;ENST00000433778.1;ENST00000419679.1;ENST00000375686.3;ENST00000467576.1;ENST00000375688.4	C6orf26;C6orf27	0.524085	0.571535	11_Weak_Txn
chr6	31762717	31766870	4154	9.18945e-08	ENST00000491552.1;ENST00000375755.3;ENST00000534153.4;ENST00000493662.1;ENST00000425424.1;ENST00000433778.1;ENST00000419679.1;ENST00000375686.3;ENST00000467576.1;ENST00000375688.4	C6orf26;C6orf27	0.524085	0.571535	7_Weak_Enhancer
chr6	31762717	31766870	4154	9.18945e-08	ENST00000491552.1;ENST00000375755.3;ENST00000534153.4;ENST00000493662.1;ENST00000425424.1;ENST00000433778.1;ENST00000419679.1;ENST00000375686.3;ENST00000467576.1;ENST00000375688.4	C6orf26;C6orf27	0.524085	0.571535	13_Heterochrom/lo
chr6	29679128	29682570	3443	1.07271e-07	ENST00000376883.1		0.70081	0.499314	4_Strong_Enhancer
chr6	29679128	29682570	3443	1.07271e-07	ENST00000376883.1		0.70081	0.499314	5_Strong_Enhancer
chr6	29679128	29682570	3443	1.07271e-07	ENST00000376883.1		0.70081	0.499314	4_Strong_Enhancer
chr6	29679128	29682570	3443	1.07271e-07	ENST00000376883.1		0.70081	0.499314	1_Active_Promoter
chr6	29679128	29682570	3443	1.07271e-07	ENST00000376883.1		0.70081	0.499314	2_Weak_Promoter
chr6	29679128	29682570	3443	1.07271e-07	ENST00000376883.1		0.70081	0.499314	11_Weak_Txn
chr6	32069131	32070664	1534	2.05432e-07	ENST00000375244.3	TNXB	0.745092	0.755931	13_Heterochrom/lo
chr6	1394214	1397701	3488	1.05109e-06	ENST00000259806.1	FOXF2	0.333872	0.641714	12_Repressed
chr6	1394214	1397701	3488	1.05109e-06	ENST00000259806.1	FOXF2	0.333872	0.641714	8_Insulator
chr6	1394214	1397701	3488	1.05109e-06	ENST00000259806.1	FOXF2	0.333872	0.641714	12_Repressed
chr6	32393285	32395796	2512	1.11659e-06	ENST00000429232.2	BTNL2	0.63855	0.812408	4_Strong_Enhancer
chr6	32393285	32395796	2512	1.11659e-06	ENST00000429232.2	BTNL2	0.63855	0.812408	5_Strong_Enhancer
chr6	32393285	32395796	2512	1.11659e-06	ENST00000429232.2	BTNL2	0.63855	0.812408	7_Weak_Enhancer
chr6	32393285	32395796	2512	1.11659e-06	ENST00000429232.2	BTNL2	0.63855	0.812408	11_Weak_Txn
chr20	43510581	43514068	3488	1.11659e-06	ENST00000427442.2;ENST00000418998.1;ENST00000444063.1;ENST00000373134.1	L3MBTL	0.545866	0.485642	11_Weak_Txn
chr20	43510581	43514068	3488	1.11659e-06	ENST00000427442.2;ENST00000418998.1;ENST00000444063.1;ENST00000373134.1	L3MBTL	0.545866	0.485642	2_Weak_Promoter
chr6	31135538	31142079	6542	1.40713e-06	ENST00000481450.2;ENST00000547221.1;ENST00000259845.4;ENST00000259881.9	PSORS1C1;PSORS1C2	0.585601	0.473373	13_Heterochrom/lo
chr6	31135538	31142079	6542	1.40713e-06	ENST00000481450.2;ENST00000547221.1;ENST00000259845.4;ENST00000259881.9	PSORS1C1;PSORS1C2	0.585601	0.473373	6_Weak_Enhancer
chr6	31135538	31142079	6542	1.40713e-06	ENST00000481450.2;ENST00000547221.1;ENST00000259845.4;ENST00000259881.9	PSORS1C1;PSORS1C2	0.585601	0.473373	2_Weak_Promoter
chr6	31135538	31142079	6542	1.40713e-06	ENST00000481450.2;ENST00000547221.1;ENST00000259845.4;ENST00000259881.9	PSORS1C1;PSORS1C2	0.585601	0.473373	6_Weak_Enhancer
chr6	31135538	31142079	6542	1.40713e-06	ENST00000481450.2;ENST00000547221.1;ENST00000259845.4;ENST00000259881.9	PSORS1C1;PSORS1C2	0.585601	0.473373	11_Weak_Txn
chr6	31135538	31142079	6542	1.40713e-06	ENST00000481450.2;ENST00000547221.1;ENST00000259845.4;ENST00000259881.9	PSORS1C1;PSORS1C2	0.585601	0.473373	7_Weak_Enhancer
chr6	31135538	31142079	6542	1.40713e-06	ENST00000481450.2;ENST00000547221.1;ENST00000259845.4;ENST00000259881.9	PSORS1C1;PSORS1C2	0.585601	0.473373	11_Weak_Txn
chr6	31161020	31163423	2404	2.77927e-06	ENST00000496421.1;ENST00000259915.7;ENST00000376257.3	TCF19	0.890681	0.900836	11_Weak_Txn
chr6	31161020	31163423	2404	2.77927e-06	ENST00000496421.1;ENST00000259915.7;ENST00000376257.3	TCF19	0.890681	0.900836	10_Txn_Elongation
chr6	30986180	30991040	4861	3.70491e-06	ENST00000486149.2;ENST00000450707.1;ENST00000376296.3	MUC21	0.661629	0.737701	12_Repressed
chr6	30986180	30991040	4861	3.70491e-06	ENST00000486149.2;ENST00000450707.1;ENST00000376296.3	MUC21	0.661629	0.737701	13_Heterochrom/lo
chr3	158672290	158673312	1023	3.7337e-06	ENST00000264265.3	LXN;GFM1	0.280162	0.546241	1_Active_Promoter
chr3	158672290	158673312	1023	3.7337e-06	ENST00000264265.3	LXN;GFM1	0.280162	0.546241	2_Weak_Promoter
chr3	158672290	158673312	1023	3.7337e-06	ENST00000264265.3	LXN;GFM1	0.280162	0.546241	6_Weak_Enhancer
chr11	2897656	2901551	3896	4.13128e-06	ENST00000347936.2;ENST00000455942.2;ENST00000533594.1;ENST00000312221.5;ENST00000449793.2;ENST00000380574.1	SLC22A18AS;SLC22A18	0.639698	0.516257	13_Heterochrom/lo
chr11	2897656	2901551	3896	4.13128e-06	ENST00000347936.2;ENST00000455942.2;ENST00000533594.1;ENST00000312221.5;ENST00000449793.2;ENST00000380574.1	SLC22A18AS;SLC22A18	0.639698	0.516257	6_Weak_Enhancer
chr11	2897656	2901551	3896	4.13128e-06	ENST00000347936.2;ENST00000455942.2;ENST00000533594.1;ENST00000312221.5;ENST00000449793.2;ENST00000380574.1	SLC22A18AS;SLC22A18	0.639698	0.516257	4_Strong_Enhancer
chr11	2897656	2901551	3896	4.13128e-06	ENST00000347936.2;ENST00000455942.2;ENST00000533594.1;ENST00000312221.5;ENST00000449793.2;ENST00000380574.1	SLC22A18AS;SLC22A18	0.639698	0.516257	5_Strong_Enhancer
chr11	2897656	2901551	3896	4.13128e-06	ENST00000347936.2;ENST00000455942.2;ENST00000533594.1;ENST00000312221.5;ENST00000449793.2;ENST00000380574.1	SLC22A18AS;SLC22A18	0.639698	0.516257	7_Weak_Enhancer
chr11	2897656	2901551	3896	4.13128e-06	ENST00000347936.2;ENST00000455942.2;ENST00000533594.1;ENST00000312221.5;ENST00000449793.2;ENST00000380574.1	SLC22A18AS;SLC22A18	0.639698	0.516257	11_Weak_Txn
chr11	2897656	2901551	3896	4.13128e-06	ENST00000347936.2;ENST00000455942.2;ENST00000533594.1;ENST00000312221.5;ENST00000449793.2;ENST00000380574.1	SLC22A18AS;SLC22A18	0.639698	0.516257	7_Weak_Enhancer
chr6	30929346	30933464	4119	5.60169e-06	ENST00000359086.3;ENST00000516952.1	SFTA2	0.598167	0.569001	11_Weak_Txn
chr6	30929346	30933464	4119	5.60169e-06	ENST00000359086.3;ENST00000516952.1	SFTA2	0.598167	0.569001	7_Weak_Enhancer
chr6	30929346	30933464	4119	5.60169e-06	ENST00000359086.3;ENST00000516952.1	SFTA2	0.598167	0.569001	11_Weak_Txn
chr16	87066110	87068621	2512	1.26825e-05	ENST00000566798.1		0.817538	0.757413	13_Heterochrom/lo
chr15	62237614	62241156	3543	1.36419e-05	ENST00000563606.1;ENST00000561706.1		0.551246	0.631774	13_Heterochrom/lo
chr15	62237614	62241156	3543	1.36419e-05	ENST00000563606.1;ENST00000561706.1		0.551246	0.631774	8_Insulator
chr6	31544618	31546596	1979	1.96783e-05	ENST00000376151.4;ENST00000483170.1;ENST00000376146.4;ENST00000542852.1;ENST00000376148.4;ENST00000475917.1;ENST00000376145.4;ENST00000483251.1;ENST00000459671.1;ENST00000303892.5	ATP6V1G2;NFKBIL1	0.553211	0.479275	11_Weak_Txn
chr6	31544618	31546596	1979	1.96783e-05	ENST00000376151.4;ENST00000483170.1;ENST00000376146.4;ENST00000542852.1;ENST00000376148.4;ENST00000475917.1;ENST00000376145.4;ENST00000483251.1;ENST00000459671.1;ENST00000303892.5	ATP6V1G2;NFKBIL1	0.553211	0.479275	6_Weak_Enhancer
chr16	8712417	8713287	871	2.10891e-05	ENST00000396600.2;ENST00000563215.1;ENST00000567812.1;ENST00000268251.8	ABAT	0.0945123	0.242599	13_Heterochrom/lo
chr10	129768460	129771304	2845	3.63157e-05	ENST00000428273.1		0.809794	0.810637	13_Heterochrom/lo
chr6	30910372	30912540	2169	0.000181054	ENST00000259895.4;ENST00000539324.1	GTF2H4	0.888589	0.786967	10_Txn_Elongation
chr6	33450930	33452598	1669	0.000245246	ENST00000496374.1;ENST00000428982.2;ENST00000418600.2	SYNGAP1	0.856913	0.709653	11_Weak_Txn
chr6	32081042	32084133	3092	0.000439737	ENST00000375244.3	TNXB	0.557523	0.370069	7_Weak_Enhancer
chr6	32081042	32084133	3092	0.000439737	ENST00000375244.3	TNXB	0.557523	0.370069	11_Weak_Txn
chr6	32081042	32084133	3092	0.000439737	ENST00000375244.3	TNXB	0.557523	0.370069	7_Weak_Enhancer
chr6	32081042	32084133	3092	0.000439737	ENST00000375244.3	TNXB	0.557523	0.370069	6_Weak_Enhancer
chr6	32081042	32084133	3092	0.000439737	ENST00000375244.3	TNXB	0.557523	0.370069	2_Weak_Promoter
chr6	32081042	32084133	3092	0.000439737	ENST00000375244.3	TNXB	0.557523	0.370069	6_Weak_Enhancer
chr6	32081042	32084133	3092	0.000439737	ENST00000375244.3	TNXB	0.557523	0.370069	12_Repressed
chr17	79084825	79090557	5733	0.000818036	ENST00000300682.9;ENST00000415831.1	ENGASE;HRNBP3	0.806497	0.683667	11_Weak_Txn
chr17	79084825	79090557	5733	0.000818036	ENST00000300682.9;ENST00000415831.1	ENGASE;HRNBP3	0.806497	0.683667	8_Insulator
chr17	79084825	79090557	5733	0.000818036	ENST00000300682.9;ENST00000415831.1	ENGASE;HRNBP3	0.806497	0.683667	11_Weak_Txn
chr17	79084825	79090557	5733	0.000818036	ENST00000300682.9;ENST00000415831.1	ENGASE;HRNBP3	0.806497	0.683667	7_Weak_Enhancer
chr17	79084825	79090557	5733	0.000818036	ENST00000300682.9;ENST00000415831.1	ENGASE;HRNBP3	0.806497	0.683667	6_Weak_Enhancer
chr17	79084825	79090557	5733	0.000818036	ENST00000300682.9;ENST00000415831.1	ENGASE;HRNBP3	0.806497	0.683667	2_Weak_Promoter
chr6	30916335	30918734	2400	0.00188656	ENST00000413959.2;ENST00000542001.1;ENST00000476162.1	VARS2	0.854052	0.840509	11_Weak_Txn
chr6	30916335	30918734	2400	0.00188656	ENST00000413959.2;ENST00000542001.1;ENST00000476162.1	VARS2	0.854052	0.840509	10_Txn_Elongation
chr20	58888263	58888659	397	0.00257358	ENST00000371098.2;ENST00000313949.7;ENST00000464624.1;ENST00000441270.1;ENST00000424434.1	GNAS	0.487031	0.393369	1_Active_Promoter
chr6	31886177	31887918	1742	0.00311233	ENST00000480912.1;ENST00000395728.3	EHMT2	0.878326	0.851192	11_Weak_Txn
chr6	31886177	31887918	1742	0.00311233	ENST00000480912.1;ENST00000395728.3	EHMT2	0.878326	0.851192	10_Txn_Elongation
chr7	97025302	97028789	3488	0.0054471	ENST00000493764.1;ENST00000222598.4	DLX5	0.35103	0.141501	6_Weak_Enhancer
chr7	97025302	97028789	3488	0.0054471	ENST00000493764.1;ENST00000222598.4	DLX5	0.35103	0.141501	12_Repressed
chr7	97025302	97028789	3488	0.0054471	ENST00000493764.1;ENST00000222598.4	DLX5	0.35103	0.141501	6_Weak_Enhancer
chr7	97025302	97028789	3488	0.0054471	ENST00000493764.1;ENST00000222598.4	DLX5	0.35103	0.141501	2_Weak_Promoter
chr7	97025302	97028789	3488	0.0054471	ENST00000493764.1;ENST00000222598.4	DLX5	0.35103	0.141501	8_Insulator
chr7	97025302	97028789	3488	0.0054471	ENST00000493764.1;ENST00000222598.4	DLX5	0.35103	0.141501	13_Heterochrom/lo

## Sheet: DMR_CT_vs_11491
chr	start	end	width	padj	ENSG	gene	CT betavalue	11491 betavalue	feature
chr6	32096304	32097051	748	7.92366e-67		TNXB	0.346423	0.899515	3_Poised_Promoter
chr6	32096304	32097051	748	7.92366e-67		TNXB	0.346423	0.899515	12_Repressed
chr6	32087590	32087749	160	2.41388e-44		TNXB	0.132645	0.735664	8_Insulator
chr7	27201061	27204548	3488	1.01252e-43	ENST00000421733.1;ENST00000222753.4;ENST00000472494.1;ENST00000521028.2	HOXA13	0.141395	0.734116	3_Poised_Promoter
chr7	27201061	27204548	3488	1.01252e-43	ENST00000421733.1;ENST00000222753.4;ENST00000472494.1;ENST00000521028.2	HOXA13	0.141395	0.734116	12_Repressed
chr16	8712285	8713574	1290	3.02206e-38	ENST00000396600.2;ENST00000563215.1;ENST00000567812.1;ENST00000268251.8	ABAT	0.0945123	0.445578	13_Heterochrom/lo
chr12	1500144	1501005	862	9.62741e-37	ENST00000515614.2	LOC100292680	0.664176	0.247647	11_Weak_Txn
chr12	1500144	1501005	862	9.62741e-37	ENST00000515614.2	LOC100292680	0.664176	0.247647	7_Weak_Enhancer
chr12	1500144	1501005	862	9.62741e-37	ENST00000515614.2	LOC100292680	0.664176	0.247647	11_Weak_Txn
chr6	3022688	3025199	2512	5.40021e-34	ENST00000563388.1		0.826596	0.377384	11_Weak_Txn
chr6	3022688	3025199	2512	5.40021e-34	ENST00000563388.1		0.826596	0.377384	7_Weak_Enhancer
chr6	3022688	3025199	2512	5.40021e-34	ENST00000563388.1		0.826596	0.377384	6_Weak_Enhancer
chr6	3022688	3025199	2512	5.40021e-34	ENST00000563388.1		0.826596	0.377384	4_Strong_Enhancer
chr6	3022688	3025199	2512	5.40021e-34	ENST00000563388.1		0.826596	0.377384	5_Strong_Enhancer
chr6	3022688	3025199	2512	5.40021e-34	ENST00000563388.1		0.826596	0.377384	7_Weak_Enhancer
chr8	143945250	143945593	344	1.81487e-26	ENST00000354589.3;ENST00000398774.2;ENST00000384842.1	PLEC1;MIR661	0.730594	0.301926	7_Weak_Enhancer
chr8	143945250	143945593	344	1.81487e-26	ENST00000354589.3;ENST00000398774.2;ENST00000384842.1	PLEC1;MIR661	0.730594	0.301926	5_Strong_Enhancer
chr17	80186508	80188575	2068	2.18712e-24	ENST00000392434.2;ENST00000309710.1;ENST00000573754.1	CARD14	0.422239	0.16182	13_Heterochrom/lo
chr17	80186508	80188575	2068	2.18712e-24	ENST00000392434.2;ENST00000309710.1;ENST00000573754.1	CARD14	0.422239	0.16182	7_Weak_Enhancer
chr17	80186508	80188575	2068	2.18712e-24	ENST00000392434.2;ENST00000309710.1;ENST00000573754.1	CARD14	0.422239	0.16182	5_Strong_Enhancer
chr17	80186508	80188575	2068	2.18712e-24	ENST00000392434.2;ENST00000309710.1;ENST00000573754.1	CARD14	0.422239	0.16182	4_Strong_Enhancer
chr17	80186508	80188575	2068	2.18712e-24	ENST00000392434.2;ENST00000309710.1;ENST00000573754.1	CARD14	0.422239	0.16182	7_Weak_Enhancer
chr17	39737755	39738538	784	1.07773e-21	ENST00000394211.2;ENST00000445327.2;ENST00000309185.3;ENST00000309156.3	GRB7	0.290646	0.53939	2_Weak_Promoter
chr17	39737755	39738538	784	1.07773e-21	ENST00000394211.2;ENST00000445327.2;ENST00000309185.3;ENST00000309156.3	GRB7	0.290646	0.53939	1_Active_Promoter
chr19	2280314	2283616	3303	1.22386e-21	ENST00000342063.2	C19orf35	0.201864	0.406192	12_Repressed
chr6	168871575	168874209	2635	3.57807e-21			0.626521	0.284606	13_Heterochrom/lo
chr18	74534406	74534555	150	9.48443e-21	ENST00000358821.3	CNDP1	0.844097	0.54389	13_Heterochrom/lo
chr6	32046276	32049343	3068	1.00018e-20	ENST00000451343.1;ENST00000375244.3	TNXB	0.631628	0.459218	12_Repressed
chr6	32046276	32049343	3068	1.00018e-20	ENST00000451343.1;ENST00000375244.3	TNXB	0.631628	0.459218	3_Poised_Promoter
chr6	32046276	32049343	3068	1.00018e-20	ENST00000451343.1;ENST00000375244.3	TNXB	0.631628	0.459218	8_Insulator
chr6	32046276	32049343	3068	1.00018e-20	ENST00000451343.1;ENST00000375244.3	TNXB	0.631628	0.459218	12_Repressed
chr6	164083909	164087528	3620	3.14729e-20	ENST00000564697.1		0.640166	0.479284	13_Heterochrom/lo
chr10	124642180	124643099	920	3.14729e-20	ENST00000494792.1	FAM53B	0.894637	0.66958	7_Weak_Enhancer
chr10	124642180	124643099	920	3.14729e-20	ENST00000494792.1	FAM53B	0.894637	0.66958	10_Txn_Elongation
chr10	124642180	124643099	920	3.14729e-20	ENST00000494792.1	FAM53B	0.894637	0.66958	11_Weak_Txn
chr14	101060443	101064077	3635	1.26504e-17	ENST00000385226.1;ENST00000362145.1	MIR496;MIR377	0.854914	0.739813	13_Heterochrom/lo
chr6	31877834	31881877	4044	1.32035e-16	ENST00000465707.1;ENST00000544672.1;ENST00000229729.6;ENST00000375562.4;ENST00000395728.3;ENST00000442298.2;ENST00000480912.1	SLC44A4;EHMT2	0.728257	0.698245	10_Txn_Elongation
chr6	29679128	29683285	4158	1.32035e-16	ENST00000376883.1		0.70081	0.268219	4_Strong_Enhancer
chr6	29679128	29683285	4158	1.32035e-16	ENST00000376883.1		0.70081	0.268219	5_Strong_Enhancer
chr6	29679128	29683285	4158	1.32035e-16	ENST00000376883.1		0.70081	0.268219	4_Strong_Enhancer
chr6	29679128	29683285	4158	1.32035e-16	ENST00000376883.1		0.70081	0.268219	1_Active_Promoter
chr6	29679128	29683285	4158	1.32035e-16	ENST00000376883.1		0.70081	0.268219	2_Weak_Promoter
chr6	29679128	29683285	4158	1.32035e-16	ENST00000376883.1		0.70081	0.268219	11_Weak_Txn
chr6	31877834	31881877	4044	1.32035e-16	ENST00000465707.1;ENST00000544672.1;ENST00000229729.6;ENST00000375562.4;ENST00000395728.3;ENST00000442298.2;ENST00000480912.1	SLC44A4;EHMT2	0.728257	0.698245	13_Heterochrom/lo
chr6	31877834	31881877	4044	1.32035e-16	ENST00000465707.1;ENST00000544672.1;ENST00000229729.6;ENST00000375562.4;ENST00000395728.3;ENST00000442298.2;ENST00000480912.1	SLC44A4;EHMT2	0.728257	0.698245	6_Weak_Enhancer
chr6	31877834	31881877	4044	1.32035e-16	ENST00000465707.1;ENST00000544672.1;ENST00000229729.6;ENST00000375562.4;ENST00000395728.3;ENST00000442298.2;ENST00000480912.1	SLC44A4;EHMT2	0.728257	0.698245	2_Weak_Promoter
chr6	31877834	31881877	4044	1.32035e-16	ENST00000465707.1;ENST00000544672.1;ENST00000229729.6;ENST00000375562.4;ENST00000395728.3;ENST00000442298.2;ENST00000480912.1	SLC44A4;EHMT2	0.728257	0.698245	1_Active_Promoter
chr6	31877834	31881877	4044	1.32035e-16	ENST00000465707.1;ENST00000544672.1;ENST00000229729.6;ENST00000375562.4;ENST00000395728.3;ENST00000442298.2;ENST00000480912.1	SLC44A4;EHMT2	0.728257	0.698245	2_Weak_Promoter
chr6	31877834	31881877	4044	1.32035e-16	ENST00000465707.1;ENST00000544672.1;ENST00000229729.6;ENST00000375562.4;ENST00000395728.3;ENST00000442298.2;ENST00000480912.1	SLC44A4;EHMT2	0.728257	0.698245	6_Weak_Enhancer
chr6	31877834	31881877	4044	1.32035e-16	ENST00000465707.1;ENST00000544672.1;ENST00000229729.6;ENST00000375562.4;ENST00000395728.3;ENST00000442298.2;ENST00000480912.1	SLC44A4;EHMT2	0.728257	0.698245	7_Weak_Enhancer
chr6	31877834	31881877	4044	1.32035e-16	ENST00000465707.1;ENST00000544672.1;ENST00000229729.6;ENST00000375562.4;ENST00000395728.3;ENST00000442298.2;ENST00000480912.1	SLC44A4;EHMT2	0.728257	0.698245	11_Weak_Txn
chr13	113043291	113046014	2724	1.32035e-16	ENST00000480321.1;ENST00000397021.1	MCF2L	0.617192	0.376761	13_Heterochrom/lo
chr16	88922147	88926715	4569	2.09816e-16	ENST00000327483.5;ENST00000360302.2	CBFA2T3	0.622585	0.656887	6_Weak_Enhancer
chr16	88922147	88926715	4569	2.09816e-16	ENST00000327483.5;ENST00000360302.2	CBFA2T3	0.622585	0.656887	7_Weak_Enhancer
chr16	88922147	88926715	4569	2.09816e-16	ENST00000327483.5;ENST00000360302.2	CBFA2T3	0.622585	0.656887	12_Repressed
chr16	88922147	88926715	4569	2.09816e-16	ENST00000327483.5;ENST00000360302.2	CBFA2T3	0.622585	0.656887	3_Poised_Promoter
chr16	88922147	88926715	4569	2.09816e-16	ENST00000327483.5;ENST00000360302.2	CBFA2T3	0.622585	0.656887	12_Repressed
chr16	88922147	88926715	4569	2.09816e-16	ENST00000327483.5;ENST00000360302.2	CBFA2T3	0.622585	0.656887	3_Poised_Promoter
chr3	158672290	158673312	1023	8.43476e-16	ENST00000264265.3	LXN;GFM1	0.280162	0.531044	1_Active_Promoter
chr3	158672290	158673312	1023	8.43476e-16	ENST00000264265.3	LXN;GFM1	0.280162	0.531044	2_Weak_Promoter
chr3	158672290	158673312	1023	8.43476e-16	ENST00000264265.3	LXN;GFM1	0.280162	0.531044	6_Weak_Enhancer
chr6	31968074	31971351	3278	2.20318e-15	ENST00000375394.2;ENST00000478221.1;ENST00000337523.5;ENST00000375331.2;ENST00000375333.2;ENST00000519179.1;ENST00000375356.3	SKIV2L;STK19;DOM3Z	0.80437	0.693609	10_Txn_Elongation
chr6	31968074	31971351	3278	2.20318e-15	ENST00000375394.2;ENST00000478221.1;ENST00000337523.5;ENST00000375331.2;ENST00000375333.2;ENST00000519179.1;ENST00000375356.3	SKIV2L;STK19;DOM3Z	0.80437	0.693609	5_Strong_Enhancer
chr6	31968074	31971351	3278	2.20318e-15	ENST00000375394.2;ENST00000478221.1;ENST00000337523.5;ENST00000375331.2;ENST00000375333.2;ENST00000519179.1;ENST00000375356.3	SKIV2L;STK19;DOM3Z	0.80437	0.693609	4_Strong_Enhancer
chr14	101054835	101055902	1068	2.84767e-15	ENST00000385292.1;ENST00000385269.1;ENST00000390172.1	MIR453;MIR485;MIR668	0.889246	0.759932	13_Heterochrom/lo
chr6	32080597	32084133	3537	3.44478e-14	ENST00000375244.3	TNXB	0.560767	0.372414	11_Weak_Txn
chr6	32080597	32084133	3537	3.44478e-14	ENST00000375244.3	TNXB	0.560767	0.372414	7_Weak_Enhancer
chr6	32080597	32084133	3537	3.44478e-14	ENST00000375244.3	TNXB	0.560767	0.372414	11_Weak_Txn
chr6	32080597	32084133	3537	3.44478e-14	ENST00000375244.3	TNXB	0.560767	0.372414	7_Weak_Enhancer
chr6	32080597	32084133	3537	3.44478e-14	ENST00000375244.3	TNXB	0.560767	0.372414	6_Weak_Enhancer
chr6	32080597	32084133	3537	3.44478e-14	ENST00000375244.3	TNXB	0.560767	0.372414	2_Weak_Promoter
chr6	32080597	32084133	3537	3.44478e-14	ENST00000375244.3	TNXB	0.560767	0.372414	6_Weak_Enhancer
chr6	32080597	32084133	3537	3.44478e-14	ENST00000375244.3	TNXB	0.560767	0.372414	12_Repressed
chr6	32075583	32077279	1697	6.68675e-14		TNXB	0.500838	0.584934	13_Heterochrom/lo
chr6	32075583	32077279	1697	6.68675e-14		TNXB	0.500838	0.584934	7_Weak_Enhancer
chr6	32075583	32077279	1697	6.68675e-14		TNXB	0.500838	0.584934	11_Weak_Txn
chr10	3240118	3243190	3073	2.53303e-13	ENST00000417149.1		0.849967	0.613385	7_Weak_Enhancer
chr10	3240118	3243190	3073	2.53303e-13	ENST00000417149.1		0.849967	0.613385	13_Heterochrom/lo
chr6	31943451	31947567	4117	7.18288e-13	ENST00000468407.1;ENST00000432397.2;ENST00000425368.2;ENST00000375493.5;ENST00000469372.1;ENST00000452323.2;ENST00000299367.5;ENST00000497841.1;ENST00000556679.1	C2;CFB	0.65694	0.522742	12_Repressed
chr6	31943451	31947567	4117	7.18288e-13	ENST00000468407.1;ENST00000432397.2;ENST00000425368.2;ENST00000375493.5;ENST00000469372.1;ENST00000452323.2;ENST00000299367.5;ENST00000497841.1;ENST00000556679.1	C2;CFB	0.65694	0.522742	7_Weak_Enhancer
chr6	31943451	31947567	4117	7.18288e-13	ENST00000468407.1;ENST00000432397.2;ENST00000425368.2;ENST00000375493.5;ENST00000469372.1;ENST00000452323.2;ENST00000299367.5;ENST00000497841.1;ENST00000556679.1	C2;CFB	0.65694	0.522742	5_Strong_Enhancer
chr6	31943451	31947567	4117	7.18288e-13	ENST00000468407.1;ENST00000432397.2;ENST00000425368.2;ENST00000375493.5;ENST00000469372.1;ENST00000452323.2;ENST00000299367.5;ENST00000497841.1;ENST00000556679.1	C2;CFB	0.65694	0.522742	4_Strong_Enhancer
chr6	31943451	31947567	4117	7.18288e-13	ENST00000468407.1;ENST00000432397.2;ENST00000425368.2;ENST00000375493.5;ENST00000469372.1;ENST00000452323.2;ENST00000299367.5;ENST00000497841.1;ENST00000556679.1	C2;CFB	0.65694	0.522742	7_Weak_Enhancer
chr6	31943451	31947567	4117	7.18288e-13	ENST00000468407.1;ENST00000432397.2;ENST00000425368.2;ENST00000375493.5;ENST00000469372.1;ENST00000452323.2;ENST00000299367.5;ENST00000497841.1;ENST00000556679.1	C2;CFB	0.65694	0.522742	11_Weak_Txn
chr6	30886346	30889557	3212	6.20262e-11	ENST00000376569.3;ENST00000376575.3;ENST00000376568.3;ENST00000452441.1;ENST00000324771.8;ENST00000418800.2;ENST00000454612.2;ENST00000376567.2;ENST00000513240.1;ENST00000508472.1	DDR1	0.237477	0.461478	4_Strong_Enhancer
chr6	30886346	30889557	3212	6.20262e-11	ENST00000376569.3;ENST00000376575.3;ENST00000376568.3;ENST00000452441.1;ENST00000324771.8;ENST00000418800.2;ENST00000454612.2;ENST00000376567.2;ENST00000513240.1;ENST00000508472.1	DDR1	0.237477	0.461478	5_Strong_Enhancer
chr6	30886346	30889557	3212	6.20262e-11	ENST00000376569.3;ENST00000376575.3;ENST00000376568.3;ENST00000452441.1;ENST00000324771.8;ENST00000418800.2;ENST00000454612.2;ENST00000376567.2;ENST00000513240.1;ENST00000508472.1	DDR1	0.237477	0.461478	4_Strong_Enhancer
chr6	30886346	30889557	3212	6.20262e-11	ENST00000376569.3;ENST00000376575.3;ENST00000376568.3;ENST00000452441.1;ENST00000324771.8;ENST00000418800.2;ENST00000454612.2;ENST00000376567.2;ENST00000513240.1;ENST00000508472.1	DDR1	0.237477	0.461478	9_Txn_Transition
chr3	181723387	181725151	1765	1.04388e-10	ENST00000498731.1	SOX2OT	0.125151	0.284032	12_Repressed
chr5	88142685	88147413	4729	2.71581e-10			0.105501	0.234758	3_Poised_Promoter
chr5	88142685	88147413	4729	2.71581e-10			0.105501	0.234758	12_Repressed
chr5	88142685	88147413	4729	2.71581e-10			0.105501	0.234758	3_Poised_Promoter
chr5	88142685	88147413	4729	2.71581e-10			0.105501	0.234758	12_Repressed
chr6	29631326	29631698	373	2.87332e-10	ENST00000376977.3	GABBR1	0.431421	0.860135	7_Weak_Enhancer
chr6	29631326	29631698	373	2.87332e-10	ENST00000376977.3	GABBR1	0.431421	0.860135	6_Weak_Enhancer
chr6	31864382	31866187	1806	8.43533e-10	ENST00000375631.4;ENST00000229729.6	NEU1;SLC44A4	0.73898	0.693948	6_Weak_Enhancer
chr6	31864382	31866187	1806	8.43533e-10	ENST00000375631.4;ENST00000229729.6	NEU1;SLC44A4	0.73898	0.693948	7_Weak_Enhancer
chr6	31864382	31866187	1806	8.43533e-10	ENST00000375631.4;ENST00000229729.6	NEU1;SLC44A4	0.73898	0.693948	11_Weak_Txn
chr12	114693212	114697673	4462	7.55324e-09			0.82446	0.804223	1_Active_Promoter
chr12	114693212	114697673	4462	7.55324e-09			0.82446	0.804223	2_Weak_Promoter
chr12	114693212	114697673	4462	7.55324e-09			0.82446	0.804223	6_Weak_Enhancer
chr12	114693212	114697673	4462	7.55324e-09			0.82446	0.804223	7_Weak_Enhancer
chr12	114693212	114697673	4462	7.55324e-09			0.82446	0.804223	13_Heterochrom/lo
chr12	114693212	114697673	4462	7.55324e-09			0.82446	0.804223	12_Repressed
chr12	114693212	114697673	4462	7.55324e-09			0.82446	0.804223	3_Poised_Promoter
chr6	31572149	31576192	4044	1.58988e-08	ENST00000454783.1;ENST00000418386.2;ENST00000436827.2;ENST00000449264.2	LTA;TNF	0.702649	0.661625	13_Heterochrom/lo
chr6	31572149	31576192	4044	1.58988e-08	ENST00000454783.1;ENST00000418386.2;ENST00000436827.2;ENST00000449264.2	LTA;TNF	0.702649	0.661625	6_Weak_Enhancer
chr6	31572149	31576192	4044	1.58988e-08	ENST00000454783.1;ENST00000418386.2;ENST00000436827.2;ENST00000449264.2	LTA;TNF	0.702649	0.661625	2_Weak_Promoter
chr6	31572149	31576192	4044	1.58988e-08	ENST00000454783.1;ENST00000418386.2;ENST00000436827.2;ENST00000449264.2	LTA;TNF	0.702649	0.661625	6_Weak_Enhancer
chr16	67941940	67946568	4629	1.83977e-08	ENST00000573538.1;ENST00000422611.2;ENST00000264005.5;ENST00000338335.3;ENST00000316341.3;ENST00000572037.1;ENST00000541864.2;ENST00000576616.1	LCAT;SLC12A4	0.715872	0.602846	10_Txn_Elongation
chr6	32150518	32150677	160	1.84873e-08	ENST00000467780.1;ENST00000375150.2	PRRT1	0.386171	0.551435	11_Weak_Txn
chr6	151807168	151807470	303	1.99687e-08	ENST00000338799.5;ENST00000456483.2;ENST00000206249.3;ENST00000406599.1;ENST00000347491.5;ENST00000431590.2;ENST00000443427.1;ENST00000431219.2;ENST00000440973.1	ESR1	0.136798	0.356988	12_Repressed
chr6	151807168	151807470	303	1.99687e-08	ENST00000338799.5;ENST00000456483.2;ENST00000206249.3;ENST00000406599.1;ENST00000347491.5;ENST00000431590.2;ENST00000443427.1;ENST00000431219.2;ENST00000440973.1	ESR1	0.136798	0.356988	3_Poised_Promoter
chr6	30730376	30731640	1265	2.43066e-08	ENST00000376389.3	FLOT1	0.605454	0.766538	10_Txn_Elongation
chr6	30730376	30731640	1265	2.43066e-08	ENST00000376389.3	FLOT1	0.605454	0.766538	2_Weak_Promoter
chr6	30730376	30731640	1265	2.43066e-08	ENST00000376389.3	FLOT1	0.605454	0.766538	8_Insulator
chr6	30730376	30731640	1265	2.43066e-08	ENST00000376389.3	FLOT1	0.605454	0.766538	11_Weak_Txn
chr1	231017681	231021724	4044	1.77148e-07	ENST00000366654.4;ENST00000494111.1;ENST00000408363.1	FAM89A;MIR1182	0.837753	0.73348	5_Strong_Enhancer
chr1	231017681	231021724	4044	1.77148e-07	ENST00000366654.4;ENST00000494111.1;ENST00000408363.1	FAM89A;MIR1182	0.837753	0.73348	7_Weak_Enhancer
chr1	231017681	231021724	4044	1.77148e-07	ENST00000366654.4;ENST00000494111.1;ENST00000408363.1	FAM89A;MIR1182	0.837753	0.73348	11_Weak_Txn
chr1	231017681	231021724	4044	1.77148e-07	ENST00000366654.4;ENST00000494111.1;ENST00000408363.1	FAM89A;MIR1182	0.837753	0.73348	5_Strong_Enhancer
chr1	231017681	231021724	4044	1.77148e-07	ENST00000366654.4;ENST00000494111.1;ENST00000408363.1	FAM89A;MIR1182	0.837753	0.73348	4_Strong_Enhancer
chr1	231017681	231021724	4044	1.77148e-07	ENST00000366654.4;ENST00000494111.1;ENST00000408363.1	FAM89A;MIR1182	0.837753	0.73348	6_Weak_Enhancer
chr1	231017681	231021724	4044	1.77148e-07	ENST00000366654.4;ENST00000494111.1;ENST00000408363.1	FAM89A;MIR1182	0.837753	0.73348	4_Strong_Enhancer
chr1	231017681	231021724	4044	1.77148e-07	ENST00000366654.4;ENST00000494111.1;ENST00000408363.1	FAM89A;MIR1182	0.837753	0.73348	5_Strong_Enhancer
chr1	231017681	231021724	4044	1.77148e-07	ENST00000366654.4;ENST00000494111.1;ENST00000408363.1	FAM89A;MIR1182	0.837753	0.73348	9_Txn_Transition
chr11	128684743	128688713	3971	3.19596e-07	ENST00000501648.2;ENST00000527767.2;ENST00000525560.1;ENST00000572256.1		0.234387	0.418622	12_Repressed
chr11	128684743	128688713	3971	3.19596e-07	ENST00000501648.2;ENST00000527767.2;ENST00000525560.1;ENST00000572256.1		0.234387	0.418622	3_Poised_Promoter
chr11	128684743	128688713	3971	3.19596e-07	ENST00000501648.2;ENST00000527767.2;ENST00000525560.1;ENST00000572256.1		0.234387	0.418622	12_Repressed
chr11	128684743	128688713	3971	3.19596e-07	ENST00000501648.2;ENST00000527767.2;ENST00000525560.1;ENST00000572256.1		0.234387	0.418622	3_Poised_Promoter
chr11	128684743	128688713	3971	3.19596e-07	ENST00000501648.2;ENST00000527767.2;ENST00000525560.1;ENST00000572256.1		0.234387	0.418622	12_Repressed
chr11	1835485	1839528	4044	3.69472e-07	ENST00000483280.1;ENST00000436964.2;ENST00000535046.1;ENST00000381968.3;ENST00000381911.1;ENST00000381906.1;ENST00000252898.7;ENST00000381905.3	SYT8;TNNI2	0.695346	0.650929	4_Strong_Enhancer
chr11	1835485	1839528	4044	3.69472e-07	ENST00000483280.1;ENST00000436964.2;ENST00000535046.1;ENST00000381968.3;ENST00000381911.1;ENST00000381906.1;ENST00000252898.7;ENST00000381905.3	SYT8;TNNI2	0.695346	0.650929	2_Weak_Promoter
chr11	1835485	1839528	4044	3.69472e-07	ENST00000483280.1;ENST00000436964.2;ENST00000535046.1;ENST00000381968.3;ENST00000381911.1;ENST00000381906.1;ENST00000252898.7;ENST00000381905.3	SYT8;TNNI2	0.695346	0.650929	6_Weak_Enhancer
chr11	1835485	1839528	4044	3.69472e-07	ENST00000483280.1;ENST00000436964.2;ENST00000535046.1;ENST00000381968.3;ENST00000381911.1;ENST00000381906.1;ENST00000252898.7;ENST00000381905.3	SYT8;TNNI2	0.695346	0.650929	2_Weak_Promoter
chr11	1835485	1839528	4044	3.69472e-07	ENST00000483280.1;ENST00000436964.2;ENST00000535046.1;ENST00000381968.3;ENST00000381911.1;ENST00000381906.1;ENST00000252898.7;ENST00000381905.3	SYT8;TNNI2	0.695346	0.650929	6_Weak_Enhancer
chr11	1835485	1839528	4044	3.69472e-07	ENST00000483280.1;ENST00000436964.2;ENST00000535046.1;ENST00000381968.3;ENST00000381911.1;ENST00000381906.1;ENST00000252898.7;ENST00000381905.3	SYT8;TNNI2	0.695346	0.650929	8_Insulator
chr11	1835485	1839528	4044	3.69472e-07	ENST00000483280.1;ENST00000436964.2;ENST00000535046.1;ENST00000381968.3;ENST00000381911.1;ENST00000381906.1;ENST00000252898.7;ENST00000381905.3	SYT8;TNNI2	0.695346	0.650929	11_Weak_Txn
chr6	31870194	31871427	1234	3.35113e-06	ENST00000229729.6	SLC44A4	0.639778	0.715204	13_Heterochrom/lo
chr6	31870194	31871427	1234	3.35113e-06	ENST00000229729.6	SLC44A4	0.639778	0.715204	8_Insulator
chr6	31870194	31871427	1234	3.35113e-06	ENST00000229729.6	SLC44A4	0.639778	0.715204	13_Heterochrom/lo
chr5	88691593	88695117	3525	8.9798e-06	ENST00000511000.1;ENST00000510274.1;ENST00000508719.1		0.167898	0.316514	3_Poised_Promoter
chr5	88691593	88695117	3525	8.9798e-06	ENST00000511000.1;ENST00000510274.1;ENST00000508719.1		0.167898	0.316514	12_Repressed
chr5	88691593	88695117	3525	8.9798e-06	ENST00000511000.1;ENST00000510274.1;ENST00000508719.1		0.167898	0.316514	3_Poised_Promoter
chr5	88691593	88695117	3525	8.9798e-06	ENST00000511000.1;ENST00000510274.1;ENST00000508719.1		0.167898	0.316514	12_Repressed
chr4	54093061	54096548	3488	1.0512e-05			0.744957	0.885789	12_Repressed
chr6	32069424	32070830	1407	1.14628e-05	ENST00000375244.3	TNXB	0.707722	0.748193	13_Heterochrom/lo
chr6	31461513	31466213	4701	2.28192e-05	ENST00000414046.2	HCP5	0.32381	0.24437	13_Heterochrom/lo
chr6	31461513	31466213	4701	2.28192e-05	ENST00000414046.2	HCP5	0.32381	0.24437	7_Weak_Enhancer
chr6	31461513	31466213	4701	2.28192e-05	ENST00000414046.2	HCP5	0.32381	0.24437	5_Strong_Enhancer
chr6	31461513	31466213	4701	2.28192e-05	ENST00000414046.2	HCP5	0.32381	0.24437	4_Strong_Enhancer
chr6	31461513	31466213	4701	2.28192e-05	ENST00000414046.2	HCP5	0.32381	0.24437	1_Active_Promoter
chr6	31461513	31466213	4701	2.28192e-05	ENST00000414046.2	HCP5	0.32381	0.24437	2_Weak_Promoter
chr6	31461513	31466213	4701	2.28192e-05	ENST00000414046.2	HCP5	0.32381	0.24437	6_Weak_Enhancer
chr6	31461513	31466213	4701	2.28192e-05	ENST00000414046.2	HCP5	0.32381	0.24437	13_Heterochrom/lo
chr13	112781447	112783139	1693	4.20457e-05	ENST00000466946.1	ATP11A	0.870824	0.555024	11_Weak_Txn
chr6	28859875	28863640	3766	4.93609e-05	ENST00000440244.1		0.668497	0.652781	13_Heterochrom/lo
chr6	28859875	28863640	3766	4.93609e-05	ENST00000440244.1		0.668497	0.652781	12_Repressed
chr6	28859875	28863640	3766	4.93609e-05	ENST00000440244.1		0.668497	0.652781	6_Weak_Enhancer
chr6	28859875	28863640	3766	4.93609e-05	ENST00000440244.1		0.668497	0.652781	2_Weak_Promoter
chr6	1394214	1397701	3488	0.00101834	ENST00000259806.1	FOXF2	0.333872	0.633939	12_Repressed
chr6	1394214	1397701	3488	0.00101834	ENST00000259806.1	FOXF2	0.333872	0.633939	8_Insulator
chr6	1394214	1397701	3488	0.00101834	ENST00000259806.1	FOXF2	0.333872	0.633939	12_Repressed

## Sheet: DMR_CT_vs_BAMS1
chr	start	end	width	padj	ENSG	gene	CT betavalue	BAMS1 betavalue	feature
chr11	45690869	45699053	8185	1.39332e-102			0.473012	0.747454	12_Repressed
chr6	32096304	32097051	748	5.62042e-69		TNXB	0.346423	0.912123	3_Poised_Promoter
chr6	32096304	32097051	748	5.62042e-69		TNXB	0.346423	0.912123	12_Repressed
chr6	33163165	33166700	3536	2.31421e-66	ENST00000374708.4;ENST00000395196.1;ENST00000477772.1	COL11A2	0.524375	0.743797	12_Repressed
chr6	33163165	33166700	3536	2.31421e-66	ENST00000374708.4;ENST00000395196.1;ENST00000477772.1	COL11A2	0.524375	0.743797	13_Heterochrom/lo
chr6	32201927	32205176	3250	2.93337e-63	ENST00000375023.3	NOTCH4	0.521952	0.754255	13_Heterochrom/lo
chr6	31571948	31576192	4245	1.95201e-60	ENST00000454783.1;ENST00000418386.2;ENST00000436827.2;ENST00000449264.2	LTA;TNF	0.70346	0.842991	13_Heterochrom/lo
chr6	31571948	31576192	4245	1.95201e-60	ENST00000454783.1;ENST00000418386.2;ENST00000436827.2;ENST00000449264.2	LTA;TNF	0.70346	0.842991	6_Weak_Enhancer
chr6	31571948	31576192	4245	1.95201e-60	ENST00000454783.1;ENST00000418386.2;ENST00000436827.2;ENST00000449264.2	LTA;TNF	0.70346	0.842991	2_Weak_Promoter
chr6	31571948	31576192	4245	1.95201e-60	ENST00000454783.1;ENST00000418386.2;ENST00000436827.2;ENST00000449264.2	LTA;TNF	0.70346	0.842991	6_Weak_Enhancer
chr4	54093061	54097411	4351	2.03286e-60			0.753708	0.329765	12_Repressed
chr6	32974445	32976050	1606	6.11103e-56	ENST00000443797.2;ENST00000374825.4	BRD2	0.0504968	0.563165	1_Active_Promoter
chr6	32974445	32976050	1606	6.11103e-56	ENST00000443797.2;ENST00000374825.4	BRD2	0.0504968	0.563165	4_Strong_Enhancer
chr6	32974445	32976050	1606	6.11103e-56	ENST00000443797.2;ENST00000374825.4	BRD2	0.0504968	0.563165	2_Weak_Promoter
chr6	32974445	32976050	1606	6.11103e-56	ENST00000443797.2;ENST00000374825.4	BRD2	0.0504968	0.563165	9_Txn_Transition
chr6	26014702	26018323	3622	7.65066e-52	ENST00000244573.3	HIST1H1A	0.184958	0.720665	13_Heterochrom/lo
chr6	26014702	26018323	3622	7.65066e-52	ENST00000244573.3	HIST1H1A	0.184958	0.720665	6_Weak_Enhancer
chr6	26014702	26018323	3622	7.65066e-52	ENST00000244573.3	HIST1H1A	0.184958	0.720665	4_Strong_Enhancer
chr6	26014702	26018323	3622	7.65066e-52	ENST00000244573.3	HIST1H1A	0.184958	0.720665	1_Active_Promoter
chr6	26014702	26018323	3622	7.65066e-52	ENST00000244573.3	HIST1H1A	0.184958	0.720665	4_Strong_Enhancer
chr6	26014702	26018323	3622	7.65066e-52	ENST00000244573.3	HIST1H1A	0.184958	0.720665	6_Weak_Enhancer
chr19	37172119	37172987	869	9.98558e-52	ENST00000356958.2;ENST00000392157.1;ENST00000292841.5	ZNF585A	0.0458749	0.162815	2_Weak_Promoter
chr19	37172119	37172987	869	9.98558e-52	ENST00000356958.2;ENST00000392157.1;ENST00000292841.5	ZNF585A	0.0458749	0.162815	1_Active_Promoter
chr6	29460707	29465654	4948	3.31304e-51	ENST00000442615.1;ENST00000377132.1;ENST00000396792.2;ENST00000473369.1;ENST00000377136.1;ENST00000377133.1	OR2H1	0.379978	0.773238	13_Heterochrom/lo
chr6	29460707	29465654	4948	3.31304e-51	ENST00000442615.1;ENST00000377132.1;ENST00000396792.2;ENST00000473369.1;ENST00000377136.1;ENST00000377133.1	OR2H1	0.379978	0.773238	7_Weak_Enhancer
chr12	34600757	34604760	4004	6.24611e-51			0.32328	0.629247	13_Heterochrom/lo
chr12	6449501	6453706	4206	1.06637e-49	ENST00000541233.1;ENST00000535639.1;ENST00000544021.1;ENST00000266556.7;ENST00000545700.1;ENST00000266557.3	TAPBPL;CD27;LOC678655	0.0551175	0.357012	13_Heterochrom/lo
chr12	6449501	6453706	4206	1.06637e-49	ENST00000541233.1;ENST00000535639.1;ENST00000544021.1;ENST00000266556.7;ENST00000545700.1;ENST00000266557.3	TAPBPL;CD27;LOC678655	0.0551175	0.357012	6_Weak_Enhancer
chr12	6449501	6453706	4206	1.06637e-49	ENST00000541233.1;ENST00000535639.1;ENST00000544021.1;ENST00000266556.7;ENST00000545700.1;ENST00000266557.3	TAPBPL;CD27;LOC678655	0.0551175	0.357012	2_Weak_Promoter
chr12	6449501	6453706	4206	1.06637e-49	ENST00000541233.1;ENST00000535639.1;ENST00000544021.1;ENST00000266556.7;ENST00000545700.1;ENST00000266557.3	TAPBPL;CD27;LOC678655	0.0551175	0.357012	4_Strong_Enhancer
chr12	6449501	6453706	4206	1.06637e-49	ENST00000541233.1;ENST00000535639.1;ENST00000544021.1;ENST00000266556.7;ENST00000545700.1;ENST00000266557.3	TAPBPL;CD27;LOC678655	0.0551175	0.357012	6_Weak_Enhancer
chr12	6449501	6453706	4206	1.06637e-49	ENST00000541233.1;ENST00000535639.1;ENST00000544021.1;ENST00000266556.7;ENST00000545700.1;ENST00000266557.3	TAPBPL;CD27;LOC678655	0.0551175	0.357012	11_Weak_Txn
chr10	102775604	102776527	924	3.13925e-49	ENST00000369889.4	C10orf26	0.07698	0.490174	4_Strong_Enhancer
chr6	30450824	30451215	392	6.75792e-49			0.066172	0.349295	3_Poised_Promoter
chr18	13610970	13611920	951	4.79149e-48	ENST00000399847.2	C18orf1	0.0666761	0.358487	12_Repressed
chr18	13610970	13611920	951	4.79149e-48	ENST00000399847.2	C18orf1	0.0666761	0.358487	3_Poised_Promoter
chr11	10454144	10455917	1774	5.33732e-48	ENST00000396553.2;ENST00000528723.1;ENST00000444303.2	AMPD3	0.105635	0.572709	4_Strong_Enhancer
chr19	35137596	35141056	3461	7.7523e-48	ENST00000351325.3;ENST00000455515.1;ENST00000493050.1	FXYD1	0.308859	0.622649	11_Weak_Txn
chr19	35137596	35141056	3461	7.7523e-48	ENST00000351325.3;ENST00000455515.1;ENST00000493050.1	FXYD1	0.308859	0.622649	7_Weak_Enhancer
chr6	30463772	30463941	170	5.11054e-47			0.0497022	0.454305	3_Poised_Promoter
chr6	30682931	30684850	1920	7.72686e-46	ENST00000488324.1;ENST00000399199.3;ENST00000274853.3	KIAA1949	0.224179	0.634683	1_Active_Promoter
chr11	76669877	76670226	350	1.99359e-45	ENST00000407242.2;ENST00000260061.5	LRRC32	0.116906	0.485086	12_Repressed
chr7	157463504	157467903	4400	2.53894e-45	ENST00000444158.1		0.398454	0.765327	12_Repressed
chr7	157463504	157467903	4400	2.53894e-45	ENST00000444158.1		0.398454	0.765327	13_Heterochrom/lo
chr22	45212116	45213262	1147	8.46365e-45	ENST00000251993.7;ENST00000391627.2	C22orf9	0.0600548	0.457372	5_Strong_Enhancer
chr22	45212116	45213262	1147	8.46365e-45	ENST00000251993.7;ENST00000391627.2	C22orf9	0.0600548	0.457372	4_Strong_Enhancer
chr22	45212116	45213262	1147	8.46365e-45	ENST00000251993.7;ENST00000391627.2	C22orf9	0.0600548	0.457372	5_Strong_Enhancer
chr22	45212116	45213262	1147	8.46365e-45	ENST00000251993.7;ENST00000391627.2	C22orf9	0.0600548	0.457372	7_Weak_Enhancer
chr12	111180842	111181816	975	9.51321e-45	ENST00000552889.1	CUX2	0.116851	0.603484	12_Repressed
chr14	60650289	60656541	6253	1.46846e-44	ENST00000247182.5;ENST00000555955.2;ENST00000553535.1	SIX1	0.500546	0.155634	3_Poised_Promoter
chr14	60650289	60656541	6253	1.46846e-44	ENST00000247182.5;ENST00000555955.2;ENST00000553535.1	SIX1	0.500546	0.155634	12_Repressed
chr14	60650289	60656541	6253	1.46846e-44	ENST00000247182.5;ENST00000555955.2;ENST00000553535.1	SIX1	0.500546	0.155634	3_Poised_Promoter
chr14	60650289	60656541	6253	1.46846e-44	ENST00000247182.5;ENST00000555955.2;ENST00000553535.1	SIX1	0.500546	0.155634	12_Repressed
chr14	60650289	60656541	6253	1.46846e-44	ENST00000247182.5;ENST00000555955.2;ENST00000553535.1	SIX1	0.500546	0.155634	3_Poised_Promoter
chr6	33320374	33320690	317	5.82174e-43	ENST00000477162.1;ENST00000266000.6	DAXX	0.109214	0.596761	4_Strong_Enhancer
chr7	114414975	114415752	778	1.00692e-41	ENST00000378237.3;ENST00000393489.3;ENST00000415146.1;ENST00000350908.4;ENST00000393498.1;ENST00000462331.1;ENST00000459666.1;ENST00000393494.2;ENST00000393500.3	FOXP2	0.163655	0.687814	4_Strong_Enhancer
chr20	47356164	47357025	862	1.35541e-41	ENST00000355972.4;ENST00000262975.3;ENST00000396281.4;ENST00000311275.7;ENST00000536340.1;ENST00000540497.1;ENST00000471951.1;ENST00000352431.2;ENST00000360911.3;ENST00000458360.2	ZMYND8	0.0524691	0.379481	4_Strong_Enhancer
chr12	132205953	132206250	298	3.33793e-41	ENST00000397325.2;ENST00000541995.1	GALNT9	0.158442	0.662614	12_Repressed
chr3	50267418	50269320	1903	6.95286e-41	ENST00000421735.1;ENST00000316347.7;ENST00000418948.1;ENST00000426144.2;ENST00000414456.2	SEMA3B	0.0810943	0.497721	11_Weak_Txn
chr3	50267418	50269320	1903	6.95286e-41	ENST00000421735.1;ENST00000316347.7;ENST00000418948.1;ENST00000426144.2;ENST00000414456.2	SEMA3B	0.0810943	0.497721	7_Weak_Enhancer
chr3	50267418	50269320	1903	6.95286e-41	ENST00000421735.1;ENST00000316347.7;ENST00000418948.1;ENST00000426144.2;ENST00000414456.2	SEMA3B	0.0810943	0.497721	6_Weak_Enhancer
chr3	50267418	50269320	1903	6.95286e-41	ENST00000421735.1;ENST00000316347.7;ENST00000418948.1;ENST00000426144.2;ENST00000414456.2	SEMA3B	0.0810943	0.497721	7_Weak_Enhancer
chr3	50267418	50269320	1903	6.95286e-41	ENST00000421735.1;ENST00000316347.7;ENST00000418948.1;ENST00000426144.2;ENST00000414456.2	SEMA3B	0.0810943	0.497721	6_Weak_Enhancer
chr3	50269322	50270630	1309	6.95286e-41	ENST00000421735.1;ENST00000316347.7;ENST00000418948.1;ENST00000426144.2;ENST00000414456.2	SEMA3B	0.0810943	0.497721	6_Weak_Enhancer
chr3	50269322	50270630	1309	6.95286e-41	ENST00000421735.1;ENST00000316347.7;ENST00000418948.1;ENST00000426144.2;ENST00000414456.2	SEMA3B	0.0810943	0.497721	7_Weak_Enhancer
chr17	47941387	47942248	862	1.85926e-40	ENST00000225573.3;ENST00000411573.1;ENST00000544840.1;ENST00000433001.1;ENST00000451140.1;ENST00000534893.1	PNPO	0.0404724	0.322338	2_Weak_Promoter
chr17	47941387	47942248	862	1.85926e-40	ENST00000225573.3;ENST00000411573.1;ENST00000544840.1;ENST00000433001.1;ENST00000451140.1;ENST00000534893.1	PNPO	0.0404724	0.322338	1_Active_Promoter
chr2	33475664	33476550	887	1.87096e-40	ENST00000403687.3;ENST00000402538.3	RASGRP3	0.0201388	0.265361	1_Active_Promoter
chr12	114693212	114697673	4462	2.48061e-40			0.82446	0.354654	1_Active_Promoter
chr12	114693212	114697673	4462	2.48061e-40			0.82446	0.354654	2_Weak_Promoter
chr12	114693212	114697673	4462	2.48061e-40			0.82446	0.354654	6_Weak_Enhancer
chr12	114693212	114697673	4462	2.48061e-40			0.82446	0.354654	7_Weak_Enhancer
chr12	114693212	114697673	4462	2.48061e-40			0.82446	0.354654	13_Heterochrom/lo
chr12	114693212	114697673	4462	2.48061e-40			0.82446	0.354654	12_Repressed
chr12	114693212	114697673	4462	2.48061e-40			0.82446	0.354654	3_Poised_Promoter
chr6	33160974	33161454	481	7.04106e-40			0.122949	0.486649	13_Heterochrom/lo
chr6	33160974	33161454	481	7.04106e-40			0.122949	0.486649	6_Weak_Enhancer
chr6	33160974	33161454	481	7.04106e-40			0.122949	0.486649	2_Weak_Promoter
chr12	130476676	130477644	969	7.04106e-40	ENST00000392375.1;ENST00000535703.1;ENST00000536002.1	RIMBP2	0.318086	0.774753	13_Heterochrom/lo
chr10	133347112	133347973	862	1.33172e-39	ENST00000452591.1;ENST00000415747.1;ENST00000433452.2	PRAP1	0.11638	0.559775	13_Heterochrom/lo
chr16	8712285	8713574	1290	3.73284e-39	ENST00000396600.2;ENST00000563215.1;ENST00000567812.1;ENST00000268251.8	ABAT	0.0945123	0.275322	13_Heterochrom/lo
chr4	3742750	3746237	3488	5.45195e-39			0.168147	0.50512	13_Heterochrom/lo
chr4	3742750	3746237	3488	5.45195e-39			0.168147	0.50512	7_Weak_Enhancer
chr5	141373737	141374119	383	6.61208e-39	ENST00000517434.1	PCDHGA4;PCDHGA6;PCDHGA1;PCDHGA5;PCDHGB1;PCDHGA3;PCDHGA2;PCDHGB2;PCDHGB3	0.223144	0.546366	12_Repressed
chr5	141373737	141374119	383	6.61208e-39	ENST00000517434.1	PCDHGA4;PCDHGA6;PCDHGA1;PCDHGA5;PCDHGB1;PCDHGA3;PCDHGA2;PCDHGB2;PCDHGB3	0.223144	0.546366	3_Poised_Promoter
chr12	7107519	7108722	1204	8.71043e-38	ENST00000541775.1;ENST00000536679.1;ENST00000435921.2	C1RL;LOC283314	0.0622557	0.276628	11_Weak_Txn
chr12	7107519	7108722	1204	8.71043e-38	ENST00000541775.1;ENST00000536679.1;ENST00000435921.2	C1RL;LOC283314	0.0622557	0.276628	2_Weak_Promoter
chr12	7107519	7108722	1204	8.71043e-38	ENST00000541775.1;ENST00000536679.1;ENST00000435921.2	C1RL;LOC283314	0.0622557	0.276628	1_Active_Promoter
chr11	2459884	2461794	1911	2.42823e-37	ENST00000335475.5	KCNQ1	0.591325	0.81273	13_Heterochrom/lo
chr5	1833157	1836915	3759	3.2273e-37			0.47059	0.758945	12_Repressed
chr6	33072706	33073882	1177	1.37988e-36	ENST00000463066.1;ENST00000419277.1;ENST00000428995.1	HLA-DPA1	0.38642	0.730415	12_Repressed
chr5	1864131	1869119	4989	2.15805e-36			0.504839	0.70362	12_Repressed
chr5	1864131	1869119	4989	2.15805e-36			0.504839	0.70362	13_Heterochrom/lo
chr11	2218126	2221024	2899	1.74654e-35			0.264241	0.688359	12_Repressed
chr6	32216621	32217824	1204	1.87446e-35	ENST00000375023.3	NOTCH4	0.611926	0.802201	13_Heterochrom/lo
chr6	32216621	32217824	1204	1.87446e-35	ENST00000375023.3	NOTCH4	0.611926	0.802201	12_Repressed
chr10	123272998	123276557	3560	2.18923e-35			0.189396	0.497612	13_Heterochrom/lo
chr10	123272998	123276557	3560	2.18923e-35			0.189396	0.497612	13_Heterochrom/lo
chr10	123272998	123276557	3560	2.18923e-35			0.189396	0.497612	12_Repressed
chr6	33428366	33428549	184	7.93472e-35	ENST00000496374.1	SYNGAP1	0.108869	0.377178	2_Weak_Promoter
chr6	33428366	33428549	184	7.93472e-35	ENST00000496374.1	SYNGAP1	0.108869	0.377178	4_Strong_Enhancer
chr17	42193889	42194666	778	2.76031e-34	ENST00000393854.3;ENST00000414034.2;ENST00000301671.7	GHDC	0.186861	0.390404	6_Weak_Enhancer
chr17	42193889	42194666	778	2.76031e-34	ENST00000393854.3;ENST00000414034.2;ENST00000301671.7	GHDC	0.186861	0.390404	1_Active_Promoter
chr17	42193889	42194666	778	2.76031e-34	ENST00000393854.3;ENST00000414034.2;ENST00000301671.7	GHDC	0.186861	0.390404	2_Weak_Promoter
chr17	42193889	42194666	778	2.76031e-34	ENST00000393854.3;ENST00000414034.2;ENST00000301671.7	GHDC	0.186861	0.390404	6_Weak_Enhancer
chr15	96777290	96780918	3629	2.79958e-34	ENST00000560888.1;ENST00000558722.1		0.441092	0.72771	13_Heterochrom/lo
chr5	2700968	2705179	4212	3.89067e-34			0.571005	0.820621	13_Heterochrom/lo
chr5	2700968	2705179	4212	3.89067e-34			0.571005	0.820621	8_Insulator
chr5	2700968	2705179	4212	3.89067e-34			0.571005	0.820621	12_Repressed
chr15	92583392	92587941	4550	6.09343e-34	ENST00000555864.1		0.491692	0.826266	13_Heterochrom/lo
chr11	122099357	122100416	1060	6.31905e-34	ENST00000531381.1;ENST00000385236.1	LOC399959;MIR125B1	0.0404902	0.46398	4_Strong_Enhancer
chr1	2904885	2909039	4155	9.30207e-34			0.4068	0.694147	13_Heterochrom/lo
chr6	31307694	31308201	508	3.0159e-33			0.324219	0.548923	12_Repressed
chr12	262361	263172	812	4.01523e-33	ENST00000313154.5;ENST00000343164.4;ENST00000445055.2	SLC6A13	0.23718	0.720043	12_Repressed
chr17	77319015	77320174	1160	7.51742e-33	ENST00000329047.8;ENST00000397613.4;ENST00000449803.2	SEPT9	0.107341	0.553776	4_Strong_Enhancer
chr19	10817065	10818393	1329	9.26254e-33	ENST00000385019.1;ENST00000389252.2	MIR199A1;DNM2	0.0901752	0.558398	11_Weak_Txn
chr7	157519862	157524347	4486	2.30767e-32	ENST00000444154.1		0.618564	0.798188	13_Heterochrom/lo
chr12	6946042	6947647	1606	2.90595e-32	ENST00000399448.1;ENST00000447931.2	PTPN6	0.642031	0.358424	4_Strong_Enhancer
chr12	6946042	6947647	1606	2.90595e-32	ENST00000399448.1;ENST00000447931.2	PTPN6	0.642031	0.358424	1_Active_Promoter
chr12	6946042	6947647	1606	2.90595e-32	ENST00000399448.1;ENST00000447931.2	PTPN6	0.642031	0.358424	6_Weak_Enhancer
chr12	6946042	6947647	1606	2.90595e-32	ENST00000399448.1;ENST00000447931.2	PTPN6	0.642031	0.358424	13_Heterochrom/lo
chr6	28633322	28633913	592	1.40863e-31			0.627039	0.805595	12_Repressed
chr5	1838045	1841773	3729	1.54919e-31			0.647852	0.843503	12_Repressed
chr12	213032	214205	1174	1.7887e-31	ENST00000424061.2;ENST00000359674.4;ENST00000536824.1;ENST00000428720.1	SLC6A12	0.387856	0.638544	12_Repressed
chr1	1167402	1171881	4480	1.95624e-31	ENST00000384875.1;ENST00000362106.1	MIR200A;MIR429	0.554897	0.758846	11_Weak_Txn
chr8	859235	862694	3460	2.58165e-31			0.538649	0.774182	13_Heterochrom/lo
chr5	2535840	2538975	3136	3.28322e-31			0.563899	0.829825	13_Heterochrom/lo
chr14	37600336	37605036	4701	3.42914e-31	ENST00000540786.1		0.173389	0.474322	12_Repressed
chr5	141430411	141430738	328	1.09777e-30	ENST00000252085.3	PCDHGA4;PCDHGA11;PCDHGA9;PCDHGA1;PCDHGB1;PCDHGB6;PCDHGA12;PCDHGB3;PCDHGB7;PCDHGA6;PCDHGA8;PCDHGA10;PCDHGA5;PCDHGB4;PCDHGA3;PCDHGA2;PCDHGB2;PCDHGA7;PCDHGB5	0.3322	0.667355	8_Insulator
chr5	141430411	141430738	328	1.09777e-30	ENST00000252085.3	PCDHGA4;PCDHGA11;PCDHGA9;PCDHGA1;PCDHGB1;PCDHGB6;PCDHGA12;PCDHGB3;PCDHGB7;PCDHGA6;PCDHGA8;PCDHGA10;PCDHGA5;PCDHGB4;PCDHGA3;PCDHGA2;PCDHGB2;PCDHGA7;PCDHGB5	0.3322	0.667355	2_Weak_Promoter
chr6	32442098	32446141	4044	2.57025e-30	ENST00000462200.1;ENST00000395388.2	HLA-DRA	0.404936	0.754058	13_Heterochrom/lo
chr14	92318811	92322298	3488	2.57025e-30	ENST00000393265.2;ENST00000531433.1;ENST00000532405.1	SLC24A4	0.415701	0.7124	12_Repressed
chr17	7854599	7854968	370	3.23791e-30	ENST00000254846.5;ENST00000301599.6;ENST00000574668.1	KDM6B;TMEM88	0.787343	0.343258	11_Weak_Txn
chr7	156176238	156179959	3722	4.30669e-30			0.373823	0.749197	13_Heterochrom/lo
chr6	168212960	168217454	4495	4.34617e-30			0.640879	0.835626	13_Heterochrom/lo
chr6	168212960	168217454	4495	4.34617e-30			0.640879	0.835626	12_Repressed
chr22	42431688	42432549	862	7.7326e-30	ENST00000329021.5	NFAM1	0.157349	0.42855	12_Repressed
chr6	32087590	32087749	160	1.02463e-29		TNXB	0.132645	0.375233	8_Insulator
chr2	43837813	43838862	1050	1.20482e-29	ENST00000272286.2;ENST00000543989.1;ENST00000405322.1;ENST00000260645.1	ABCG5;ABCG8	0.729623	0.856946	12_Repressed
chr1	159710685	159714728	4044	2.78846e-29	ENST00000255030.5;ENST00000473196.1;ENST00000437342.1;ENST00000368112.1;ENST00000368111.1;ENST00000368110.1	CRP	0.520686	0.80954	13_Heterochrom/lo
chr13	111852074	111855147	3074	1.0058e-28			0.216954	0.643236	13_Heterochrom/lo
chr7	4267363	4271146	3784	3.40061e-28	ENST00000404826.2	SDK1	0.67444	0.858012	12_Repressed
chr7	4267363	4271146	3784	3.40061e-28	ENST00000404826.2	SDK1	0.67444	0.858012	13_Heterochrom/lo
chr6	32118547	32119843	1297	5.2562e-28	ENST00000375203.3	ATF6B	0.204261	0.386325	10_Txn_Elongation
chr6	32118547	32119843	1297	5.2562e-28	ENST00000375203.3	ATF6B	0.204261	0.386325	9_Txn_Transition
chr6	32118547	32119843	1297	5.2562e-28	ENST00000375203.3	ATF6B	0.204261	0.386325	10_Txn_Elongation
chr6	29679128	29682570	3443	7.09056e-28	ENST00000376883.1		0.70081	0.860935	4_Strong_Enhancer
chr6	29679128	29682570	3443	7.09056e-28	ENST00000376883.1		0.70081	0.860935	5_Strong_Enhancer
chr6	29679128	29682570	3443	7.09056e-28	ENST00000376883.1		0.70081	0.860935	4_Strong_Enhancer
chr6	29679128	29682570	3443	7.09056e-28	ENST00000376883.1		0.70081	0.860935	1_Active_Promoter
chr6	29679128	29682570	3443	7.09056e-28	ENST00000376883.1		0.70081	0.860935	2_Weak_Promoter
chr6	29679128	29682570	3443	7.09056e-28	ENST00000376883.1		0.70081	0.860935	11_Weak_Txn
chr1	2921399	2924998	3600	7.12406e-28			0.473842	0.712991	13_Heterochrom/lo
chr17	75843914	75847957	4044	7.6631e-28	ENST00000207549.3;ENST00000254806.3	UNC13D;WBP2	0.434107	0.665811	13_Heterochrom/lo
chr17	75843914	75847957	4044	7.6631e-28	ENST00000207549.3;ENST00000254806.3	UNC13D;WBP2	0.434107	0.665811	6_Weak_Enhancer
chr17	75843914	75847957	4044	7.6631e-28	ENST00000207549.3;ENST00000254806.3	UNC13D;WBP2	0.434107	0.665811	4_Strong_Enhancer
chr17	75843914	75847957	4044	7.6631e-28	ENST00000207549.3;ENST00000254806.3	UNC13D;WBP2	0.434107	0.665811	9_Txn_Transition
chr17	75843914	75847957	4044	7.6631e-28	ENST00000207549.3;ENST00000254806.3	UNC13D;WBP2	0.434107	0.665811	7_Weak_Enhancer
chr17	75843914	75847957	4044	7.6631e-28	ENST00000207549.3;ENST00000254806.3	UNC13D;WBP2	0.434107	0.665811	10_Txn_Elongation
chr4	1493351	1497239	3889	9.17932e-28			0.399355	0.743967	13_Heterochrom/lo
chr4	1493351	1497239	3889	9.17932e-28			0.399355	0.743967	12_Repressed
chr4	1493351	1497239	3889	9.17932e-28			0.399355	0.743967	13_Heterochrom/lo
chr7	157850665	157852581	1917	1.47579e-27		PTPRN2	0.418265	0.6922	13_Heterochrom/lo
chr7	51469697	51473236	3540	1.74076e-27			0.117904	0.381052	13_Heterochrom/lo
chr7	51469697	51473236	3540	1.74076e-27			0.117904	0.381052	13_Heterochrom/lo
chr7	51469697	51473236	3540	1.74076e-27			0.117904	0.381052	12_Repressed
chr5	141230913	141234400	3488	1.88953e-27	ENST00000526308.1	PCDHB18	0.107523	0.459006	13_Heterochrom/lo
chr4	80262330	80265817	3488	2.343e-27	ENST00000312465.7;ENST00000456523.3	FGF5	0.497523	0.255936	12_Repressed
chr4	80262330	80265817	3488	2.343e-27	ENST00000312465.7;ENST00000456523.3	FGF5	0.497523	0.255936	3_Poised_Promoter
chr4	80262330	80265817	3488	2.343e-27	ENST00000312465.7;ENST00000456523.3	FGF5	0.497523	0.255936	2_Weak_Promoter
chr4	80262330	80265817	3488	2.343e-27	ENST00000312465.7;ENST00000456523.3	FGF5	0.497523	0.255936	1_Active_Promoter
chr8	142171791	142175361	3571	2.49934e-27			0.49398	0.761154	6_Weak_Enhancer
chr8	142171791	142175361	3571	2.49934e-27			0.49398	0.761154	7_Weak_Enhancer
chr8	142171791	142175361	3571	2.49934e-27			0.49398	0.761154	12_Repressed
chr6	28509950	28510921	972	3.97285e-27	ENST00000483058.1;ENST00000361902.1	GPX6	0.418906	0.811469	12_Repressed
chr6	32811062	32815105	4044	7.9999e-27	ENST00000438763.2;ENST00000556934.1	HLA-DOB	0.653449	0.916852	13_Heterochrom/lo
chr6	32811062	32815105	4044	7.9999e-27	ENST00000438763.2;ENST00000556934.1	HLA-DOB	0.653449	0.916852	11_Weak_Txn
chr6	32811062	32815105	4044	7.9999e-27	ENST00000438763.2;ENST00000556934.1	HLA-DOB	0.653449	0.916852	7_Weak_Enhancer
chr7	157537660	157542732	5073	9.61895e-27	ENST00000389413.3;ENST00000389416.4;ENST00000389418.4	PTPRN2	0.684648	0.863496	13_Heterochrom/lo
chr14	97456724	97460207	3484	9.84367e-27	ENST00000554862.1;ENST00000554260.1;ENST00000499910.2		0.108087	0.278765	13_Heterochrom/lo
chr14	97456724	97460207	3484	9.84367e-27	ENST00000554862.1;ENST00000554260.1;ENST00000499910.2		0.108087	0.278765	12_Repressed
chr14	97456724	97460207	3484	9.84367e-27	ENST00000554862.1;ENST00000554260.1;ENST00000499910.2		0.108087	0.278765	3_Poised_Promoter
chr14	97456724	97460207	3484	9.84367e-27	ENST00000554862.1;ENST00000554260.1;ENST00000499910.2		0.108087	0.278765	12_Repressed
chr14	97456724	97460207	3484	9.84367e-27	ENST00000554862.1;ENST00000554260.1;ENST00000499910.2		0.108087	0.278765	13_Heterochrom/lo
chr17	36883331	36886911	3581	1.34662e-26	ENST00000528383.1		0.408405	0.733918	13_Heterochrom/lo
chr17	36883331	36886911	3581	1.34662e-26	ENST00000528383.1		0.408405	0.733918	12_Repressed
chr17	36886912	36886984	73	1.34662e-26	ENST00000528383.1		0.408405	0.733918	12_Repressed
chr7	27201061	27204548	3488	1.5712e-26	ENST00000421733.1;ENST00000222753.4;ENST00000472494.1;ENST00000521028.2	HOXA13	0.141395	0.384451	3_Poised_Promoter
chr7	27201061	27204548	3488	1.5712e-26	ENST00000421733.1;ENST00000222753.4;ENST00000472494.1;ENST00000521028.2	HOXA13	0.141395	0.384451	12_Repressed
chr2	201257362	201258418	1057	1.97004e-26	ENST00000358485.4;ENST00000392261.3;ENST00000264274.9;ENST00000432109.2;ENST00000264275.5;ENST00000392258.3	CASP8	0.171496	0.472369	4_Strong_Enhancer
chr2	201257362	201258418	1057	1.97004e-26	ENST00000358485.4;ENST00000392261.3;ENST00000264274.9;ENST00000432109.2;ENST00000264275.5;ENST00000392258.3	CASP8	0.171496	0.472369	1_Active_Promoter
chr11	1197388	1197404	17	3.65045e-26	ENST00000358378.6		0.598161	0.772848	13_Heterochrom/lo
chr11	1197406	1199533	2128	3.65045e-26	ENST00000358378.6		0.598161	0.772848	13_Heterochrom/lo
chr11	1195834	1197386	1553	3.65045e-26	ENST00000358378.6		0.598161	0.772848	13_Heterochrom/lo
chr11	1197406	1199533	2128	3.65045e-26	ENST00000358378.6		0.598161	0.772848	12_Repressed
chr11	1199535	1199569	35	3.65045e-26	ENST00000358378.6		0.598161	0.772848	12_Repressed
chr11	1199571	1199770	200	3.65045e-26	ENST00000358378.6		0.598161	0.772848	12_Repressed
chr11	1199772	1199811	40	3.65045e-26	ENST00000358378.6		0.598161	0.772848	12_Repressed
chr11	1199813	1200033	221	3.65045e-26	ENST00000358378.6		0.598161	0.772848	12_Repressed
chr22	39315825	39317883	2059	4.86227e-26	ENST00000386747.1;ENST00000465618.1;ENST00000401609.1	RPL3;SNORD83A;RNU86	0.579916	0.774282	15_Repetitive/CNV
chr6	29555255	29557142	1888	5.71857e-26	ENST00000377050.4;ENST00000355973.3	UBD	0.485167	0.797731	12_Repressed
chr6	32107913	32108755	843	6.83075e-26	ENST00000479795.1;ENST00000375244.3;ENST00000375192.2	TNXB	0.0617979	0.266813	6_Weak_Enhancer
chr6	32107913	32108755	843	6.83075e-26	ENST00000479795.1;ENST00000375244.3;ENST00000375192.2	TNXB	0.0617979	0.266813	2_Weak_Promoter
chr6	32107913	32108755	843	6.83075e-26	ENST00000479795.1;ENST00000375244.3;ENST00000375192.2	TNXB	0.0617979	0.266813	3_Poised_Promoter
chr11	45700844	45703490	2647	1.08969e-25			0.637088	0.858302	12_Repressed
chr10	48684773	48684993	221	1.09076e-25	ENST00000360890.2	WDFY4	0.707612	0.847022	13_Heterochrom/lo
chr11	65427895	65431660	3766	1.37862e-25	ENST00000501122.2		0.255571	0.560032	4_Strong_Enhancer
chr11	65427895	65431660	3766	1.37862e-25	ENST00000501122.2		0.255571	0.560032	9_Txn_Transition
chr2	3778134	3781021	2888	1.59983e-25	ENST00000537457.1		0.530683	0.777574	12_Repressed
chr2	3778134	3781021	2888	1.59983e-25	ENST00000537457.1		0.530683	0.777574	3_Poised_Promoter
chr2	3778134	3781021	2888	1.59983e-25	ENST00000537457.1		0.530683	0.777574	12_Repressed
chr2	3778134	3781021	2888	1.59983e-25	ENST00000537457.1		0.530683	0.777574	8_Insulator
chr6	30986180	30991706	5527	2.98422e-25	ENST00000486149.2;ENST00000450707.1;ENST00000376296.3	MUC21	0.661629	0.849292	12_Repressed
chr6	30986180	30991706	5527	2.98422e-25	ENST00000486149.2;ENST00000450707.1;ENST00000376296.3	MUC21	0.661629	0.849292	13_Heterochrom/lo
chr10	129031381	129034412	3032	3.04922e-25			0.510908	0.723304	8_Insulator
chr10	129031381	129034412	3032	3.04922e-25			0.510908	0.723304	13_Heterochrom/lo
chr6	33173071	33173958	888	4.64713e-25	ENST00000477772.1;ENST00000374708.4	COL11A2	0.465403	0.736553	8_Insulator
chr6	33173071	33173958	888	4.64713e-25	ENST00000477772.1;ENST00000374708.4	COL11A2	0.465403	0.736553	12_Repressed
chr1	5478642	5482145	3504	6.49482e-25			0.577036	0.796523	13_Heterochrom/lo
chr6	32219813	32220674	862	6.85762e-25	ENST00000375023.3	NOTCH4	0.371635	0.675284	12_Repressed
chr14	96623474	96625985	2512	1.71076e-24			0.507916	0.730409	12_Repressed
chr12	132401959	132405843	3885	2.71426e-24			0.551791	0.754016	12_Repressed
chr6	49713076	49713853	778	3.17722e-24	ENST00000339139.4;ENST00000211238.6	CRISP2	0.201982	0.507296	12_Repressed
chr6	49713076	49713853	778	3.17722e-24	ENST00000339139.4;ENST00000211238.6	CRISP2	0.201982	0.507296	3_Poised_Promoter
chr6	151803120	151807255	4136	7.21809e-24	ENST00000338799.5;ENST00000431219.2;ENST00000440973.1;ENST00000456483.2;ENST00000443427.1;ENST00000206249.3;ENST00000406599.1;ENST00000347491.5;ENST00000431590.2	ESR1	0.343289	0.70488	13_Heterochrom/lo
chr6	151803120	151807255	4136	7.21809e-24	ENST00000338799.5;ENST00000431219.2;ENST00000440973.1;ENST00000456483.2;ENST00000443427.1;ENST00000206249.3;ENST00000406599.1;ENST00000347491.5;ENST00000431590.2	ESR1	0.343289	0.70488	12_Repressed
chr6	151803120	151807255	4136	7.21809e-24	ENST00000338799.5;ENST00000431219.2;ENST00000440973.1;ENST00000456483.2;ENST00000443427.1;ENST00000206249.3;ENST00000406599.1;ENST00000347491.5;ENST00000431590.2	ESR1	0.343289	0.70488	3_Poised_Promoter
chr6	151803120	151807255	4136	7.21809e-24	ENST00000338799.5;ENST00000431219.2;ENST00000440973.1;ENST00000456483.2;ENST00000443427.1;ENST00000206249.3;ENST00000406599.1;ENST00000347491.5;ENST00000431590.2	ESR1	0.343289	0.70488	12_Repressed
chr6	151803120	151807255	4136	7.21809e-24	ENST00000338799.5;ENST00000431219.2;ENST00000440973.1;ENST00000456483.2;ENST00000443427.1;ENST00000206249.3;ENST00000406599.1;ENST00000347491.5;ENST00000431590.2	ESR1	0.343289	0.70488	3_Poised_Promoter
chr20	44355508	44356369	862	2.38197e-23	ENST00000457232.1;ENST00000438702.1;ENST00000316673.4	HNF4A	0.673186	0.841835	13_Heterochrom/lo
chr6	30136966	30137827	862	7.77215e-23	ENST00000396581.1;ENST00000489892.1;ENST00000376724.2;ENST00000307859.4	TRIM40	0.637524	0.83896	12_Repressed
chr17	80186508	80188575	2068	9.82676e-23	ENST00000392434.2;ENST00000309710.1;ENST00000573754.1	CARD14	0.422239	0.745902	13_Heterochrom/lo
chr17	80186508	80188575	2068	9.82676e-23	ENST00000392434.2;ENST00000309710.1;ENST00000573754.1	CARD14	0.422239	0.745902	7_Weak_Enhancer
chr17	80186508	80188575	2068	9.82676e-23	ENST00000392434.2;ENST00000309710.1;ENST00000573754.1	CARD14	0.422239	0.745902	5_Strong_Enhancer
chr17	80186508	80188575	2068	9.82676e-23	ENST00000392434.2;ENST00000309710.1;ENST00000573754.1	CARD14	0.422239	0.745902	4_Strong_Enhancer
chr17	80186508	80188575	2068	9.82676e-23	ENST00000392434.2;ENST00000309710.1;ENST00000573754.1	CARD14	0.422239	0.745902	7_Weak_Enhancer
chr6	32393285	32395796	2512	1.36072e-22	ENST00000429232.2	BTNL2	0.63855	0.863603	4_Strong_Enhancer
chr6	32393285	32395796	2512	1.36072e-22	ENST00000429232.2	BTNL2	0.63855	0.863603	5_Strong_Enhancer
chr6	32393285	32395796	2512	1.36072e-22	ENST00000429232.2	BTNL2	0.63855	0.863603	7_Weak_Enhancer
chr6	32393285	32395796	2512	1.36072e-22	ENST00000429232.2	BTNL2	0.63855	0.863603	11_Weak_Txn
chr15	59990700	59994187	3488	1.80146e-22			0.270048	0.489839	12_Repressed
chr15	96346503	96350630	4128	1.80338e-22			0.797648	0.253168	8_Insulator
chr15	96346503	96350630	4128	1.80338e-22			0.797648	0.253168	13_Heterochrom/lo
chr11	36594059	36594886	828	1.97258e-22	ENST00000334307.5;ENST00000347206.4;ENST00000534635.1;ENST00000446510.2;ENST00000311485.3;ENST00000528428.1	RAG2;C11orf74	0.135984	0.279538	6_Weak_Enhancer
chr11	36594059	36594886	828	1.97258e-22	ENST00000334307.5;ENST00000347206.4;ENST00000534635.1;ENST00000446510.2;ENST00000311485.3;ENST00000528428.1	RAG2;C11orf74	0.135984	0.279538	2_Weak_Promoter
chr11	36594059	36594886	828	1.97258e-22	ENST00000334307.5;ENST00000347206.4;ENST00000534635.1;ENST00000446510.2;ENST00000311485.3;ENST00000528428.1	RAG2;C11orf74	0.135984	0.279538	1_Active_Promoter
chr1	148327680	148328311	632	2.46194e-22	ENST00000452996.1;ENST00000516935.1		0.464483	0.708291	7_Weak_Enhancer
chr1	148328362	148328368	7	2.46194e-22	ENST00000452996.1;ENST00000516935.1		0.464483	0.708291	7_Weak_Enhancer
chr1	148328369	148328413	45	2.46194e-22	ENST00000452996.1;ENST00000516935.1		0.464483	0.708291	7_Weak_Enhancer
chr1	148328415	148330567	2153	2.46194e-22	ENST00000452996.1;ENST00000516935.1		0.464483	0.708291	7_Weak_Enhancer
chr1	148327680	148328311	632	2.46194e-22	ENST00000452996.1;ENST00000516935.1		0.464483	0.708291	13_Heterochrom/lo
chr1	148328362	148328368	7	2.46194e-22	ENST00000452996.1;ENST00000516935.1		0.464483	0.708291	13_Heterochrom/lo
chr1	148328369	148328413	45	2.46194e-22	ENST00000452996.1;ENST00000516935.1		0.464483	0.708291	13_Heterochrom/lo
chr1	148328415	148330567	2153	2.46194e-22	ENST00000452996.1;ENST00000516935.1		0.464483	0.708291	13_Heterochrom/lo
chr1	148328415	148330567	2153	2.46194e-22	ENST00000452996.1;ENST00000516935.1		0.464483	0.708291	12_Repressed
chr1	148328415	148330567	2153	2.46194e-22	ENST00000452996.1;ENST00000516935.1		0.464483	0.708291	3_Poised_Promoter
chr1	148328415	148330567	2153	2.46194e-22	ENST00000452996.1;ENST00000516935.1		0.464483	0.708291	2_Weak_Promoter
chr1	148328415	148330567	2153	2.46194e-22	ENST00000452996.1;ENST00000516935.1		0.464483	0.708291	12_Repressed
chr1	148328415	148330567	2153	2.46194e-22	ENST00000452996.1;ENST00000516935.1		0.464483	0.708291	13_Heterochrom/lo
chr1	2070642	2072247	1606	5.6274e-22	ENST00000400921.2	PRKCZ	0.548826	0.865727	11_Weak_Txn
chr6	33897076	33906339	9264	8.35373e-22	ENST00000526556.1;ENST00000506222.2;ENST00000533304.1;ENST00000451317.2		0.617082	0.824626	13_Heterochrom/lo
chr6	33897076	33906339	9264	8.35373e-22	ENST00000526556.1;ENST00000506222.2;ENST00000533304.1;ENST00000451317.2		0.617082	0.824626	12_Repressed
chr11	67650098	67650962	865	8.42366e-22	ENST00000255082.3	ACY3	0.58823	0.731889	13_Heterochrom/lo
chr4	3688925	3691436	2512	9.31843e-22			0.69432	0.879984	13_Heterochrom/lo
chr10	133022766	133026834	4069	9.31843e-22			0.416263	0.721136	13_Heterochrom/lo
chr10	133022766	133026834	4069	9.31843e-22			0.416263	0.721136	12_Repressed
chr1	230319863	230325389	5527	1.40614e-21	ENST00000391860.1;ENST00000321327.2;ENST00000525115.1	PGBD5	0.671053	0.892812	12_Repressed
chr11	6496958	6497735	778	2.33688e-21	ENST00000254579.6;ENST00000354685.3;ENST00000527990.2	DNHD1	0.526277	0.661152	11_Weak_Txn
chr11	6496958	6497735	778	2.33688e-21	ENST00000254579.6;ENST00000354685.3;ENST00000527990.2	DNHD1	0.526277	0.661152	10_Txn_Elongation
chr13	112182452	112185093	2642	3.04955e-21			0.446864	0.764296	13_Heterochrom/lo
chr6	30929346	30933464	4119	3.32369e-21	ENST00000359086.3;ENST00000516952.1	SFTA2	0.598167	0.760637	11_Weak_Txn
chr6	30929346	30933464	4119	3.32369e-21	ENST00000359086.3;ENST00000516952.1	SFTA2	0.598167	0.760637	7_Weak_Enhancer
chr6	30929346	30933464	4119	3.32369e-21	ENST00000359086.3;ENST00000516952.1	SFTA2	0.598167	0.760637	11_Weak_Txn
chr20	58852325	58852510	186	3.96052e-21	ENST00000424094.1;ENST00000371099.2;ENST00000306120.3;ENST00000371098.2;ENST00000313949.7	GNAS;GNASAS	0.345579	0.192853	3_Poised_Promoter
chr10	132847801	132850345	2545	1.33065e-20			0.489404	0.769013	13_Heterochrom/lo
chr5	6347165	6350056	2892	2.47878e-20			0.697068	0.863636	13_Heterochrom/lo
chr10	130832522	130835993	3472	3.70847e-20			0.612703	0.807756	13_Heterochrom/lo
chr6	33187883	33190836	2954	3.98798e-20	ENST00000374708.4	COL11A2	0.657258	0.822776	12_Repressed
chr10	42690106	42693276	3171	4.15164e-20	ENST00000411439.1		0.649328	0.824312	13_Heterochrom/lo
chr20	49279867	49281716	1850	5.29427e-20	ENST00000450535.1;ENST00000371754.4;ENST00000410433.1;ENST00000391002.1	SNORD12B;C20orf199;MIR1259;SNORD12	0.549591	0.180645	4_Strong_Enhancer
chr6	30146030	30150073	4044	5.92038e-20	ENST00000396581.1	TRIM40	0.552762	0.815105	12_Repressed
chr7	4706775	4707636	862	7.36645e-20	ENST00000450194.2	FOXK1	0.772138	0.328286	11_Weak_Txn
chr6	32404583	32405444	862	8.25768e-20	ENST00000544175.1	BTNL2	0.657105	0.891804	12_Repressed
chr5	7824980	7829041	4062	1.02336e-19	ENST00000537121.1;ENST00000541993.1;ENST00000382532.2;ENST00000338316.4	ADCY2	0.600919	0.850433	13_Heterochrom/lo
chr7	155482099	155485213	3115	1.14234e-19	ENST00000406197.1		0.288322	0.553315	13_Heterochrom/lo
chr7	155482099	155485213	3115	1.14234e-19	ENST00000406197.1		0.288322	0.553315	7_Weak_Enhancer
chr7	155482099	155485213	3115	1.14234e-19	ENST00000406197.1		0.288322	0.553315	6_Weak_Enhancer
chr7	155482099	155485213	3115	1.14234e-19	ENST00000406197.1		0.288322	0.553315	7_Weak_Enhancer
chr7	155482099	155485213	3115	1.14234e-19	ENST00000406197.1		0.288322	0.553315	6_Weak_Enhancer
chr7	155482099	155485213	3115	1.14234e-19	ENST00000406197.1		0.288322	0.553315	12_Repressed
chr7	155482099	155485213	3115	1.14234e-19	ENST00000406197.1		0.288322	0.553315	3_Poised_Promoter
chr7	155482099	155485213	3115	1.14234e-19	ENST00000406197.1		0.288322	0.553315	12_Repressed
chr17	245136	247807	2672	1.50762e-19	ENST00000576001.1	RPH3AL	0.636822	0.810143	13_Heterochrom/lo
chr6	168276352	168279873	3522	1.53753e-19			0.706711	0.838144	12_Repressed
chr15	62237614	62246202	8589	3.19921e-19	ENST00000563606.1;ENST00000561706.1;ENST00000408214.1		0.601037	0.821843	13_Heterochrom/lo
chr15	62237614	62246202	8589	3.19921e-19	ENST00000563606.1;ENST00000561706.1;ENST00000408214.1		0.601037	0.821843	8_Insulator
chr15	62237614	62246202	8589	3.19921e-19	ENST00000563606.1;ENST00000561706.1;ENST00000408214.1		0.601037	0.821843	13_Heterochrom/lo
chr15	62237614	62246202	8589	3.19921e-19	ENST00000563606.1;ENST00000561706.1;ENST00000408214.1		0.601037	0.821843	12_Repressed
chr6	30730376	30731640	1265	4.09354e-19	ENST00000376389.3	FLOT1	0.605454	0.793684	10_Txn_Elongation
chr6	30730376	30731640	1265	4.09354e-19	ENST00000376389.3	FLOT1	0.605454	0.793684	2_Weak_Promoter
chr6	30730376	30731640	1265	4.09354e-19	ENST00000376389.3	FLOT1	0.605454	0.793684	8_Insulator
chr6	30730376	30731640	1265	4.09354e-19	ENST00000376389.3	FLOT1	0.605454	0.793684	11_Weak_Txn
chr6	168383384	168386545	3162	4.45397e-19			0.317371	0.754477	13_Heterochrom/lo
chr6	168383384	168386545	3162	4.45397e-19			0.317371	0.754477	12_Repressed
chr6	168383384	168386545	3162	4.45397e-19			0.317371	0.754477	13_Heterochrom/lo
chr10	133043194	133046681	3488	5.87378e-19			0.60852	0.831579	12_Repressed
chr6	33455073	33455362	290	1.27064e-18	ENST00000395064.2;ENST00000487326.1	ZBTB9	0.367194	0.608342	2_Weak_Promoter
chr1	980935	982540	1606	1.47841e-18	ENST00000433179.2;ENST00000341290.2	C1orf170	0.511199	0.722373	12_Repressed
chr22	50484294	50488337	4044	3.41037e-18	ENST00000362068.2;ENST00000395733.3;ENST00000216075.6;ENST00000395732.3;ENST00000395738.2	ADM2;MIOX	0.442251	0.758825	12_Repressed
chr22	50484294	50488337	4044	3.41037e-18	ENST00000362068.2;ENST00000395733.3;ENST00000216075.6;ENST00000395732.3;ENST00000395738.2	ADM2;MIOX	0.442251	0.758825	13_Heterochrom/lo
chr16	85443718	85447452	3735	6.79352e-18			0.73036	0.741471	12_Repressed
chr16	71488852	71489629	778	8.46719e-18	ENST00000564230.1;ENST00000561908.1;ENST00000565637.1;ENST00000288177.5	ZNF19	0.726664	0.876111	13_Heterochrom/lo
chr6	28992971	28997014	4044	1.4056e-17	ENST00000377179.3;ENST00000535083.1;ENST00000483450.1	ZNF311	0.717235	0.866767	13_Heterochrom/lo
chr12	53100214	53104257	4044	1.44571e-17	ENST00000301466.3;ENST00000549628.1;ENST00000301464.3;ENST00000548547.1	IGFBP6;SOAT2	0.746587	0.836847	13_Heterochrom/lo
chr12	53100214	53104257	4044	1.44571e-17	ENST00000301466.3;ENST00000549628.1;ENST00000301464.3;ENST00000548547.1	IGFBP6;SOAT2	0.746587	0.836847	7_Weak_Enhancer
chr12	53100214	53104257	4044	1.44571e-17	ENST00000301466.3;ENST00000549628.1;ENST00000301464.3;ENST00000548547.1	IGFBP6;SOAT2	0.746587	0.836847	13_Heterochrom/lo
chr4	1056606	1060631	4026	2.04865e-17			0.626338	0.829521	12_Repressed
chr4	1056606	1060631	4026	2.04865e-17			0.626338	0.829521	3_Poised_Promoter
chr4	1056606	1060631	4026	2.04865e-17			0.626338	0.829521	12_Repressed
chr6	28530702	28535775	5074	2.0638e-17	ENST00000442674.2;ENST00000412168.2;ENST00000469384.1	GPX5	0.503455	0.672776	13_Heterochrom/lo
chr6	28530702	28535775	5074	2.0638e-17	ENST00000442674.2;ENST00000412168.2;ENST00000469384.1	GPX5	0.503455	0.672776	12_Repressed
chr6	32046302	32047579	1278	2.82835e-17	ENST00000451343.1	TNXB	0.597761	0.739481	12_Repressed
chr6	32046302	32047579	1278	2.82835e-17	ENST00000451343.1	TNXB	0.597761	0.739481	3_Poised_Promoter
chr6	31776337	31777442	1106	4.94355e-17	ENST00000375688.4;ENST00000467576.1;ENST00000375686.3	C6orf27	0.404722	0.663313	11_Weak_Txn
chr6	31776337	31777442	1106	4.94355e-17	ENST00000375688.4;ENST00000467576.1;ENST00000375686.3	C6orf27	0.404722	0.663313	7_Weak_Enhancer
chr6	31776337	31777442	1106	4.94355e-17	ENST00000375688.4;ENST00000467576.1;ENST00000375686.3	C6orf27	0.404722	0.663313	5_Strong_Enhancer
chr6	31776337	31777442	1106	4.94355e-17	ENST00000375688.4;ENST00000467576.1;ENST00000375686.3	C6orf27	0.404722	0.663313	4_Strong_Enhancer
chr6	31776337	31777442	1106	4.94355e-17	ENST00000375688.4;ENST00000467576.1;ENST00000375686.3	C6orf27	0.404722	0.663313	5_Strong_Enhancer
chr13	46210032	46213295	3264	5.29426e-17	ENST00000446175.1;ENST00000398576.1		0.0544106	0.380341	12_Repressed
chr13	46210032	46213295	3264	5.29426e-17	ENST00000446175.1;ENST00000398576.1		0.0544106	0.380341	3_Poised_Promoter
chr13	46210032	46213295	3264	5.29426e-17	ENST00000446175.1;ENST00000398576.1		0.0544106	0.380341	12_Repressed
chr7	142938817	142940106	1290	5.35403e-17	ENST00000409607.3	C7orf34	0.392827	0.636618	13_Heterochrom/lo
chr7	142938817	142940106	1290	5.35403e-17	ENST00000409607.3	C7orf34	0.392827	0.636618	8_Insulator
chr7	142938817	142940106	1290	5.35403e-17	ENST00000409607.3	C7orf34	0.392827	0.636618	11_Weak_Txn
chr7	142940117	142942870	2754	5.35403e-17	ENST00000409607.3	C7orf34	0.392827	0.636618	11_Weak_Txn
chr7	142940117	142942870	2754	5.35403e-17	ENST00000409607.3	C7orf34	0.392827	0.636618	7_Weak_Enhancer
chr2	132278228	132280835	2608	8.95852e-17			0.652138	0.794517	14_Repetitive/CNV
chr2	132278228	132280835	2608	8.95852e-17			0.652138	0.794517	15_Repetitive/CNV
chr2	132278228	132280835	2608	8.95852e-17			0.652138	0.794517	14_Repetitive/CNV
chr2	132278228	132280835	2608	8.95852e-17			0.652138	0.794517	15_Repetitive/CNV
chr2	132278228	132280835	2608	8.95852e-17			0.652138	0.794517	14_Repetitive/CNV
chr2	132278228	132280835	2608	8.95852e-17			0.652138	0.794517	15_Repetitive/CNV
chr2	132278228	132280835	2608	8.95852e-17			0.652138	0.794517	15_Repetitive/CNV
chr2	132278228	132280835	2608	8.95852e-17			0.652138	0.794517	14_Repetitive/CNV
chr6	31864382	31866966	2585	9.59219e-17	ENST00000375631.4;ENST00000229729.6	NEU1;SLC44A4	0.740425	0.820524	6_Weak_Enhancer
chr6	31864382	31866966	2585	9.59219e-17	ENST00000375631.4;ENST00000229729.6	NEU1;SLC44A4	0.740425	0.820524	7_Weak_Enhancer
chr6	31864382	31866966	2585	9.59219e-17	ENST00000375631.4;ENST00000229729.6	NEU1;SLC44A4	0.740425	0.820524	11_Weak_Txn
chr17	43940663	43943874	3212	1.06266e-16	ENST00000225992.2	PPY	0.601619	0.798283	8_Insulator
chr17	43940663	43943874	3212	1.06266e-16	ENST00000225992.2	PPY	0.601619	0.798283	11_Weak_Txn
chr17	43940663	43943874	3212	1.06266e-16	ENST00000225992.2	PPY	0.601619	0.798283	13_Heterochrom/lo
chr17	43940663	43943874	3212	1.06266e-16	ENST00000225992.2	PPY	0.601619	0.798283	7_Weak_Enhancer
chr17	43940663	43943874	3212	1.06266e-16	ENST00000225992.2	PPY	0.601619	0.798283	8_Insulator
chr10	129767207	129772090	4884	1.51883e-16	ENST00000306010.7;ENST00000428273.1		0.809013	0.890411	13_Heterochrom/lo
chr11	45720916	45723476	2561	1.60296e-16	ENST00000532307.1;ENST00000530051.1;ENST00000529769.1		0.433648	0.693748	12_Repressed
chr11	45720916	45723476	2561	1.60296e-16	ENST00000532307.1;ENST00000530051.1;ENST00000529769.1		0.433648	0.693748	13_Heterochrom/lo
chr20	58888085	58888632	548	1.65767e-16	ENST00000371098.2;ENST00000313949.7;ENST00000464624.1;ENST00000441270.1;ENST00000424434.1	GNAS	0.488529	0.55788	1_Active_Promoter
chr15	31222291	31225533	3243	2.35309e-16	ENST00000557928.1;ENST00000559094.1		0.395451	0.637734	13_Heterochrom/lo
chr15	31222291	31225533	3243	2.35309e-16	ENST00000557928.1;ENST00000559094.1		0.395451	0.637734	12_Repressed
chr15	31222291	31225533	3243	2.35309e-16	ENST00000557928.1;ENST00000559094.1		0.395451	0.637734	3_Poised_Promoter
chr15	31222291	31225533	3243	2.35309e-16	ENST00000557928.1;ENST00000559094.1		0.395451	0.637734	12_Repressed
chr6	33008069	33008416	348	2.39571e-16	ENST00000432150.1;ENST00000495532.1;ENST00000229829.5;ENST00000450833.2	HLA-DOA	0.553593	0.824049	12_Repressed
chr12	130433886	130434747	862	4.31249e-16		RIMBP2	0.706228	0.872635	13_Heterochrom/lo
chr11	67522228	67523833	1606	5.7124e-16	ENST00000353903.4	CABP2	0.586239	0.823799	13_Heterochrom/lo
chr16	88922147	88926715	4569	8.71648e-16	ENST00000327483.5;ENST00000360302.2	CBFA2T3	0.622585	0.741024	6_Weak_Enhancer
chr16	88922147	88926715	4569	8.71648e-16	ENST00000327483.5;ENST00000360302.2	CBFA2T3	0.622585	0.741024	7_Weak_Enhancer
chr16	88922147	88926715	4569	8.71648e-16	ENST00000327483.5;ENST00000360302.2	CBFA2T3	0.622585	0.741024	12_Repressed
chr16	88922147	88926715	4569	8.71648e-16	ENST00000327483.5;ENST00000360302.2	CBFA2T3	0.622585	0.741024	3_Poised_Promoter
chr16	88922147	88926715	4569	8.71648e-16	ENST00000327483.5;ENST00000360302.2	CBFA2T3	0.622585	0.741024	12_Repressed
chr16	88922147	88926715	4569	8.71648e-16	ENST00000327483.5;ENST00000360302.2	CBFA2T3	0.622585	0.741024	3_Poised_Promoter
chr13	75868901	75872227	3327	1.10789e-15	ENST00000318245.4		0.265739	0.748803	13_Heterochrom/lo
chr13	75868901	75872227	3327	1.10789e-15	ENST00000318245.4		0.265739	0.748803	8_Insulator
chr13	75868901	75872227	3327	1.10789e-15	ENST00000318245.4		0.265739	0.748803	2_Weak_Promoter
chr13	75868901	75872227	3327	1.10789e-15	ENST00000318245.4		0.265739	0.748803	13_Heterochrom/lo
chr6	32068703	32071194	2492	2.84523e-15	ENST00000375244.3	TNXB	0.73994	0.861783	13_Heterochrom/lo
chr6	32054721	32055582	862	3.2535e-15		TNXB	0.732641	0.895753	12_Repressed
chr12	132169411	132172995	3585	4.62565e-15			0.524381	0.734888	13_Heterochrom/lo
chr12	132169411	132172995	3585	4.62565e-15			0.524381	0.734888	12_Repressed
chr15	74823658	74827701	4044	1.21954e-14	ENST00000488000.2;ENST00000564823.1;ENST00000395018.4;ENST00000379709.3;ENST00000309664.5	LMAN1L;CPLX3	0.35318	0.551816	12_Repressed
chr11	2297395	2302008	4614	1.67637e-14	ENST00000381153.3;ENST00000456145.2;ENST00000470369.1;ENST00000182290.4;ENST00000483227.1;ENST00000381121.3;ENST00000451520.2;ENST00000381117.1	C11orf21;TSPAN32	0.700624	0.820024	13_Heterochrom/lo
chr11	2297395	2302008	4614	1.67637e-14	ENST00000381153.3;ENST00000456145.2;ENST00000470369.1;ENST00000182290.4;ENST00000483227.1;ENST00000381121.3;ENST00000451520.2;ENST00000381117.1	C11orf21;TSPAN32	0.700624	0.820024	12_Repressed
chr11	2297395	2302008	4614	1.67637e-14	ENST00000381153.3;ENST00000456145.2;ENST00000470369.1;ENST00000182290.4;ENST00000483227.1;ENST00000381121.3;ENST00000451520.2;ENST00000381117.1	C11orf21;TSPAN32	0.700624	0.820024	8_Insulator
chr11	2297395	2302008	4614	1.67637e-14	ENST00000381153.3;ENST00000456145.2;ENST00000470369.1;ENST00000182290.4;ENST00000483227.1;ENST00000381121.3;ENST00000451520.2;ENST00000381117.1	C11orf21;TSPAN32	0.700624	0.820024	13_Heterochrom/lo
chr16	89914466	89917953	3488	1.678e-14	ENST00000555427.1;ENST00000555147.1;ENST00000556922.1	MC1R	0.599195	0.691342	11_Weak_Txn
chr16	89914466	89917953	3488	1.678e-14	ENST00000555427.1;ENST00000555147.1;ENST00000556922.1	MC1R	0.599195	0.691342	6_Weak_Enhancer
chr16	89914466	89917953	3488	1.678e-14	ENST00000555427.1;ENST00000555147.1;ENST00000556922.1	MC1R	0.599195	0.691342	2_Weak_Promoter
chr6	33304920	33305781	862	2.04626e-14		TAPBP	0.705461	0.840478	10_Txn_Elongation
chr6	31538853	31540458	1606	2.85723e-14	ENST00000417556.2;ENST00000449074.2;ENST00000396172.1;ENST00000376177.2	BAT1	0.583281	0.769004	4_Strong_Enhancer
chr6	31791226	31794080	2855	3.06484e-14	ENST00000375663.3;ENST00000444930.2	VARS	0.77063	0.887399	10_Txn_Elongation
chr6	31791226	31794080	2855	3.06484e-14	ENST00000375663.3;ENST00000444930.2	VARS	0.77063	0.887399	9_Txn_Transition
chr6	31791226	31794080	2855	3.06484e-14	ENST00000375663.3;ENST00000444930.2	VARS	0.77063	0.887399	4_Strong_Enhancer
chr6	31791226	31794080	2855	3.06484e-14	ENST00000375663.3;ENST00000444930.2	VARS	0.77063	0.887399	5_Strong_Enhancer
chr6	31791226	31794080	2855	3.06484e-14	ENST00000375663.3;ENST00000444930.2	VARS	0.77063	0.887399	4_Strong_Enhancer
chr11	43581975	43585462	3488	8.28085e-14			0.323778	0.209571	3_Poised_Promoter
chr11	43581975	43585462	3488	8.28085e-14			0.323778	0.209571	12_Repressed
chr3	157499009	157500206	1198	1.10119e-13	ENST00000392832.2;ENST00000543418.1;ENST00000494677.1;ENST00000392833.2;ENST00000362010.2;ENST00000468233.1	VEPH1	0.338439	0.117718	6_Weak_Enhancer
chr3	157499009	157500206	1198	1.10119e-13	ENST00000392832.2;ENST00000543418.1;ENST00000494677.1;ENST00000392833.2;ENST00000362010.2;ENST00000468233.1	VEPH1	0.338439	0.117718	2_Weak_Promoter
chr3	157499009	157500206	1198	1.10119e-13	ENST00000392832.2;ENST00000543418.1;ENST00000494677.1;ENST00000392833.2;ENST00000362010.2;ENST00000468233.1	VEPH1	0.338439	0.117718	3_Poised_Promoter
chr11	1835485	1839528	4044	1.28073e-13	ENST00000483280.1;ENST00000436964.2;ENST00000535046.1;ENST00000381968.3;ENST00000381911.1;ENST00000381906.1;ENST00000252898.7;ENST00000381905.3	SYT8;TNNI2	0.695346	0.817513	4_Strong_Enhancer
chr11	1835485	1839528	4044	1.28073e-13	ENST00000483280.1;ENST00000436964.2;ENST00000535046.1;ENST00000381968.3;ENST00000381911.1;ENST00000381906.1;ENST00000252898.7;ENST00000381905.3	SYT8;TNNI2	0.695346	0.817513	2_Weak_Promoter
chr11	1835485	1839528	4044	1.28073e-13	ENST00000483280.1;ENST00000436964.2;ENST00000535046.1;ENST00000381968.3;ENST00000381911.1;ENST00000381906.1;ENST00000252898.7;ENST00000381905.3	SYT8;TNNI2	0.695346	0.817513	6_Weak_Enhancer
chr11	1835485	1839528	4044	1.28073e-13	ENST00000483280.1;ENST00000436964.2;ENST00000535046.1;ENST00000381968.3;ENST00000381911.1;ENST00000381906.1;ENST00000252898.7;ENST00000381905.3	SYT8;TNNI2	0.695346	0.817513	2_Weak_Promoter
chr11	1835485	1839528	4044	1.28073e-13	ENST00000483280.1;ENST00000436964.2;ENST00000535046.1;ENST00000381968.3;ENST00000381911.1;ENST00000381906.1;ENST00000252898.7;ENST00000381905.3	SYT8;TNNI2	0.695346	0.817513	6_Weak_Enhancer
chr11	1835485	1839528	4044	1.28073e-13	ENST00000483280.1;ENST00000436964.2;ENST00000535046.1;ENST00000381968.3;ENST00000381911.1;ENST00000381906.1;ENST00000252898.7;ENST00000381905.3	SYT8;TNNI2	0.695346	0.817513	8_Insulator
chr11	1835485	1839528	4044	1.28073e-13	ENST00000483280.1;ENST00000436964.2;ENST00000535046.1;ENST00000381968.3;ENST00000381911.1;ENST00000381906.1;ENST00000252898.7;ENST00000381905.3	SYT8;TNNI2	0.695346	0.817513	11_Weak_Txn
chr3	48465598	48469641	4044	1.61346e-13	ENST00000444177.1;ENST00000456089.1;ENST00000492235.1;ENST00000296443.9;ENST00000412052.1;ENST00000433541.1;ENST00000436480.2;ENST00000422277.2	TREX1	0.23569	0.555724	4_Strong_Enhancer
chr3	48465598	48469641	4044	1.61346e-13	ENST00000444177.1;ENST00000456089.1;ENST00000492235.1;ENST00000296443.9;ENST00000412052.1;ENST00000433541.1;ENST00000436480.2;ENST00000422277.2	TREX1	0.23569	0.555724	5_Strong_Enhancer
chr3	48465598	48469641	4044	1.61346e-13	ENST00000444177.1;ENST00000456089.1;ENST00000492235.1;ENST00000296443.9;ENST00000412052.1;ENST00000433541.1;ENST00000436480.2;ENST00000422277.2	TREX1	0.23569	0.555724	9_Txn_Transition
chr3	48465598	48469641	4044	1.61346e-13	ENST00000444177.1;ENST00000456089.1;ENST00000492235.1;ENST00000296443.9;ENST00000412052.1;ENST00000433541.1;ENST00000436480.2;ENST00000422277.2	TREX1	0.23569	0.555724	10_Txn_Elongation
chr6	28858171	28863640	5470	2.69192e-13	ENST00000440244.1		0.668497	0.78954	13_Heterochrom/lo
chr6	28858171	28863640	5470	2.69192e-13	ENST00000440244.1		0.668497	0.78954	12_Repressed
chr6	28858171	28863640	5470	2.69192e-13	ENST00000440244.1		0.668497	0.78954	6_Weak_Enhancer
chr6	28858171	28863640	5470	2.69192e-13	ENST00000440244.1		0.668497	0.78954	2_Weak_Promoter
chr20	31817852	31821172	3321	3.48017e-13	ENST00000375994.2;ENST00000375985.4	MYLK2	0.68409	0.783198	11_Weak_Txn
chr1	24318792	24320503	1712	4.45766e-13	ENST00000361548.4;ENST00000342072.4;ENST00000350501.5;ENST00000530984.1;ENST00000356046.2;ENST00000446220.1;ENST00000437965.1	GRHL3	0.276394	0.217317	4_Strong_Enhancer
chr15	78336340	78339827	3488	4.48043e-13	ENST00000299529.6	CRABP1	0.530238	0.739852	12_Repressed
chr8	1388796	1392626	3831	4.70158e-13			0.371735	0.682878	13_Heterochrom/lo
chr6	31716985	31721028	4044	5.42627e-13	ENST00000495859.1	LY6G6D;LY6G6C	0.625606	0.748845	11_Weak_Txn
chr6	31716985	31721028	4044	5.42627e-13	ENST00000495859.1	LY6G6D;LY6G6C	0.625606	0.748845	7_Weak_Enhancer
chr6	31716985	31721028	4044	5.42627e-13	ENST00000495859.1	LY6G6D;LY6G6C	0.625606	0.748845	5_Strong_Enhancer
chr6	31716985	31721028	4044	5.42627e-13	ENST00000495859.1	LY6G6D;LY6G6C	0.625606	0.748845	4_Strong_Enhancer
chr6	31716985	31721028	4044	5.42627e-13	ENST00000495859.1	LY6G6D;LY6G6C	0.625606	0.748845	5_Strong_Enhancer
chr6	31716985	31721028	4044	5.42627e-13	ENST00000495859.1	LY6G6D;LY6G6C	0.625606	0.748845	7_Weak_Enhancer
chr6	31716985	31721028	4044	5.42627e-13	ENST00000495859.1	LY6G6D;LY6G6C	0.625606	0.748845	6_Weak_Enhancer
chr6	31716985	31721028	4044	5.42627e-13	ENST00000495859.1	LY6G6D;LY6G6C	0.625606	0.748845	7_Weak_Enhancer
chr6	31716985	31721028	4044	5.42627e-13	ENST00000495859.1	LY6G6D;LY6G6C	0.625606	0.748845	11_Weak_Txn
chr3	11555482	11560363	4882	7.66176e-13	ENST00000354449.3;ENST00000273038.3;ENST00000413604.1;ENST00000451674.2	VGLL4;ATG7	0.553909	0.819434	10_Txn_Elongation
chr3	11555482	11560363	4882	7.66176e-13	ENST00000354449.3;ENST00000273038.3;ENST00000413604.1;ENST00000451674.2	VGLL4;ATG7	0.553909	0.819434	9_Txn_Transition
chr3	11555482	11560363	4882	7.66176e-13	ENST00000354449.3;ENST00000273038.3;ENST00000413604.1;ENST00000451674.2	VGLL4;ATG7	0.553909	0.819434	5_Strong_Enhancer
chr3	11555482	11560363	4882	7.66176e-13	ENST00000354449.3;ENST00000273038.3;ENST00000413604.1;ENST00000451674.2	VGLL4;ATG7	0.553909	0.819434	4_Strong_Enhancer
chr3	11555482	11560363	4882	7.66176e-13	ENST00000354449.3;ENST00000273038.3;ENST00000413604.1;ENST00000451674.2	VGLL4;ATG7	0.553909	0.819434	5_Strong_Enhancer
chr3	11555482	11560363	4882	7.66176e-13	ENST00000354449.3;ENST00000273038.3;ENST00000413604.1;ENST00000451674.2	VGLL4;ATG7	0.553909	0.819434	10_Txn_Elongation
chr3	11555482	11560363	4882	7.66176e-13	ENST00000354449.3;ENST00000273038.3;ENST00000413604.1;ENST00000451674.2	VGLL4;ATG7	0.553909	0.819434	9_Txn_Transition
chr7	100092380	100094682	2303	8.87713e-13	ENST00000384816.1;ENST00000385024.1;ENST00000385301.1	MCM7;MIR25;MIR93;MIR106B	0.657383	0.815955	10_Txn_Elongation
chr16	1120105	1122858	2754	1.11838e-12			0.626265	0.81082	13_Heterochrom/lo
chr16	1120105	1122858	2754	1.11838e-12			0.626265	0.81082	12_Repressed
chr13	111669104	111672882	3779	1.25485e-12			0.67971	0.822824	13_Heterochrom/lo
chr6	31877834	31881877	4044	1.35564e-12	ENST00000465707.1;ENST00000544672.1;ENST00000229729.6;ENST00000375562.4;ENST00000395728.3;ENST00000442298.2;ENST00000480912.1	SLC44A4;EHMT2	0.728257	0.800121	10_Txn_Elongation
chr6	31877834	31881877	4044	1.35564e-12	ENST00000465707.1;ENST00000544672.1;ENST00000229729.6;ENST00000375562.4;ENST00000395728.3;ENST00000442298.2;ENST00000480912.1	SLC44A4;EHMT2	0.728257	0.800121	13_Heterochrom/lo
chr6	31877834	31881877	4044	1.35564e-12	ENST00000465707.1;ENST00000544672.1;ENST00000229729.6;ENST00000375562.4;ENST00000395728.3;ENST00000442298.2;ENST00000480912.1	SLC44A4;EHMT2	0.728257	0.800121	6_Weak_Enhancer
chr6	31877834	31881877	4044	1.35564e-12	ENST00000465707.1;ENST00000544672.1;ENST00000229729.6;ENST00000375562.4;ENST00000395728.3;ENST00000442298.2;ENST00000480912.1	SLC44A4;EHMT2	0.728257	0.800121	2_Weak_Promoter
chr6	31877834	31881877	4044	1.35564e-12	ENST00000465707.1;ENST00000544672.1;ENST00000229729.6;ENST00000375562.4;ENST00000395728.3;ENST00000442298.2;ENST00000480912.1	SLC44A4;EHMT2	0.728257	0.800121	1_Active_Promoter
chr6	31877834	31881877	4044	1.35564e-12	ENST00000465707.1;ENST00000544672.1;ENST00000229729.6;ENST00000375562.4;ENST00000395728.3;ENST00000442298.2;ENST00000480912.1	SLC44A4;EHMT2	0.728257	0.800121	2_Weak_Promoter
chr6	31877834	31881877	4044	1.35564e-12	ENST00000465707.1;ENST00000544672.1;ENST00000229729.6;ENST00000375562.4;ENST00000395728.3;ENST00000442298.2;ENST00000480912.1	SLC44A4;EHMT2	0.728257	0.800121	6_Weak_Enhancer
chr6	31877834	31881877	4044	1.35564e-12	ENST00000465707.1;ENST00000544672.1;ENST00000229729.6;ENST00000375562.4;ENST00000395728.3;ENST00000442298.2;ENST00000480912.1	SLC44A4;EHMT2	0.728257	0.800121	7_Weak_Enhancer
chr6	31877834	31881877	4044	1.35564e-12	ENST00000465707.1;ENST00000544672.1;ENST00000229729.6;ENST00000375562.4;ENST00000395728.3;ENST00000442298.2;ENST00000480912.1	SLC44A4;EHMT2	0.728257	0.800121	11_Weak_Txn
chr6	31544618	31546596	1979	1.6902e-12	ENST00000376151.4;ENST00000483170.1;ENST00000376146.4;ENST00000542852.1;ENST00000376148.4;ENST00000475917.1;ENST00000376145.4;ENST00000483251.1;ENST00000459671.1;ENST00000303892.5	ATP6V1G2;NFKBIL1	0.553211	0.708026	11_Weak_Txn
chr6	31544618	31546596	1979	1.6902e-12	ENST00000376151.4;ENST00000483170.1;ENST00000376146.4;ENST00000542852.1;ENST00000376148.4;ENST00000475917.1;ENST00000376145.4;ENST00000483251.1;ENST00000459671.1;ENST00000303892.5	ATP6V1G2;NFKBIL1	0.553211	0.708026	6_Weak_Enhancer
chr17	3473349	3477115	3767	2.15379e-12	ENST00000456349.2;ENST00000541913.1;ENST00000263080.2	ASPA	0.381816	0.778535	13_Heterochrom/lo
chr17	3473349	3477115	3767	2.15379e-12	ENST00000456349.2;ENST00000541913.1;ENST00000263080.2	ASPA	0.381816	0.778535	13_Heterochrom/lo
chr17	3473349	3477115	3767	2.15379e-12	ENST00000456349.2;ENST00000541913.1;ENST00000263080.2	ASPA	0.381816	0.778535	6_Weak_Enhancer
chr17	3473349	3477115	3767	2.15379e-12	ENST00000456349.2;ENST00000541913.1;ENST00000263080.2	ASPA	0.381816	0.778535	2_Weak_Promoter
chr17	3473349	3477115	3767	2.15379e-12	ENST00000456349.2;ENST00000541913.1;ENST00000263080.2	ASPA	0.381816	0.778535	6_Weak_Enhancer
chr10	133245715	133248300	2586	3.05459e-12	ENST00000553459.1;ENST00000300167.6;ENST00000362219.2	MIR202	0.50163	0.680434	12_Repressed
chr4	185811481	185812294	814	3.40297e-12	ENST00000448662.2;ENST00000431808.1;ENST00000393528.3;ENST00000449407.2;ENST00000284776.7;ENST00000355634.5	SORBS2	0.637494	0.816741	3_Poised_Promoter
chr4	185811481	185812294	814	3.40297e-12	ENST00000448662.2;ENST00000431808.1;ENST00000393528.3;ENST00000449407.2;ENST00000284776.7;ENST00000355634.5	SORBS2	0.637494	0.816741	12_Repressed
chr16	28982500	28986543	4044	4.74229e-12	ENST00000395461.3;ENST00000564277.1;ENST00000563964.1;ENST00000395456.2;ENST00000454369.2;ENST00000360872.5;ENST00000566177.1;ENST00000565975.1;ENST00000569969.1;ENST00000311008.11;ENST00000334536.8;ENST00000568899.1	SPNS1;LAT	0.737947	0.834773	10_Txn_Elongation
chr16	28982500	28986543	4044	4.74229e-12	ENST00000395461.3;ENST00000564277.1;ENST00000563964.1;ENST00000395456.2;ENST00000454369.2;ENST00000360872.5;ENST00000566177.1;ENST00000565975.1;ENST00000569969.1;ENST00000311008.11;ENST00000334536.8;ENST00000568899.1	SPNS1;LAT	0.737947	0.834773	11_Weak_Txn
chr13	113043571	113045504	1934	8.70793e-12	ENST00000480321.1;ENST00000397021.1	MCF2L	0.634387	0.638544	13_Heterochrom/lo
chr6	32856919	32858877	1959	1.07944e-11	ENST00000395330.1	PSMB9	0.796642	0.898369	11_Weak_Txn
chr11	2903814	2905933	2120	1.25293e-11	ENST00000455942.2;ENST00000533594.1	SLC22A18;SLC22A18AS	0.764291	0.818011	2_Weak_Promoter
chr11	2903814	2905933	2120	1.25293e-11	ENST00000455942.2;ENST00000533594.1	SLC22A18;SLC22A18AS	0.764291	0.818011	6_Weak_Enhancer
chr11	2903814	2905933	2120	1.25293e-11	ENST00000455942.2;ENST00000533594.1	SLC22A18;SLC22A18AS	0.764291	0.818011	7_Weak_Enhancer
chr11	2903814	2905933	2120	1.25293e-11	ENST00000455942.2;ENST00000533594.1	SLC22A18;SLC22A18AS	0.764291	0.818011	11_Weak_Txn
chr2	86791648	86794859	3212	1.75713e-11	ENST00000409781.1;ENST00000352580.3;ENST00000442577.2;ENST00000283635.3;ENST00000456996.2	CD8A	0.604618	0.784667	12_Repressed
chr11	2897656	2901551	3896	1.76176e-11	ENST00000347936.2;ENST00000455942.2;ENST00000533594.1;ENST00000312221.5;ENST00000449793.2;ENST00000380574.1	SLC22A18AS;SLC22A18	0.639698	0.812081	13_Heterochrom/lo
chr11	2897656	2901551	3896	1.76176e-11	ENST00000347936.2;ENST00000455942.2;ENST00000533594.1;ENST00000312221.5;ENST00000449793.2;ENST00000380574.1	SLC22A18AS;SLC22A18	0.639698	0.812081	6_Weak_Enhancer
chr11	2897656	2901551	3896	1.76176e-11	ENST00000347936.2;ENST00000455942.2;ENST00000533594.1;ENST00000312221.5;ENST00000449793.2;ENST00000380574.1	SLC22A18AS;SLC22A18	0.639698	0.812081	4_Strong_Enhancer
chr11	2897656	2901551	3896	1.76176e-11	ENST00000347936.2;ENST00000455942.2;ENST00000533594.1;ENST00000312221.5;ENST00000449793.2;ENST00000380574.1	SLC22A18AS;SLC22A18	0.639698	0.812081	5_Strong_Enhancer
chr11	2897656	2901551	3896	1.76176e-11	ENST00000347936.2;ENST00000455942.2;ENST00000533594.1;ENST00000312221.5;ENST00000449793.2;ENST00000380574.1	SLC22A18AS;SLC22A18	0.639698	0.812081	7_Weak_Enhancer
chr11	2897656	2901551	3896	1.76176e-11	ENST00000347936.2;ENST00000455942.2;ENST00000533594.1;ENST00000312221.5;ENST00000449793.2;ENST00000380574.1	SLC22A18AS;SLC22A18	0.639698	0.812081	11_Weak_Txn
chr11	2897656	2901551	3896	1.76176e-11	ENST00000347936.2;ENST00000455942.2;ENST00000533594.1;ENST00000312221.5;ENST00000449793.2;ENST00000380574.1	SLC22A18AS;SLC22A18	0.639698	0.812081	7_Weak_Enhancer
chr11	2272217	2275704	3488	4.05535e-11	ENST00000331289.4	ASCL2	0.662611	0.842595	12_Repressed
chr6	31858948	31862293	3346	8.28228e-11	ENST00000375631.4	NEU1	0.791535	0.871798	11_Weak_Txn
chr6	31858948	31862293	3346	8.28228e-11	ENST00000375631.4	NEU1	0.791535	0.871798	10_Txn_Elongation
chr6	31858948	31862293	3346	8.28228e-11	ENST00000375631.4	NEU1	0.791535	0.871798	6_Weak_Enhancer
chr6	31858948	31862293	3346	8.28228e-11	ENST00000375631.4	NEU1	0.791535	0.871798	2_Weak_Promoter
chr6	31858948	31862293	3346	8.28228e-11	ENST00000375631.4	NEU1	0.791535	0.871798	1_Active_Promoter
chr16	85573196	85576308	3113	8.29667e-11			0.478818	0.656719	11_Weak_Txn
chr6	31870405	31871427	1023	9.1788e-11	ENST00000229729.6	SLC44A4	0.639778	0.776022	8_Insulator
chr6	31870405	31871427	1023	9.1788e-11	ENST00000229729.6	SLC44A4	0.639778	0.776022	13_Heterochrom/lo
chr6	28090764	28091860	1097	1.08648e-10	ENST00000529104.1	ZSCAN12L1	0.180288	0.629091	10_Txn_Elongation
chr16	2209966	2211571	1606	1.15195e-10	ENST00000561544.1;ENST00000562360.1;ENST00000566018.1;ENST00000328540.3	C16orf79	0.747609	0.87723	10_Txn_Elongation
chr16	2209966	2211571	1606	1.15195e-10	ENST00000561544.1;ENST00000562360.1;ENST00000566018.1;ENST00000328540.3	C16orf79	0.747609	0.87723	11_Weak_Txn
chr6	31943451	31947567	4117	1.20308e-10	ENST00000468407.1;ENST00000432397.2;ENST00000425368.2;ENST00000375493.5;ENST00000469372.1;ENST00000452323.2;ENST00000299367.5;ENST00000497841.1;ENST00000556679.1	C2;CFB	0.65694	0.765912	12_Repressed
chr6	31943451	31947567	4117	1.20308e-10	ENST00000468407.1;ENST00000432397.2;ENST00000425368.2;ENST00000375493.5;ENST00000469372.1;ENST00000452323.2;ENST00000299367.5;ENST00000497841.1;ENST00000556679.1	C2;CFB	0.65694	0.765912	7_Weak_Enhancer
chr6	31943451	31947567	4117	1.20308e-10	ENST00000468407.1;ENST00000432397.2;ENST00000425368.2;ENST00000375493.5;ENST00000469372.1;ENST00000452323.2;ENST00000299367.5;ENST00000497841.1;ENST00000556679.1	C2;CFB	0.65694	0.765912	5_Strong_Enhancer
chr6	31943451	31947567	4117	1.20308e-10	ENST00000468407.1;ENST00000432397.2;ENST00000425368.2;ENST00000375493.5;ENST00000469372.1;ENST00000452323.2;ENST00000299367.5;ENST00000497841.1;ENST00000556679.1	C2;CFB	0.65694	0.765912	4_Strong_Enhancer
chr6	31943451	31947567	4117	1.20308e-10	ENST00000468407.1;ENST00000432397.2;ENST00000425368.2;ENST00000375493.5;ENST00000469372.1;ENST00000452323.2;ENST00000299367.5;ENST00000497841.1;ENST00000556679.1	C2;CFB	0.65694	0.765912	7_Weak_Enhancer
chr6	31943451	31947567	4117	1.20308e-10	ENST00000468407.1;ENST00000432397.2;ENST00000425368.2;ENST00000375493.5;ENST00000469372.1;ENST00000452323.2;ENST00000299367.5;ENST00000497841.1;ENST00000556679.1	C2;CFB	0.65694	0.765912	11_Weak_Txn
chr6	30678940	30679801	862	1.74092e-10	ENST00000488324.1;ENST00000399199.3	KIAA1949	0.381935	0.329002	9_Txn_Transition
chr6	30678940	30679801	862	1.74092e-10	ENST00000488324.1;ENST00000399199.3	KIAA1949	0.381935	0.329002	6_Weak_Enhancer
chr6	30678940	30679801	862	1.74092e-10	ENST00000488324.1;ENST00000399199.3	KIAA1949	0.381935	0.329002	4_Strong_Enhancer
chr6	31885892	31887918	2027	2.60194e-10	ENST00000480912.1;ENST00000395728.3	EHMT2	0.878326	0.913786	11_Weak_Txn
chr6	31885892	31887918	2027	2.60194e-10	ENST00000480912.1;ENST00000395728.3	EHMT2	0.878326	0.913786	10_Txn_Elongation
chr13	111678988	111682535	3548	2.68291e-10			0.497127	0.673013	6_Weak_Enhancer
chr13	111678988	111682535	3548	2.68291e-10			0.497127	0.673013	12_Repressed
chr13	111678988	111682535	3548	2.68291e-10			0.497127	0.673013	13_Heterochrom/lo
chr10	132166505	132170548	4044	3.58395e-10	ENST00000477275.1;ENST00000298622.4	JAKMIP3	0.749953	0.873081	13_Heterochrom/lo
chr10	132166505	132170548	4044	3.58395e-10	ENST00000477275.1;ENST00000298622.4	JAKMIP3	0.749953	0.873081	12_Repressed
chr6	33277883	33278022	140	8.294e-10	ENST00000451237.1	B3GALT4	0.639327	0.421777	9_Txn_Transition
chr5	88693072	88695583	2512	9.00521e-10	ENST00000508719.1;ENST00000510274.1		0.166492	0.0930798	3_Poised_Promoter
chr5	88693072	88695583	2512	9.00521e-10	ENST00000508719.1;ENST00000510274.1		0.166492	0.0930798	12_Repressed
chr11	3166233	3169720	3488	1.14999e-09	ENST00000389989.3;ENST00000348039.5;ENST00000263650.7	OSBPL5	0.81348	0.837096	12_Repressed
chr11	3166233	3169720	3488	1.14999e-09	ENST00000389989.3;ENST00000348039.5;ENST00000263650.7	OSBPL5	0.81348	0.837096	3_Poised_Promoter
chr5	1392159	1396539	4381	1.22397e-09	ENST00000270349.9;ENST00000453492.2	SLC6A3	0.550616	0.702892	12_Repressed
chr5	1392159	1396539	4381	1.22397e-09	ENST00000270349.9;ENST00000453492.2	SLC6A3	0.550616	0.702892	13_Heterochrom/lo
chr14	23373860	23377903	4044	3.2608e-09	ENST00000359320.3;ENST00000339180.4;ENST00000342473.4;ENST00000555731.1;ENST00000382809.2;ENST00000397242.2;ENST00000329715.2	CMTM5;IL25	0.454172	0.585365	13_Heterochrom/lo
chr10	121592217	121596285	4069	3.47712e-09	ENST00000346997.2;ENST00000369056.1;ENST00000369061.4;ENST00000357555.5;ENST00000358487.5;ENST00000369060.4;ENST00000457416.2;ENST00000360144.3;ENST00000369059.1;ENST00000369062.3	FGFR2	0.671688	0.70776	4_Strong_Enhancer
chr16	825886	829373	3488	3.49644e-09			0.648195	0.801173	12_Repressed
chr16	825886	829373	3488	3.49644e-09			0.648195	0.801173	13_Heterochrom/lo
chr6	31461513	31466213	4701	4.05592e-09	ENST00000414046.2	HCP5	0.32381	0.284094	13_Heterochrom/lo
chr6	31461513	31466213	4701	4.05592e-09	ENST00000414046.2	HCP5	0.32381	0.284094	7_Weak_Enhancer
chr6	31461513	31466213	4701	4.05592e-09	ENST00000414046.2	HCP5	0.32381	0.284094	5_Strong_Enhancer
chr6	31461513	31466213	4701	4.05592e-09	ENST00000414046.2	HCP5	0.32381	0.284094	4_Strong_Enhancer
chr6	31461513	31466213	4701	4.05592e-09	ENST00000414046.2	HCP5	0.32381	0.284094	1_Active_Promoter
chr6	31461513	31466213	4701	4.05592e-09	ENST00000414046.2	HCP5	0.32381	0.284094	2_Weak_Promoter
chr6	31461513	31466213	4701	4.05592e-09	ENST00000414046.2	HCP5	0.32381	0.284094	6_Weak_Enhancer
chr6	31461513	31466213	4701	4.05592e-09	ENST00000414046.2	HCP5	0.32381	0.284094	13_Heterochrom/lo
chr22	21631295	21634506	3212	4.49514e-09	ENST00000398873.3;ENST00000292778.6;ENST00000292779.3	YDJC;CCDC116	0.70232	0.813797	11_Weak_Txn
chr22	21631295	21634506	3212	4.49514e-09	ENST00000398873.3;ENST00000292778.6;ENST00000292779.3	YDJC;CCDC116	0.70232	0.813797	7_Weak_Enhancer
chr22	21631295	21634506	3212	4.49514e-09	ENST00000398873.3;ENST00000292778.6;ENST00000292779.3	YDJC;CCDC116	0.70232	0.813797	13_Heterochrom/lo
chr16	67941940	67946568	4629	4.74729e-09	ENST00000573538.1;ENST00000422611.2;ENST00000264005.5;ENST00000338335.3;ENST00000316341.3;ENST00000572037.1;ENST00000541864.2;ENST00000576616.1	LCAT;SLC12A4	0.715872	0.845265	10_Txn_Elongation
chr12	85276289	85279776	3488	4.76137e-09	ENST00000316824.3	ALX1	0.449147	0.29254	12_Repressed
chr6	30151116	30155159	4044	4.92488e-09	ENST00000376704.3;ENST00000449742.2;ENST00000542439.1	TRIM10	0.660123	0.841697	12_Repressed
chr6	30151116	30155159	4044	4.92488e-09	ENST00000376704.3;ENST00000449742.2;ENST00000542439.1	TRIM10	0.660123	0.841697	6_Weak_Enhancer
chr16	1096085	1099572	3488	8.18665e-09	ENST00000328449.5	C1QTNF8	0.605753	0.730276	13_Heterochrom/lo
chr16	1096085	1099572	3488	8.18665e-09	ENST00000328449.5	C1QTNF8	0.605753	0.730276	12_Repressed
chr6	31968857	31970479	1623	1.32719e-08	ENST00000375394.2;ENST00000478221.1;ENST00000337523.5;ENST00000375331.2	SKIV2L;STK19;DOM3Z	0.84231	0.887388	10_Txn_Elongation
chr16	839861	844178	4318	2.14594e-08			0.612077	0.76306	13_Heterochrom/lo
chr12	132335981	132339884	3904	4.10882e-08			0.664482	0.807304	13_Heterochrom/lo
chr6	32074981	32077521	2541	6.08064e-08		TNXB	0.519412	0.765622	13_Heterochrom/lo
chr6	32074981	32077521	2541	6.08064e-08		TNXB	0.519412	0.765622	7_Weak_Enhancer
chr6	32074981	32077521	2541	6.08064e-08		TNXB	0.519412	0.765622	11_Weak_Txn
chr7	1207313	1210893	3581	6.65783e-08			0.53879	0.763852	12_Repressed
chr6	32189128	32193280	4153	8.74199e-08	ENST00000375050.3;ENST00000487761.1;ENST00000375040.3;ENST00000375043.3	PBX2;GPSM3	0.389763	0.475122	4_Strong_Enhancer
chr6	32189128	32193280	4153	8.74199e-08	ENST00000375050.3;ENST00000487761.1;ENST00000375040.3;ENST00000375043.3	PBX2;GPSM3	0.389763	0.475122	1_Active_Promoter
chr6	32189128	32193280	4153	8.74199e-08	ENST00000375050.3;ENST00000487761.1;ENST00000375040.3;ENST00000375043.3	PBX2;GPSM3	0.389763	0.475122	2_Weak_Promoter
chr6	32189128	32193280	4153	8.74199e-08	ENST00000375050.3;ENST00000487761.1;ENST00000375040.3;ENST00000375043.3	PBX2;GPSM3	0.389763	0.475122	4_Strong_Enhancer
chr6	32189128	32193280	4153	8.74199e-08	ENST00000375050.3;ENST00000487761.1;ENST00000375040.3;ENST00000375043.3	PBX2;GPSM3	0.389763	0.475122	5_Strong_Enhancer
chr6	32189128	32193280	4153	8.74199e-08	ENST00000375050.3;ENST00000487761.1;ENST00000375040.3;ENST00000375043.3	PBX2;GPSM3	0.389763	0.475122	7_Weak_Enhancer
chr6	32189128	32193280	4153	8.74199e-08	ENST00000375050.3;ENST00000487761.1;ENST00000375040.3;ENST00000375043.3	PBX2;GPSM3	0.389763	0.475122	11_Weak_Txn
chr6	32189128	32193280	4153	8.74199e-08	ENST00000375050.3;ENST00000487761.1;ENST00000375040.3;ENST00000375043.3	PBX2;GPSM3	0.389763	0.475122	2_Weak_Promoter
chr6	32189128	32193280	4153	8.74199e-08	ENST00000375050.3;ENST00000487761.1;ENST00000375040.3;ENST00000375043.3	PBX2;GPSM3	0.389763	0.475122	4_Strong_Enhancer
chr6	32189128	32193280	4153	8.74199e-08	ENST00000375050.3;ENST00000487761.1;ENST00000375040.3;ENST00000375043.3	PBX2;GPSM3	0.389763	0.475122	6_Weak_Enhancer
chr6	32189128	32193280	4153	8.74199e-08	ENST00000375050.3;ENST00000487761.1;ENST00000375040.3;ENST00000375043.3	PBX2;GPSM3	0.389763	0.475122	11_Weak_Txn
chr8	64378825	64382312	3488	8.74199e-08	ENST00000385081.1	MIR124-2	0.119194	0.15168	12_Repressed
chr8	64378825	64382312	3488	8.74199e-08	ENST00000385081.1	MIR124-2	0.119194	0.15168	8_Insulator
chr6	28976156	28978985	2830	1.03721e-07			0.519722	0.258595	13_Heterochrom/lo
chr6	28976156	28978985	2830	1.03721e-07			0.519722	0.258595	2_Weak_Promoter
chr6	28976156	28978985	2830	1.03721e-07			0.519722	0.258595	1_Active_Promoter
chr6	28976156	28978985	2830	1.03721e-07			0.519722	0.258595	4_Strong_Enhancer
chr6	28976156	28978985	2830	1.03721e-07			0.519722	0.258595	5_Strong_Enhancer
chr6	28976156	28978985	2830	1.03721e-07			0.519722	0.258595	7_Weak_Enhancer
chr2	176155584	176159300	3717	1.36047e-07	ENST00000465649.2;ENST00000468418.2		0.143349	0.181088	12_Repressed
chr6	168079675	168083548	3874	3.91275e-07	ENST00000283309.6	FRMD1	0.764503	0.86174	13_Heterochrom/lo
chr6	168079675	168083548	3874	3.91275e-07	ENST00000283309.6	FRMD1	0.764503	0.86174	12_Repressed
chr6	29601275	29605318	4044	4.08674e-07	ENST00000377016.4;ENST00000355973.3;ENST00000376977.3;ENST00000377012.4;ENST00000377034.4	GABBR1	0.839665	0.886251	10_Txn_Elongation
chr14	103223280	103227022	3743	5.37226e-07			0.545362	0.787826	12_Repressed
chr20	43510581	43514068	3488	1.30417e-06	ENST00000427442.2;ENST00000418998.1;ENST00000444063.1;ENST00000373134.1	L3MBTL	0.545866	0.625074	11_Weak_Txn
chr20	43510581	43514068	3488	1.30417e-06	ENST00000427442.2;ENST00000418998.1;ENST00000444063.1;ENST00000373134.1	L3MBTL	0.545866	0.625074	2_Weak_Promoter
chr5	77641764	77645251	3488	1.48116e-06			0.134586	0.0940325	12_Repressed
chr11	1220270	1222781	2512	1.49473e-06	ENST00000546052.1;ENST00000406844.3	MUC5B	0.628702	0.80341	13_Heterochrom/lo
chr6	33295225	33296985	1761	1.76937e-06	ENST00000466866.1;ENST00000497454.1;ENST00000421215.2	RGL2	0.798564	0.86726	10_Txn_Elongation
chr6	33295225	33296985	1761	1.76937e-06	ENST00000466866.1;ENST00000497454.1;ENST00000421215.2	RGL2	0.798564	0.86726	5_Strong_Enhancer
chr6	30070792	30071277	486	3.17516e-06	ENST00000376751.3	RNF39	0.663939	0.412907	10_Txn_Elongation
chr6	32150518	32150677	160	4.57922e-06	ENST00000467780.1;ENST00000375150.2	PRRT1	0.386171	0.333711	11_Weak_Txn
chr7	97025302	97028789	3488	7.06846e-06	ENST00000493764.1;ENST00000222598.4	DLX5	0.35103	0.174929	6_Weak_Enhancer
chr7	97025302	97028789	3488	7.06846e-06	ENST00000493764.1;ENST00000222598.4	DLX5	0.35103	0.174929	12_Repressed
chr7	97025302	97028789	3488	7.06846e-06	ENST00000493764.1;ENST00000222598.4	DLX5	0.35103	0.174929	6_Weak_Enhancer
chr7	97025302	97028789	3488	7.06846e-06	ENST00000493764.1;ENST00000222598.4	DLX5	0.35103	0.174929	2_Weak_Promoter
chr7	97025302	97028789	3488	7.06846e-06	ENST00000493764.1;ENST00000222598.4	DLX5	0.35103	0.174929	8_Insulator
chr7	97025302	97028789	3488	7.06846e-06	ENST00000493764.1;ENST00000222598.4	DLX5	0.35103	0.174929	13_Heterochrom/lo
chr6	32795832	32798880	3049	1.71557e-05			0.187779	0.341916	13_Heterochrom/lo
chr6	32795832	32798880	3049	1.71557e-05			0.187779	0.341916	12_Repressed
chr6	32795832	32798880	3049	1.71557e-05			0.187779	0.341916	3_Poised_Promoter
chr6	32795832	32798880	3049	1.71557e-05			0.187779	0.341916	2_Weak_Promoter
chr6	32795832	32798880	3049	1.71557e-05			0.187779	0.341916	4_Strong_Enhancer
chr6	32795832	32798880	3049	1.71557e-05			0.187779	0.341916	5_Strong_Enhancer
chr6	32795832	32798880	3049	1.71557e-05			0.187779	0.341916	7_Weak_Enhancer
chr6	30110931	30112189	1259	2.53521e-05	ENST00000496062.1;ENST00000440874.1;ENST00000376734.3	TRIM31	0.506417	0.647442	12_Repressed
chr6	164083909	164087528	3620	4.28409e-05	ENST00000564697.1		0.640166	0.77333	13_Heterochrom/lo
chr19	4768703	4769658	956	7.4338e-05	ENST00000540211.1;ENST00000317292.3;ENST00000384898.1	C19orf30;MIR7-3	0.162211	0.301953	13_Heterochrom/lo
chr6	30163763	30164624	862	0.000102593	ENST00000376695.3;ENST00000376694.4;ENST00000376688.1	TRIM15	0.669635	0.789198	12_Repressed
chr6	30539567	30544906	5340	0.000112302	ENST00000376621.3;ENST00000426875.2	GNL1	0.206644	0.308795	13_Heterochrom/lo
chr6	30539567	30544906	5340	0.000112302	ENST00000376621.3;ENST00000426875.2	GNL1	0.206644	0.308795	8_Insulator
chr6	30539567	30544906	5340	0.000112302	ENST00000376621.3;ENST00000426875.2	GNL1	0.206644	0.308795	2_Weak_Promoter
chr6	30539567	30544906	5340	0.000112302	ENST00000376621.3;ENST00000426875.2	GNL1	0.206644	0.308795	6_Weak_Enhancer
chr6	30539567	30544906	5340	0.000112302	ENST00000376621.3;ENST00000426875.2	GNL1	0.206644	0.308795	7_Weak_Enhancer
chr6	30539567	30544906	5340	0.000112302	ENST00000376621.3;ENST00000426875.2	GNL1	0.206644	0.308795	8_Insulator
chr6	30539567	30544906	5340	0.000112302	ENST00000376621.3;ENST00000426875.2	GNL1	0.206644	0.308795	11_Weak_Txn
chr6	30539567	30544906	5340	0.000112302	ENST00000376621.3;ENST00000426875.2	GNL1	0.206644	0.308795	8_Insulator
chr6	32080597	32082978	2382	0.000140314	ENST00000375244.3	TNXB	0.574896	0.714069	11_Weak_Txn
chr6	32080597	32082978	2382	0.000140314	ENST00000375244.3	TNXB	0.574896	0.714069	7_Weak_Enhancer
chr6	32080597	32082978	2382	0.000140314	ENST00000375244.3	TNXB	0.574896	0.714069	11_Weak_Txn
chr6	32080597	32082978	2382	0.000140314	ENST00000375244.3	TNXB	0.574896	0.714069	7_Weak_Enhancer
chr6	32080597	32082978	2382	0.000140314	ENST00000375244.3	TNXB	0.574896	0.714069	6_Weak_Enhancer
chr6	45639804	45643413	3610	0.000357041			0.750154	0.860633	13_Heterochrom/lo
chr6	45639804	45643413	3610	0.000357041			0.750154	0.860633	13_Heterochrom/lo
chr6	45639804	45643413	3610	0.000357041			0.750154	0.860633	7_Weak_Enhancer
chr6	45639804	45643413	3610	0.000357041			0.750154	0.860633	6_Weak_Enhancer
chr6	45639804	45643413	3610	0.000357041			0.750154	0.860633	7_Weak_Enhancer
chr6	31762717	31767233	4517	0.000364372	ENST00000491552.1;ENST00000375755.3;ENST00000534153.4;ENST00000493662.1;ENST00000425424.1;ENST00000433778.1;ENST00000419679.1;ENST00000375686.3;ENST00000467576.1;ENST00000375688.4	C6orf26;C6orf27	0.524085	0.729915	11_Weak_Txn
chr6	31762717	31767233	4517	0.000364372	ENST00000491552.1;ENST00000375755.3;ENST00000534153.4;ENST00000493662.1;ENST00000425424.1;ENST00000433778.1;ENST00000419679.1;ENST00000375686.3;ENST00000467576.1;ENST00000375688.4	C6orf26;C6orf27	0.524085	0.729915	7_Weak_Enhancer
chr6	31762717	31767233	4517	0.000364372	ENST00000491552.1;ENST00000375755.3;ENST00000534153.4;ENST00000493662.1;ENST00000425424.1;ENST00000433778.1;ENST00000419679.1;ENST00000375686.3;ENST00000467576.1;ENST00000375688.4	C6orf26;C6orf27	0.524085	0.729915	13_Heterochrom/lo
chr12	130916078	130919059	2982	0.000946825			0.513256	0.659648	12_Repressed
chr12	130916078	130919059	2982	0.000946825			0.513256	0.659648	3_Poised_Promoter
chr12	130916078	130919059	2982	0.000946825			0.513256	0.659648	12_Repressed
chr6	31809614	31812333	2720	0.00103736	ENST00000375654.4;ENST00000424494.1	HSPA1L	0.849918	0.920732	13_Heterochrom/lo
chr6	31809614	31812333	2720	0.00103736	ENST00000375654.4;ENST00000424494.1	HSPA1L	0.849918	0.920732	6_Weak_Enhancer
chr6	31809614	31812333	2720	0.00103736	ENST00000375654.4;ENST00000424494.1	HSPA1L	0.849918	0.920732	2_Weak_Promoter
chr6	31809614	31812333	2720	0.00103736	ENST00000375654.4;ENST00000424494.1	HSPA1L	0.849918	0.920732	6_Weak_Enhancer
chr6	31809614	31812333	2720	0.00103736	ENST00000375654.4;ENST00000424494.1	HSPA1L	0.849918	0.920732	2_Weak_Promoter
chr6	31809614	31812333	2720	0.00103736	ENST00000375654.4;ENST00000424494.1	HSPA1L	0.849918	0.920732	11_Weak_Txn
chr10	3240118	3242629	2512	0.00128136	ENST00000417149.1		0.849967	0.787973	7_Weak_Enhancer
chr10	3240118	3242629	2512	0.00128136	ENST00000417149.1		0.849967	0.787973	13_Heterochrom/lo
chr6	32126149	32128786	2638	0.00461338	ENST00000468502.1;ENST00000375203.3;ENST00000375192.2;ENST00000375201.4	ATF6B;FKBPL	0.232591	0.291319	10_Txn_Elongation
chr6	32126149	32128786	2638	0.00461338	ENST00000468502.1;ENST00000375203.3;ENST00000375192.2;ENST00000375201.4	ATF6B;FKBPL	0.232591	0.291319	9_Txn_Transition
chr6	32126149	32128786	2638	0.00461338	ENST00000468502.1;ENST00000375203.3;ENST00000375192.2;ENST00000375201.4	ATF6B;FKBPL	0.232591	0.291319	2_Weak_Promoter
chr6	32126149	32128786	2638	0.00461338	ENST00000468502.1;ENST00000375203.3;ENST00000375192.2;ENST00000375201.4	ATF6B;FKBPL	0.232591	0.291319	1_Active_Promoter
chr6	32126149	32128786	2638	0.00461338	ENST00000468502.1;ENST00000375203.3;ENST00000375192.2;ENST00000375201.4	ATF6B;FKBPL	0.232591	0.291319	6_Weak_Enhancer
chr6	32126149	32128786	2638	0.00461338	ENST00000468502.1;ENST00000375203.3;ENST00000375192.2;ENST00000375201.4	ATF6B;FKBPL	0.232591	0.291319	4_Strong_Enhancer
chr6	30689701	30691637	1937	0.0255579	ENST00000470733.1;ENST00000376420.5;ENST00000259953.4;ENST00000376421.5	NRM	0.0629933	0.159252	5_Strong_Enhancer
chr6	30689701	30691637	1937	0.0255579	ENST00000470733.1;ENST00000376420.5;ENST00000259953.4;ENST00000376421.5	NRM	0.0629933	0.159252	4_Strong_Enhancer
chr6	30689701	30691637	1937	0.0255579	ENST00000470733.1;ENST00000376420.5;ENST00000259953.4;ENST00000376421.5	NRM	0.0629933	0.159252	1_Active_Promoter
chr6	30689701	30691637	1937	0.0255579	ENST00000470733.1;ENST00000376420.5;ENST00000259953.4;ENST00000376421.5	NRM	0.0629933	0.159252	4_Strong_Enhancer

## Sheet: DMR_CT_vs_BAMS2
chr	start	end	width	padj	ENSG	gene	CT betavalue	BAMS2 betavalue	feature
chr12	114693212	114697673	4462	1.90217e-91			0.82446	0.399873	1_Active_Promoter
chr12	114693212	114697673	4462	1.90217e-91			0.82446	0.399873	2_Weak_Promoter
chr12	114693212	114697673	4462	1.90217e-91			0.82446	0.399873	6_Weak_Enhancer
chr12	114693212	114697673	4462	1.90217e-91			0.82446	0.399873	7_Weak_Enhancer
chr12	114693212	114697673	4462	1.90217e-91			0.82446	0.399873	13_Heterochrom/lo
chr12	114693212	114697673	4462	1.90217e-91			0.82446	0.399873	12_Repressed
chr12	114693212	114697673	4462	1.90217e-91			0.82446	0.399873	3_Poised_Promoter
chr6	3022404	3025199	2796	4.48896e-56	ENST00000563388.1		0.826596	0.33162	11_Weak_Txn
chr6	3022404	3025199	2796	4.48896e-56	ENST00000563388.1		0.826596	0.33162	7_Weak_Enhancer
chr6	3022404	3025199	2796	4.48896e-56	ENST00000563388.1		0.826596	0.33162	6_Weak_Enhancer
chr6	3022404	3025199	2796	4.48896e-56	ENST00000563388.1		0.826596	0.33162	4_Strong_Enhancer
chr6	3022404	3025199	2796	4.48896e-56	ENST00000563388.1		0.826596	0.33162	5_Strong_Enhancer
chr6	3022404	3025199	2796	4.48896e-56	ENST00000563388.1		0.826596	0.33162	7_Weak_Enhancer
chr6	31307694	31308201	508	6.05961e-55			0.324219	0.696736	12_Repressed
chr12	89350687	89350976	290	5.15257e-53	ENST00000547140.1;ENST00000547291.1	DUSP6	0.122777	0.824944	1_Active_Promoter
chr14	101054835	101055902	1068	2.16268e-39	ENST00000385292.1;ENST00000385269.1;ENST00000390172.1	MIR453;MIR485;MIR668	0.889246	0.673828	13_Heterochrom/lo
chr14	101060443	101064077	3635	2.60422e-39	ENST00000385226.1;ENST00000362145.1	MIR496;MIR377	0.854914	0.688894	13_Heterochrom/lo
chr6	32150518	32150677	160	4.66521e-38	ENST00000467780.1;ENST00000375150.2	PRRT1	0.386171	0.648383	11_Weak_Txn
chr6	32096304	32096520	217	7.68623e-37		TNXB	0.348222	0.92035	3_Poised_Promoter
chr13	100521375	100522272	898	2.94899e-34	ENST00000536640.1;ENST00000376254.1	PCCA	0.872426	0.371224	13_Heterochrom/lo
chr6	30163763	30164786	1024	5.83973e-34	ENST00000376695.3;ENST00000376694.4;ENST00000376688.1	TRIM15	0.661724	0.686423	12_Repressed
chr7	157573438	157575089	1652	1.1402e-33	ENST00000385225.1	PTPRN2;MIR153-2	0.660844	0.152489	13_Heterochrom/lo
chr1	231017681	231021724	4044	1.65208e-32	ENST00000366654.4;ENST00000494111.1;ENST00000408363.1	FAM89A;MIR1182	0.837753	0.69145	5_Strong_Enhancer
chr1	231017681	231021724	4044	1.65208e-32	ENST00000366654.4;ENST00000494111.1;ENST00000408363.1	FAM89A;MIR1182	0.837753	0.69145	7_Weak_Enhancer
chr1	231017681	231021724	4044	1.65208e-32	ENST00000366654.4;ENST00000494111.1;ENST00000408363.1	FAM89A;MIR1182	0.837753	0.69145	11_Weak_Txn
chr1	231017681	231021724	4044	1.65208e-32	ENST00000366654.4;ENST00000494111.1;ENST00000408363.1	FAM89A;MIR1182	0.837753	0.69145	5_Strong_Enhancer
chr1	231017681	231021724	4044	1.65208e-32	ENST00000366654.4;ENST00000494111.1;ENST00000408363.1	FAM89A;MIR1182	0.837753	0.69145	4_Strong_Enhancer
chr1	231017681	231021724	4044	1.65208e-32	ENST00000366654.4;ENST00000494111.1;ENST00000408363.1	FAM89A;MIR1182	0.837753	0.69145	6_Weak_Enhancer
chr1	231017681	231021724	4044	1.65208e-32	ENST00000366654.4;ENST00000494111.1;ENST00000408363.1	FAM89A;MIR1182	0.837753	0.69145	4_Strong_Enhancer
chr1	231017681	231021724	4044	1.65208e-32	ENST00000366654.4;ENST00000494111.1;ENST00000408363.1	FAM89A;MIR1182	0.837753	0.69145	5_Strong_Enhancer
chr1	231017681	231021724	4044	1.65208e-32	ENST00000366654.4;ENST00000494111.1;ENST00000408363.1	FAM89A;MIR1182	0.837753	0.69145	9_Txn_Transition
chr4	185811517	185812294	778	3.45874e-30	ENST00000448662.2;ENST00000431808.1;ENST00000393528.3;ENST00000449407.2;ENST00000284776.7;ENST00000355634.5	SORBS2	0.637494	0.406715	3_Poised_Promoter
chr4	185811517	185812294	778	3.45874e-30	ENST00000448662.2;ENST00000431808.1;ENST00000393528.3;ENST00000449407.2;ENST00000284776.7;ENST00000355634.5	SORBS2	0.637494	0.406715	12_Repressed
chr5	141373737	141374119	383	1.36428e-29	ENST00000517434.1	PCDHGA4;PCDHGA6;PCDHGA1;PCDHGA5;PCDHGB1;PCDHGA3;PCDHGA2;PCDHGB2;PCDHGB3	0.223144	0.0213981	12_Repressed
chr5	141373737	141374119	383	1.36428e-29	ENST00000517434.1	PCDHGA4;PCDHGA6;PCDHGA1;PCDHGA5;PCDHGB1;PCDHGA3;PCDHGA2;PCDHGB2;PCDHGB3	0.223144	0.0213981	3_Poised_Promoter
chr6	31138036	31144472	6437	1.76469e-29	ENST00000481450.2;ENST00000547221.1;ENST00000259845.4;ENST00000259881.9;ENST00000396268.3;ENST00000396263.2	PSORS1C1;PSORS1C2;CCHCR1	0.625967	0.563221	6_Weak_Enhancer
chr6	31138036	31144472	6437	1.76469e-29	ENST00000481450.2;ENST00000547221.1;ENST00000259845.4;ENST00000259881.9;ENST00000396268.3;ENST00000396263.2	PSORS1C1;PSORS1C2;CCHCR1	0.625967	0.563221	11_Weak_Txn
chr6	31138036	31144472	6437	1.76469e-29	ENST00000481450.2;ENST00000547221.1;ENST00000259845.4;ENST00000259881.9;ENST00000396268.3;ENST00000396263.2	PSORS1C1;PSORS1C2;CCHCR1	0.625967	0.563221	7_Weak_Enhancer
chr6	31138036	31144472	6437	1.76469e-29	ENST00000481450.2;ENST00000547221.1;ENST00000259845.4;ENST00000259881.9;ENST00000396268.3;ENST00000396263.2	PSORS1C1;PSORS1C2;CCHCR1	0.625967	0.563221	11_Weak_Txn
chr6	31138036	31144472	6437	1.76469e-29	ENST00000481450.2;ENST00000547221.1;ENST00000259845.4;ENST00000259881.9;ENST00000396268.3;ENST00000396263.2	PSORS1C1;PSORS1C2;CCHCR1	0.625967	0.563221	10_Txn_Elongation
chr6	31138036	31144472	6437	1.76469e-29	ENST00000481450.2;ENST00000547221.1;ENST00000259845.4;ENST00000259881.9;ENST00000396268.3;ENST00000396263.2	PSORS1C1;PSORS1C2;CCHCR1	0.625967	0.563221	11_Weak_Txn
chr6	32080597	32084133	3537	6.54312e-28	ENST00000375244.3	TNXB	0.560767	0.310513	11_Weak_Txn
chr6	32080597	32084133	3537	6.54312e-28	ENST00000375244.3	TNXB	0.560767	0.310513	7_Weak_Enhancer
chr6	32080597	32084133	3537	6.54312e-28	ENST00000375244.3	TNXB	0.560767	0.310513	11_Weak_Txn
chr6	32080597	32084133	3537	6.54312e-28	ENST00000375244.3	TNXB	0.560767	0.310513	7_Weak_Enhancer
chr6	32080597	32084133	3537	6.54312e-28	ENST00000375244.3	TNXB	0.560767	0.310513	6_Weak_Enhancer
chr6	32080597	32084133	3537	6.54312e-28	ENST00000375244.3	TNXB	0.560767	0.310513	2_Weak_Promoter
chr6	32080597	32084133	3537	6.54312e-28	ENST00000375244.3	TNXB	0.560767	0.310513	6_Weak_Enhancer
chr6	32080597	32084133	3537	6.54312e-28	ENST00000375244.3	TNXB	0.560767	0.310513	12_Repressed
chr7	27201061	27204548	3488	1.10154e-27	ENST00000421733.1;ENST00000222753.4;ENST00000472494.1;ENST00000521028.2	HOXA13	0.141395	0.65614	3_Poised_Promoter
chr7	27201061	27204548	3488	1.10154e-27	ENST00000421733.1;ENST00000222753.4;ENST00000472494.1;ENST00000521028.2	HOXA13	0.141395	0.65614	12_Repressed
chr6	31790906	31794080	3175	1.39898e-27	ENST00000375663.3;ENST00000444930.2	VARS	0.77063	0.537688	10_Txn_Elongation
chr6	31790906	31794080	3175	1.39898e-27	ENST00000375663.3;ENST00000444930.2	VARS	0.77063	0.537688	9_Txn_Transition
chr6	31790906	31794080	3175	1.39898e-27	ENST00000375663.3;ENST00000444930.2	VARS	0.77063	0.537688	4_Strong_Enhancer
chr6	31790906	31794080	3175	1.39898e-27	ENST00000375663.3;ENST00000444930.2	VARS	0.77063	0.537688	5_Strong_Enhancer
chr6	31790906	31794080	3175	1.39898e-27	ENST00000375663.3;ENST00000444930.2	VARS	0.77063	0.537688	4_Strong_Enhancer
chr6	31927390	31928251	862	4.68203e-27	ENST00000556679.1;ENST00000418949.2;ENST00000477310.1;ENST00000299367.5;ENST00000375493.5;ENST00000442278.2;ENST00000469372.1;ENST00000432397.2	C2	0.584511	0.183222	13_Heterochrom/lo
chr6	31927390	31928251	862	4.68203e-27	ENST00000556679.1;ENST00000418949.2;ENST00000477310.1;ENST00000299367.5;ENST00000375493.5;ENST00000442278.2;ENST00000469372.1;ENST00000432397.2	C2	0.584511	0.183222	12_Repressed
chr17	80186508	80188575	2068	1.86335e-26	ENST00000392434.2;ENST00000309710.1;ENST00000573754.1	CARD14	0.422239	0.133691	13_Heterochrom/lo
chr17	80186508	80188575	2068	1.86335e-26	ENST00000392434.2;ENST00000309710.1;ENST00000573754.1	CARD14	0.422239	0.133691	7_Weak_Enhancer
chr17	80186508	80188575	2068	1.86335e-26	ENST00000392434.2;ENST00000309710.1;ENST00000573754.1	CARD14	0.422239	0.133691	5_Strong_Enhancer
chr17	80186508	80188575	2068	1.86335e-26	ENST00000392434.2;ENST00000309710.1;ENST00000573754.1	CARD14	0.422239	0.133691	4_Strong_Enhancer
chr17	80186508	80188575	2068	1.86335e-26	ENST00000392434.2;ENST00000309710.1;ENST00000573754.1	CARD14	0.422239	0.133691	7_Weak_Enhancer
chr10	102435528	102438039	2512	3.66555e-26	ENST00000365699.2	MIR146B	0.544257	0.305266	13_Heterochrom/lo
chr10	102435528	102438039	2512	3.66555e-26	ENST00000365699.2	MIR146B	0.544257	0.305266	3_Poised_Promoter
chr10	102435528	102438039	2512	3.66555e-26	ENST00000365699.2	MIR146B	0.544257	0.305266	12_Repressed
chr1	179587075	179590568	3494	1.41778e-25			0.67693	0.539115	12_Repressed
chr6	30070792	30071277	486	1.69211e-25	ENST00000376751.3	RNF39	0.663939	0.450834	10_Txn_Elongation
chr10	121592217	121596285	4069	4.15065e-25	ENST00000346997.2;ENST00000369056.1;ENST00000369061.4;ENST00000357555.5;ENST00000358487.5;ENST00000369060.4;ENST00000457416.2;ENST00000360144.3;ENST00000369059.1;ENST00000369062.3	FGFR2	0.671688	0.724627	4_Strong_Enhancer
chr6	29679128	29683285	4158	6.86369e-25	ENST00000376883.1		0.70081	0.512318	4_Strong_Enhancer
chr6	29679128	29683285	4158	6.86369e-25	ENST00000376883.1		0.70081	0.512318	5_Strong_Enhancer
chr6	29679128	29683285	4158	6.86369e-25	ENST00000376883.1		0.70081	0.512318	4_Strong_Enhancer
chr6	29679128	29683285	4158	6.86369e-25	ENST00000376883.1		0.70081	0.512318	1_Active_Promoter
chr6	29679128	29683285	4158	6.86369e-25	ENST00000376883.1		0.70081	0.512318	2_Weak_Promoter
chr6	29679128	29683285	4158	6.86369e-25	ENST00000376883.1		0.70081	0.512318	11_Weak_Txn
chr6	30150232	30155159	4928	1.26062e-24	ENST00000376704.3;ENST00000449742.2;ENST00000542439.1	TRIM10	0.660123	0.675828	12_Repressed
chr6	30150232	30155159	4928	1.26062e-24	ENST00000376704.3;ENST00000449742.2;ENST00000542439.1	TRIM10	0.660123	0.675828	6_Weak_Enhancer
chr6	31943451	31947567	4117	8.4394e-24	ENST00000468407.1;ENST00000432397.2;ENST00000425368.2;ENST00000375493.5;ENST00000469372.1;ENST00000452323.2;ENST00000299367.5;ENST00000497841.1;ENST00000556679.1	C2;CFB	0.65694	0.46715	12_Repressed
chr6	31943451	31947567	4117	8.4394e-24	ENST00000468407.1;ENST00000432397.2;ENST00000425368.2;ENST00000375493.5;ENST00000469372.1;ENST00000452323.2;ENST00000299367.5;ENST00000497841.1;ENST00000556679.1	C2;CFB	0.65694	0.46715	7_Weak_Enhancer
chr6	31943451	31947567	4117	8.4394e-24	ENST00000468407.1;ENST00000432397.2;ENST00000425368.2;ENST00000375493.5;ENST00000469372.1;ENST00000452323.2;ENST00000299367.5;ENST00000497841.1;ENST00000556679.1	C2;CFB	0.65694	0.46715	5_Strong_Enhancer
chr6	31943451	31947567	4117	8.4394e-24	ENST00000468407.1;ENST00000432397.2;ENST00000425368.2;ENST00000375493.5;ENST00000469372.1;ENST00000452323.2;ENST00000299367.5;ENST00000497841.1;ENST00000556679.1	C2;CFB	0.65694	0.46715	4_Strong_Enhancer
chr6	31943451	31947567	4117	8.4394e-24	ENST00000468407.1;ENST00000432397.2;ENST00000425368.2;ENST00000375493.5;ENST00000469372.1;ENST00000452323.2;ENST00000299367.5;ENST00000497841.1;ENST00000556679.1	C2;CFB	0.65694	0.46715	7_Weak_Enhancer
chr6	31943451	31947567	4117	8.4394e-24	ENST00000468407.1;ENST00000432397.2;ENST00000425368.2;ENST00000375493.5;ENST00000469372.1;ENST00000452323.2;ENST00000299367.5;ENST00000497841.1;ENST00000556679.1	C2;CFB	0.65694	0.46715	11_Weak_Txn
chr4	21697197	21698510	1314	2.64538e-23	ENST00000382148.3;ENST00000511835.1	KCNIP4	0.371201	0.185023	13_Heterochrom/lo
chr4	21697197	21698510	1314	2.64538e-23	ENST00000382148.3;ENST00000511835.1	KCNIP4	0.371201	0.185023	6_Weak_Enhancer
chr4	21697197	21698510	1314	2.64538e-23	ENST00000382148.3;ENST00000511835.1	KCNIP4	0.371201	0.185023	7_Weak_Enhancer
chr4	21697197	21698510	1314	2.64538e-23	ENST00000382148.3;ENST00000511835.1	KCNIP4	0.371201	0.185023	13_Heterochrom/lo
chr17	18105377	18109447	4071	2.7764e-23	ENST00000395726.3;ENST00000205890.5;ENST00000225729.2;ENST00000467099.1	DRG2;MYO15A	0.648489	0.685905	10_Txn_Elongation
chr17	18105377	18109447	4071	2.7764e-23	ENST00000395726.3;ENST00000205890.5;ENST00000225729.2;ENST00000467099.1	DRG2;MYO15A	0.648489	0.685905	11_Weak_Txn
chr17	18105377	18109447	4071	2.7764e-23	ENST00000395726.3;ENST00000205890.5;ENST00000225729.2;ENST00000467099.1	DRG2;MYO15A	0.648489	0.685905	13_Heterochrom/lo
chr6	30111057	30112189	1133	8.34345e-23	ENST00000496062.1;ENST00000440874.1;ENST00000376734.3	TRIM31	0.489658	0.247245	12_Repressed
chr13	112781283	112783139	1857	1.02392e-22	ENST00000466946.1	ATP11A	0.865192	0.659221	11_Weak_Txn
chr10	131474281	131477311	3031	1.26805e-22			0.657618	0.481335	13_Heterochrom/lo
chr5	1864131	1867866	3736	1.73211e-22			0.568854	0.639605	12_Repressed
chr14	23373860	23377903	4044	1.73211e-22	ENST00000359320.3;ENST00000339180.4;ENST00000342473.4;ENST00000555731.1;ENST00000382809.2;ENST00000397242.2;ENST00000329715.2	CMTM5;IL25	0.454172	0.382573	13_Heterochrom/lo
chr2	174330768	174334446	3679	1.7329e-22	ENST00000394967.2	SP9	0.342757	0.869609	12_Repressed
chr2	174330768	174334446	3679	1.7329e-22	ENST00000394967.2	SP9	0.342757	0.869609	3_Poised_Promoter
chr6	32087590	32087749	160	2.97363e-22		TNXB	0.132645	0.392041	8_Insulator
chr17	78132330	78132697	368	3.08279e-22	ENST00000322914.2	TMC8;TMC6	0.536638	0.621127	3_Poised_Promoter
chr16	839516	844178	4663	1.44288e-21			0.612077	0.404081	13_Heterochrom/lo
chr6	31586392	31590726	4335	2.28965e-21	ENST00000339530.4;ENST00000211921.7;ENST00000396107.1;ENST00000396114.2;ENST00000376090.2;ENST00000396117.2;ENST00000376089.2;ENST00000419073.1;ENST00000303757.7;ENST00000376092.3;ENST00000396101.3;ENST00000418507.2;ENST00000376100.3;ENST00000376096.1;ENST00000376110.3;ENST00000376111.4;ENST00000376086.3	LST1	0.602952	0.416956	13_Heterochrom/lo
chr6	31586392	31590726	4335	2.28965e-21	ENST00000339530.4;ENST00000211921.7;ENST00000396107.1;ENST00000396114.2;ENST00000376090.2;ENST00000396117.2;ENST00000376089.2;ENST00000419073.1;ENST00000303757.7;ENST00000376092.3;ENST00000396101.3;ENST00000418507.2;ENST00000376100.3;ENST00000376096.1;ENST00000376110.3;ENST00000376111.4;ENST00000376086.3	LST1	0.602952	0.416956	12_Repressed
chr6	31586392	31590726	4335	2.28965e-21	ENST00000339530.4;ENST00000211921.7;ENST00000396107.1;ENST00000396114.2;ENST00000376090.2;ENST00000396117.2;ENST00000376089.2;ENST00000419073.1;ENST00000303757.7;ENST00000376092.3;ENST00000396101.3;ENST00000418507.2;ENST00000376100.3;ENST00000376096.1;ENST00000376110.3;ENST00000376111.4;ENST00000376086.3	LST1	0.602952	0.416956	13_Heterochrom/lo
chr10	123272998	123276557	3560	8.49709e-21			0.189396	0.15367	13_Heterochrom/lo
chr10	123272998	123276557	3560	8.49709e-21			0.189396	0.15367	13_Heterochrom/lo
chr10	123272998	123276557	3560	8.49709e-21			0.189396	0.15367	12_Repressed
chr6	32068746	32071194	2449	1.11002e-20	ENST00000375244.3	TNXB	0.73994	0.737024	13_Heterochrom/lo
chr19	15264041	15265069	1029	4.41482e-20		BRD4	0.774525	0.611138	9_Txn_Transition
chr6	33304920	33305781	862	6.53386e-20		TAPBP	0.705461	0.788346	10_Txn_Elongation
chr8	119671225	119674701	3477	1.39399e-19	ENST00000427067.2		0.639583	0.869858	12_Repressed
chr14	101022953	101024279	1327	2.6132e-19	ENST00000362239.2;ENST00000385016.1;ENST00000362112.1	MIR299;MIR411;MIR380	0.859167	0.744879	13_Heterochrom/lo
chr5	757122	761368	4247	4.58534e-19	ENST00000424784.2		0.584649	0.464517	12_Repressed
chr5	757122	761368	4247	4.58534e-19	ENST00000424784.2		0.584649	0.464517	3_Poised_Promoter
chr5	757122	761368	4247	4.58534e-19	ENST00000424784.2		0.584649	0.464517	12_Repressed
chr10	129031381	129034100	2720	7.22116e-19			0.48847	0.487807	8_Insulator
chr10	129031381	129034100	2720	7.22116e-19			0.48847	0.487807	13_Heterochrom/lo
chr6	33163165	33166700	3536	1.29373e-18	ENST00000374708.4;ENST00000395196.1;ENST00000477772.1	COL11A2	0.524375	0.509609	12_Repressed
chr6	33163165	33166700	3536	1.29373e-18	ENST00000374708.4;ENST00000395196.1;ENST00000477772.1	COL11A2	0.524375	0.509609	13_Heterochrom/lo
chr6	31538853	31540458	1606	1.44861e-18	ENST00000417556.2;ENST00000449074.2;ENST00000396172.1;ENST00000376177.2	BAT1	0.583281	0.487566	4_Strong_Enhancer
chr7	114414975	114415752	778	2.65468e-18	ENST00000378237.3;ENST00000393489.3;ENST00000415146.1;ENST00000350908.4;ENST00000393498.1;ENST00000462331.1;ENST00000459666.1;ENST00000393494.2;ENST00000393500.3	FOXP2	0.163655	0.0321973	4_Strong_Enhancer
chr6	33194767	33197235	2469	2.85659e-18	ENST00000374685.4;ENST00000413614.2	RXRB	0.759016	0.660732	10_Txn_Elongation
chr6	30678940	30679801	862	6.8615e-18	ENST00000488324.1;ENST00000399199.3	KIAA1949	0.381935	0.216108	9_Txn_Transition
chr6	30678940	30679801	862	6.8615e-18	ENST00000488324.1;ENST00000399199.3	KIAA1949	0.381935	0.216108	6_Weak_Enhancer
chr6	30678940	30679801	862	6.8615e-18	ENST00000488324.1;ENST00000399199.3	KIAA1949	0.381935	0.216108	4_Strong_Enhancer
chr6	31762717	31766760	4044	2.20843e-17	ENST00000491552.1;ENST00000375755.3;ENST00000534153.4;ENST00000493662.1;ENST00000425424.1;ENST00000433778.1;ENST00000419679.1;ENST00000375686.3;ENST00000467576.1;ENST00000375688.4	C6orf26;C6orf27	0.533165	0.511732	11_Weak_Txn
chr6	31762717	31766760	4044	2.20843e-17	ENST00000491552.1;ENST00000375755.3;ENST00000534153.4;ENST00000493662.1;ENST00000425424.1;ENST00000433778.1;ENST00000419679.1;ENST00000375686.3;ENST00000467576.1;ENST00000375688.4	C6orf26;C6orf27	0.533165	0.511732	7_Weak_Enhancer
chr6	31762717	31766760	4044	2.20843e-17	ENST00000491552.1;ENST00000375755.3;ENST00000534153.4;ENST00000493662.1;ENST00000425424.1;ENST00000433778.1;ENST00000419679.1;ENST00000375686.3;ENST00000467576.1;ENST00000375688.4	C6orf26;C6orf27	0.533165	0.511732	13_Heterochrom/lo
chr16	1096085	1099799	3715	3.64227e-17	ENST00000328449.5	C1QTNF8	0.605753	0.449236	13_Heterochrom/lo
chr16	1096085	1099799	3715	3.64227e-17	ENST00000328449.5	C1QTNF8	0.605753	0.449236	12_Repressed
chr6	31716985	31721028	4044	3.78688e-17	ENST00000495859.1	LY6G6D;LY6G6C	0.625606	0.597086	11_Weak_Txn
chr6	31716985	31721028	4044	3.78688e-17	ENST00000495859.1	LY6G6D;LY6G6C	0.625606	0.597086	7_Weak_Enhancer
chr6	31716985	31721028	4044	3.78688e-17	ENST00000495859.1	LY6G6D;LY6G6C	0.625606	0.597086	5_Strong_Enhancer
chr6	31716985	31721028	4044	3.78688e-17	ENST00000495859.1	LY6G6D;LY6G6C	0.625606	0.597086	4_Strong_Enhancer
chr6	31716985	31721028	4044	3.78688e-17	ENST00000495859.1	LY6G6D;LY6G6C	0.625606	0.597086	5_Strong_Enhancer
chr6	31716985	31721028	4044	3.78688e-17	ENST00000495859.1	LY6G6D;LY6G6C	0.625606	0.597086	7_Weak_Enhancer
chr6	31716985	31721028	4044	3.78688e-17	ENST00000495859.1	LY6G6D;LY6G6C	0.625606	0.597086	6_Weak_Enhancer
chr6	31716985	31721028	4044	3.78688e-17	ENST00000495859.1	LY6G6D;LY6G6C	0.625606	0.597086	7_Weak_Enhancer
chr6	31716985	31721028	4044	3.78688e-17	ENST00000495859.1	LY6G6D;LY6G6C	0.625606	0.597086	11_Weak_Txn
chr7	156176238	156179959	3722	8.16893e-17			0.373823	0.125838	13_Heterochrom/lo
chr6	32201927	32202788	862	8.39591e-17	ENST00000375023.3	NOTCH4	0.50972	0.418634	13_Heterochrom/lo
chr6	32946807	32950850	4044	1.40589e-16	ENST00000395305.3;ENST00000464392.1;ENST00000395303.3	HLA-DMA	0.789401	0.723337	13_Heterochrom/lo
chr6	32946807	32950850	4044	1.40589e-16	ENST00000395305.3;ENST00000464392.1;ENST00000395303.3	HLA-DMA	0.789401	0.723337	8_Insulator
chr6	32946807	32950850	4044	1.40589e-16	ENST00000395305.3;ENST00000464392.1;ENST00000395303.3	HLA-DMA	0.789401	0.723337	13_Heterochrom/lo
chr6	31180383	31181006	624	2.42917e-16	ENST00000441888.2		0.575727	0.846904	11_Weak_Txn
chr6	168079675	168083548	3874	2.65168e-16	ENST00000283309.6	FRMD1	0.764503	0.703129	13_Heterochrom/lo
chr6	168079675	168083548	3874	2.65168e-16	ENST00000283309.6	FRMD1	0.764503	0.703129	12_Repressed
chr13	113043291	113045504	2214	7.49753e-16	ENST00000480321.1;ENST00000397021.1	MCF2L	0.634387	0.533885	13_Heterochrom/lo
chr1	1167402	1170889	3488	8.61254e-16	ENST00000384875.1;ENST00000362106.1	MIR200A;MIR429	0.554897	0.432434	11_Weak_Txn
chr6	1593120	1598213	5094	1.00358e-15			0.697733	0.416726	12_Repressed
chr6	1593120	1598213	5094	1.00358e-15			0.697733	0.416726	3_Poised_Promoter
chr6	1593120	1598213	5094	1.00358e-15			0.697733	0.416726	12_Repressed
chr6	1593120	1598213	5094	1.00358e-15			0.697733	0.416726	7_Weak_Enhancer
chr10	114526396	114527645	1250	1.74586e-15	ENST00000369257.1;ENST00000369266.3;ENST00000392952.3	ABLIM1	0.290149	0.191541	1_Active_Promoter
chr10	114526396	114527645	1250	1.74586e-15	ENST00000369257.1;ENST00000369266.3;ENST00000392952.3	ABLIM1	0.290149	0.191541	4_Strong_Enhancer
chr10	114526396	114527645	1250	1.74586e-15	ENST00000369257.1;ENST00000369266.3;ENST00000392952.3	ABLIM1	0.290149	0.191541	6_Weak_Enhancer
chr2	172090351	172093838	3488	2.06372e-15			0.278706	0.424374	12_Repressed
chr2	172090351	172093838	3488	2.06372e-15			0.278706	0.424374	3_Poised_Promoter
chr11	2297395	2302008	4614	2.07511e-15	ENST00000381153.3;ENST00000456145.2;ENST00000470369.1;ENST00000182290.4;ENST00000483227.1;ENST00000381121.3;ENST00000451520.2;ENST00000381117.1	C11orf21;TSPAN32	0.700624	0.601734	13_Heterochrom/lo
chr11	2297395	2302008	4614	2.07511e-15	ENST00000381153.3;ENST00000456145.2;ENST00000470369.1;ENST00000182290.4;ENST00000483227.1;ENST00000381121.3;ENST00000451520.2;ENST00000381117.1	C11orf21;TSPAN32	0.700624	0.601734	12_Repressed
chr11	2297395	2302008	4614	2.07511e-15	ENST00000381153.3;ENST00000456145.2;ENST00000470369.1;ENST00000182290.4;ENST00000483227.1;ENST00000381121.3;ENST00000451520.2;ENST00000381117.1	C11orf21;TSPAN32	0.700624	0.601734	8_Insulator
chr11	2297395	2302008	4614	2.07511e-15	ENST00000381153.3;ENST00000456145.2;ENST00000470369.1;ENST00000182290.4;ENST00000483227.1;ENST00000381121.3;ENST00000451520.2;ENST00000381117.1	C11orf21;TSPAN32	0.700624	0.601734	13_Heterochrom/lo
chr6	31571948	31576192	4245	3.19075e-15	ENST00000454783.1;ENST00000418386.2;ENST00000436827.2;ENST00000449264.2	LTA;TNF	0.70346	0.726124	13_Heterochrom/lo
chr6	31571948	31576192	4245	3.19075e-15	ENST00000454783.1;ENST00000418386.2;ENST00000436827.2;ENST00000449264.2	LTA;TNF	0.70346	0.726124	6_Weak_Enhancer
chr6	31571948	31576192	4245	3.19075e-15	ENST00000454783.1;ENST00000418386.2;ENST00000436827.2;ENST00000449264.2	LTA;TNF	0.70346	0.726124	2_Weak_Promoter
chr6	31571948	31576192	4245	3.19075e-15	ENST00000454783.1;ENST00000418386.2;ENST00000436827.2;ENST00000449264.2	LTA;TNF	0.70346	0.726124	6_Weak_Enhancer
chr8	41310170	41313708	3539	5.94621e-15	ENST00000535263.1;ENST00000220772.3	SFRP1	0.279671	0.412363	6_Weak_Enhancer
chr8	41310170	41313708	3539	5.94621e-15	ENST00000535263.1;ENST00000220772.3	SFRP1	0.279671	0.412363	13_Heterochrom/lo
chr22	50146337	50147428	1092	7.8412e-15	ENST00000395852.1;ENST00000395843.1	MOV10L1	0.34667	0.0430855	12_Repressed
chr22	50146337	50147428	1092	7.8412e-15	ENST00000395852.1;ENST00000395843.1	MOV10L1	0.34667	0.0430855	8_Insulator
chr22	50146337	50147428	1092	7.8412e-15	ENST00000395852.1;ENST00000395843.1	MOV10L1	0.34667	0.0430855	11_Weak_Txn
chr1	90727858	90732674	4817	1.04509e-14			0.153559	0.346847	12_Repressed
chr1	90727858	90732674	4817	1.04509e-14			0.153559	0.346847	3_Poised_Promoter
chr1	90727858	90732674	4817	1.04509e-14			0.153559	0.346847	12_Repressed
chr3	196337846	196338623	778	1.85342e-14	ENST00000446879.1;ENST00000454715.1	TM4SF19	0.665815	0.231261	4_Strong_Enhancer
chr14	60650289	60656541	6253	3.85028e-14	ENST00000247182.5;ENST00000555955.2;ENST00000553535.1	SIX1	0.500546	0.21767	3_Poised_Promoter
chr14	60650289	60656541	6253	3.85028e-14	ENST00000247182.5;ENST00000555955.2;ENST00000553535.1	SIX1	0.500546	0.21767	12_Repressed
chr14	60650289	60656541	6253	3.85028e-14	ENST00000247182.5;ENST00000555955.2;ENST00000553535.1	SIX1	0.500546	0.21767	3_Poised_Promoter
chr14	60650289	60656541	6253	3.85028e-14	ENST00000247182.5;ENST00000555955.2;ENST00000553535.1	SIX1	0.500546	0.21767	12_Repressed
chr14	60650289	60656541	6253	3.85028e-14	ENST00000247182.5;ENST00000555955.2;ENST00000553535.1	SIX1	0.500546	0.21767	3_Poised_Promoter
chr6	30730376	30731640	1265	4.98276e-14	ENST00000376389.3	FLOT1	0.605454	0.442246	10_Txn_Elongation
chr6	30730376	30731640	1265	4.98276e-14	ENST00000376389.3	FLOT1	0.605454	0.442246	2_Weak_Promoter
chr6	30730376	30731640	1265	4.98276e-14	ENST00000376389.3	FLOT1	0.605454	0.442246	8_Insulator
chr6	30730376	30731640	1265	4.98276e-14	ENST00000376389.3	FLOT1	0.605454	0.442246	11_Weak_Txn
chr14	101028749	101031328	2580	1.04116e-13	ENST00000349529.2;ENST00000408109.2;ENST00000390751.1	MIR494;MIR543	0.842578	0.673107	13_Heterochrom/lo
chr11	45693639	45698376	4738	1.34828e-13			0.499764	0.365896	12_Repressed
chr5	1834253	1836915	2663	2.45514e-13			0.47059	0.490381	12_Repressed
chr17	81124643	81126944	2302	3.99689e-13	ENST00000572339.1;ENST00000385003.1;ENST00000390137.1;ENST00000326724.4	AATK;MIR657;MIR338	0.692891	0.687915	12_Repressed
chr17	81124643	81126944	2302	3.99689e-13	ENST00000572339.1;ENST00000385003.1;ENST00000390137.1;ENST00000326724.4	AATK;MIR657;MIR338	0.692891	0.687915	3_Poised_Promoter
chr17	81124643	81126944	2302	3.99689e-13	ENST00000572339.1;ENST00000385003.1;ENST00000390137.1;ENST00000326724.4	AATK;MIR657;MIR338	0.692891	0.687915	12_Repressed
chr11	1219399	1222781	3383	4.37851e-13	ENST00000546052.1;ENST00000406844.3	MUC5B	0.628702	0.52581	13_Heterochrom/lo
chr7	100093260	100094695	1436	5.7485e-13	ENST00000384816.1;ENST00000385024.1;ENST00000385301.1	MCM7;MIR25;MIR93;MIR106B	0.661012	0.621711	10_Txn_Elongation
chr6	45639804	45643413	3610	7.3062e-13			0.750154	0.846254	13_Heterochrom/lo
chr6	45639804	45643413	3610	7.3062e-13			0.750154	0.846254	13_Heterochrom/lo
chr6	45639804	45643413	3610	7.3062e-13			0.750154	0.846254	7_Weak_Enhancer
chr6	45639804	45643413	3610	7.3062e-13			0.750154	0.846254	6_Weak_Enhancer
chr6	45639804	45643413	3610	7.3062e-13			0.750154	0.846254	7_Weak_Enhancer
chr6	33293999	33297238	3240	1.04449e-12	ENST00000466866.1;ENST00000497454.1;ENST00000421215.2;ENST00000444031.2;ENST00000463584.1	RGL2	0.813223	0.829304	10_Txn_Elongation
chr6	33293999	33297238	3240	1.04449e-12	ENST00000466866.1;ENST00000497454.1;ENST00000421215.2;ENST00000444031.2;ENST00000463584.1	RGL2	0.813223	0.829304	5_Strong_Enhancer
chr6	33293999	33297238	3240	1.04449e-12	ENST00000466866.1;ENST00000497454.1;ENST00000421215.2;ENST00000444031.2;ENST00000463584.1	RGL2	0.813223	0.829304	4_Strong_Enhancer
chr6	168871575	168875278	3704	1.04449e-12			0.626521	0.367717	13_Heterochrom/lo
chr16	28982500	28986543	4044	1.27529e-12	ENST00000395461.3;ENST00000564277.1;ENST00000563964.1;ENST00000395456.2;ENST00000454369.2;ENST00000360872.5;ENST00000566177.1;ENST00000565975.1;ENST00000569969.1;ENST00000311008.11;ENST00000334536.8;ENST00000568899.1	SPNS1;LAT	0.737947	0.699073	10_Txn_Elongation
chr16	28982500	28986543	4044	1.27529e-12	ENST00000395461.3;ENST00000564277.1;ENST00000563964.1;ENST00000395456.2;ENST00000454369.2;ENST00000360872.5;ENST00000566177.1;ENST00000565975.1;ENST00000569969.1;ENST00000311008.11;ENST00000334536.8;ENST00000568899.1	SPNS1;LAT	0.737947	0.699073	11_Weak_Txn
chr11	64352383	64353312	930	1.32966e-12	ENST00000301897.4;ENST00000463837.1;ENST00000377638.3	CCDC88B	0.777243	0.804759	11_Weak_Txn
chr6	33898194	33901066	2873	1.97548e-12	ENST00000526556.1;ENST00000506222.2;ENST00000533304.1;ENST00000451317.2		0.623555	0.602728	12_Repressed
chr17	75318177	75322275	4099	6.5422e-12	ENST00000392563.1;ENST00000462266.1	GRB2	0.673531	0.391437	10_Txn_Elongation
chr6	32046092	32049343	3252	7.32082e-12	ENST00000451343.1;ENST00000375244.3	TNXB	0.638956	0.413911	12_Repressed
chr6	32046092	32049343	3252	7.32082e-12	ENST00000451343.1;ENST00000375244.3	TNXB	0.638956	0.413911	3_Poised_Promoter
chr6	32046092	32049343	3252	7.32082e-12	ENST00000451343.1;ENST00000375244.3	TNXB	0.638956	0.413911	8_Insulator
chr6	32046092	32049343	3252	7.32082e-12	ENST00000451343.1;ENST00000375244.3	TNXB	0.638956	0.413911	12_Repressed
chr6	28633322	28633837	516	1.13135e-11			0.627039	0.525471	12_Repressed
chr6	31864382	31866966	2585	1.54582e-11	ENST00000375631.4;ENST00000229729.6	NEU1;SLC44A4	0.740425	0.643055	6_Weak_Enhancer
chr6	31864382	31866966	2585	1.54582e-11	ENST00000375631.4;ENST00000229729.6	NEU1;SLC44A4	0.740425	0.643055	7_Weak_Enhancer
chr6	31864382	31866966	2585	1.54582e-11	ENST00000375631.4;ENST00000229729.6	NEU1;SLC44A4	0.740425	0.643055	11_Weak_Txn
chr11	67437536	67439200	1665	1.54582e-11	ENST00000326294.3;ENST00000393893.1;ENST00000341356.5;ENST00000539724.1	PTPRCAP;CORO1B	0.813311	0.799849	11_Weak_Txn
chr11	67437536	67439200	1665	1.54582e-11	ENST00000326294.3;ENST00000393893.1;ENST00000341356.5;ENST00000539724.1	PTPRCAP;CORO1B	0.813311	0.799849	8_Insulator
chr1	5478642	5482145	3504	2.55989e-11			0.577036	0.490513	13_Heterochrom/lo
chr6	29461101	29465472	4372	3.05485e-11	ENST00000442615.1;ENST00000377132.1;ENST00000396792.2;ENST00000473369.1;ENST00000377136.1;ENST00000377133.1	OR2H1	0.379978	0.208653	13_Heterochrom/lo
chr6	33312468	33312885	418	3.36915e-11		TAPBP	0.137557	0.252413	1_Active_Promoter
chr6	32074981	32077521	2541	3.74015e-11		TNXB	0.519412	0.387417	13_Heterochrom/lo
chr6	32074981	32077521	2541	3.74015e-11		TNXB	0.519412	0.387417	7_Weak_Enhancer
chr6	32074981	32077521	2541	3.74015e-11		TNXB	0.519412	0.387417	11_Weak_Txn
chr11	2903814	2905994	2181	5.51286e-11	ENST00000455942.2;ENST00000533594.1	SLC22A18;SLC22A18AS	0.764291	0.796176	2_Weak_Promoter
chr11	2903814	2905994	2181	5.51286e-11	ENST00000455942.2;ENST00000533594.1	SLC22A18;SLC22A18AS	0.764291	0.796176	6_Weak_Enhancer
chr11	2903814	2905994	2181	5.51286e-11	ENST00000455942.2;ENST00000533594.1	SLC22A18;SLC22A18AS	0.764291	0.796176	7_Weak_Enhancer
chr11	2903814	2905994	2181	5.51286e-11	ENST00000455942.2;ENST00000533594.1	SLC22A18;SLC22A18AS	0.764291	0.796176	11_Weak_Txn
chr16	88922147	88926715	4569	7.17307e-11	ENST00000327483.5;ENST00000360302.2	CBFA2T3	0.622585	0.536472	6_Weak_Enhancer
chr16	88922147	88926715	4569	7.17307e-11	ENST00000327483.5;ENST00000360302.2	CBFA2T3	0.622585	0.536472	7_Weak_Enhancer
chr16	88922147	88926715	4569	7.17307e-11	ENST00000327483.5;ENST00000360302.2	CBFA2T3	0.622585	0.536472	12_Repressed
chr16	88922147	88926715	4569	7.17307e-11	ENST00000327483.5;ENST00000360302.2	CBFA2T3	0.622585	0.536472	3_Poised_Promoter
chr16	88922147	88926715	4569	7.17307e-11	ENST00000327483.5;ENST00000360302.2	CBFA2T3	0.622585	0.536472	12_Repressed
chr16	88922147	88926715	4569	7.17307e-11	ENST00000327483.5;ENST00000360302.2	CBFA2T3	0.622585	0.536472	3_Poised_Promoter
chr6	31677481	31679859	2379	7.76011e-11	ENST00000472051.1	LY6G5C	0.761781	0.629933	11_Weak_Txn
chr3	195887817	195891062	3246	1.15469e-10	ENST00000468819.1;ENST00000381916.2;ENST00000392400.1;ENST00000333602.6	TNK2	0.904718	0.824413	10_Txn_Elongation
chr3	195887817	195891062	3246	1.15469e-10	ENST00000468819.1;ENST00000381916.2;ENST00000392400.1;ENST00000333602.6	TNK2	0.904718	0.824413	11_Weak_Txn
chr11	1835485	1839528	4044	1.44854e-10	ENST00000483280.1;ENST00000436964.2;ENST00000535046.1;ENST00000381968.3;ENST00000381911.1;ENST00000381906.1;ENST00000252898.7;ENST00000381905.3	SYT8;TNNI2	0.695346	0.710526	4_Strong_Enhancer
chr11	1835485	1839528	4044	1.44854e-10	ENST00000483280.1;ENST00000436964.2;ENST00000535046.1;ENST00000381968.3;ENST00000381911.1;ENST00000381906.1;ENST00000252898.7;ENST00000381905.3	SYT8;TNNI2	0.695346	0.710526	2_Weak_Promoter
chr11	1835485	1839528	4044	1.44854e-10	ENST00000483280.1;ENST00000436964.2;ENST00000535046.1;ENST00000381968.3;ENST00000381911.1;ENST00000381906.1;ENST00000252898.7;ENST00000381905.3	SYT8;TNNI2	0.695346	0.710526	6_Weak_Enhancer
chr11	1835485	1839528	4044	1.44854e-10	ENST00000483280.1;ENST00000436964.2;ENST00000535046.1;ENST00000381968.3;ENST00000381911.1;ENST00000381906.1;ENST00000252898.7;ENST00000381905.3	SYT8;TNNI2	0.695346	0.710526	2_Weak_Promoter
chr11	1835485	1839528	4044	1.44854e-10	ENST00000483280.1;ENST00000436964.2;ENST00000535046.1;ENST00000381968.3;ENST00000381911.1;ENST00000381906.1;ENST00000252898.7;ENST00000381905.3	SYT8;TNNI2	0.695346	0.710526	6_Weak_Enhancer
chr11	1835485	1839528	4044	1.44854e-10	ENST00000483280.1;ENST00000436964.2;ENST00000535046.1;ENST00000381968.3;ENST00000381911.1;ENST00000381906.1;ENST00000252898.7;ENST00000381905.3	SYT8;TNNI2	0.695346	0.710526	8_Insulator
chr11	1835485	1839528	4044	1.44854e-10	ENST00000483280.1;ENST00000436964.2;ENST00000535046.1;ENST00000381968.3;ENST00000381911.1;ENST00000381906.1;ENST00000252898.7;ENST00000381905.3	SYT8;TNNI2	0.695346	0.710526	11_Weak_Txn
chr6	31461513	31466213	4701	2.11596e-10	ENST00000414046.2	HCP5	0.32381	0.280705	13_Heterochrom/lo
chr6	31461513	31466213	4701	2.11596e-10	ENST00000414046.2	HCP5	0.32381	0.280705	7_Weak_Enhancer
chr6	31461513	31466213	4701	2.11596e-10	ENST00000414046.2	HCP5	0.32381	0.280705	5_Strong_Enhancer
chr6	31461513	31466213	4701	2.11596e-10	ENST00000414046.2	HCP5	0.32381	0.280705	4_Strong_Enhancer
chr6	31461513	31466213	4701	2.11596e-10	ENST00000414046.2	HCP5	0.32381	0.280705	1_Active_Promoter
chr6	31461513	31466213	4701	2.11596e-10	ENST00000414046.2	HCP5	0.32381	0.280705	2_Weak_Promoter
chr6	31461513	31466213	4701	2.11596e-10	ENST00000414046.2	HCP5	0.32381	0.280705	6_Weak_Enhancer
chr6	31461513	31466213	4701	2.11596e-10	ENST00000414046.2	HCP5	0.32381	0.280705	13_Heterochrom/lo
chr6	31877834	31881877	4044	2.19673e-10	ENST00000465707.1;ENST00000544672.1;ENST00000229729.6;ENST00000375562.4;ENST00000395728.3;ENST00000442298.2;ENST00000480912.1	SLC44A4;EHMT2	0.728257	0.644644	10_Txn_Elongation
chr6	31877834	31881877	4044	2.19673e-10	ENST00000465707.1;ENST00000544672.1;ENST00000229729.6;ENST00000375562.4;ENST00000395728.3;ENST00000442298.2;ENST00000480912.1	SLC44A4;EHMT2	0.728257	0.644644	13_Heterochrom/lo
chr6	31877834	31881877	4044	2.19673e-10	ENST00000465707.1;ENST00000544672.1;ENST00000229729.6;ENST00000375562.4;ENST00000395728.3;ENST00000442298.2;ENST00000480912.1	SLC44A4;EHMT2	0.728257	0.644644	6_Weak_Enhancer
chr6	31877834	31881877	4044	2.19673e-10	ENST00000465707.1;ENST00000544672.1;ENST00000229729.6;ENST00000375562.4;ENST00000395728.3;ENST00000442298.2;ENST00000480912.1	SLC44A4;EHMT2	0.728257	0.644644	2_Weak_Promoter
chr6	31877834	31881877	4044	2.19673e-10	ENST00000465707.1;ENST00000544672.1;ENST00000229729.6;ENST00000375562.4;ENST00000395728.3;ENST00000442298.2;ENST00000480912.1	SLC44A4;EHMT2	0.728257	0.644644	1_Active_Promoter
chr6	31877834	31881877	4044	2.19673e-10	ENST00000465707.1;ENST00000544672.1;ENST00000229729.6;ENST00000375562.4;ENST00000395728.3;ENST00000442298.2;ENST00000480912.1	SLC44A4;EHMT2	0.728257	0.644644	2_Weak_Promoter
chr6	31877834	31881877	4044	2.19673e-10	ENST00000465707.1;ENST00000544672.1;ENST00000229729.6;ENST00000375562.4;ENST00000395728.3;ENST00000442298.2;ENST00000480912.1	SLC44A4;EHMT2	0.728257	0.644644	6_Weak_Enhancer
chr6	31877834	31881877	4044	2.19673e-10	ENST00000465707.1;ENST00000544672.1;ENST00000229729.6;ENST00000375562.4;ENST00000395728.3;ENST00000442298.2;ENST00000480912.1	SLC44A4;EHMT2	0.728257	0.644644	7_Weak_Enhancer
chr6	31877834	31881877	4044	2.19673e-10	ENST00000465707.1;ENST00000544672.1;ENST00000229729.6;ENST00000375562.4;ENST00000395728.3;ENST00000442298.2;ENST00000480912.1	SLC44A4;EHMT2	0.728257	0.644644	11_Weak_Txn
chr22	21631295	21634506	3212	3.14612e-10	ENST00000398873.3;ENST00000292778.6;ENST00000292779.3	YDJC;CCDC116	0.70232	0.703936	11_Weak_Txn
chr22	21631295	21634506	3212	3.14612e-10	ENST00000398873.3;ENST00000292778.6;ENST00000292779.3	YDJC;CCDC116	0.70232	0.703936	7_Weak_Enhancer
chr22	21631295	21634506	3212	3.14612e-10	ENST00000398873.3;ENST00000292778.6;ENST00000292779.3	YDJC;CCDC116	0.70232	0.703936	13_Heterochrom/lo
chr6	33455073	33455362	290	4.74361e-10	ENST00000395064.2;ENST00000487326.1	ZBTB9	0.367194	0.296998	2_Weak_Promoter
chr5	77641764	77645251	3488	5.30045e-10			0.134586	0.143436	12_Repressed
chr6	29600908	29605318	4411	5.63197e-10	ENST00000377016.4;ENST00000355973.3;ENST00000376977.3;ENST00000377012.4;ENST00000377034.4	GABBR1	0.839665	0.843513	10_Txn_Elongation
chr10	130832522	130835993	3472	5.92286e-10			0.612703	0.420188	13_Heterochrom/lo
chr6	32856919	32858877	1959	6.1785e-10	ENST00000395330.1	PSMB9	0.796642	0.842943	11_Weak_Txn
chr17	39737755	39738538	784	7.19927e-10	ENST00000394211.2;ENST00000445327.2;ENST00000309185.3;ENST00000309156.3	GRB7	0.290646	0.38734	2_Weak_Promoter
chr17	39737755	39738538	784	7.19927e-10	ENST00000394211.2;ENST00000445327.2;ENST00000309185.3;ENST00000309156.3	GRB7	0.290646	0.38734	1_Active_Promoter
chr11	2460481	2461794	1314	9.15074e-10	ENST00000335475.5	KCNQ1	0.548681	0.551788	13_Heterochrom/lo
chr12	213032	213809	778	1.00895e-09	ENST00000424061.2;ENST00000359674.4;ENST00000536824.1;ENST00000428720.1	SLC6A12	0.377957	0.349824	12_Repressed
chr16	87066110	87068621	2512	2.18568e-09	ENST00000566798.1		0.817538	0.775734	13_Heterochrom/lo
chr20	44355508	44356369	862	6.60728e-09	ENST00000457232.1;ENST00000438702.1;ENST00000316673.4	HNF4A	0.673186	0.625754	13_Heterochrom/lo
chr7	97025302	97028789	3488	7.14788e-09	ENST00000493764.1;ENST00000222598.4	DLX5	0.35103	0.380613	6_Weak_Enhancer
chr7	97025302	97028789	3488	7.14788e-09	ENST00000493764.1;ENST00000222598.4	DLX5	0.35103	0.380613	12_Repressed
chr7	97025302	97028789	3488	7.14788e-09	ENST00000493764.1;ENST00000222598.4	DLX5	0.35103	0.380613	6_Weak_Enhancer
chr7	97025302	97028789	3488	7.14788e-09	ENST00000493764.1;ENST00000222598.4	DLX5	0.35103	0.380613	2_Weak_Promoter
chr7	97025302	97028789	3488	7.14788e-09	ENST00000493764.1;ENST00000222598.4	DLX5	0.35103	0.380613	8_Insulator
chr7	97025302	97028789	3488	7.14788e-09	ENST00000493764.1;ENST00000222598.4	DLX5	0.35103	0.380613	13_Heterochrom/lo
chr6	28090764	28091625	862	9.23284e-09	ENST00000529104.1	ZSCAN12L1	0.180288	0.497794	10_Txn_Elongation
chr13	112463567	112467054	3488	9.6067e-09			0.744853	0.494544	13_Heterochrom/lo
chr5	88690946	88695583	4638	1.05029e-08	ENST00000511000.1;ENST00000510274.1;ENST00000508719.1		0.150013	0.215501	3_Poised_Promoter
chr5	88690946	88695583	4638	1.05029e-08	ENST00000511000.1;ENST00000510274.1;ENST00000508719.1		0.150013	0.215501	12_Repressed
chr5	88690946	88695583	4638	1.05029e-08	ENST00000511000.1;ENST00000510274.1;ENST00000508719.1		0.150013	0.215501	3_Poised_Promoter
chr5	88690946	88695583	4638	1.05029e-08	ENST00000511000.1;ENST00000510274.1;ENST00000508719.1		0.150013	0.215501	12_Repressed
chr11	2898019	2901551	3533	1.14807e-08	ENST00000347936.2;ENST00000455942.2;ENST00000533594.1;ENST00000312221.5;ENST00000449793.2;ENST00000380574.1	SLC22A18AS;SLC22A18	0.639698	0.581298	13_Heterochrom/lo
chr11	2898019	2901551	3533	1.14807e-08	ENST00000347936.2;ENST00000455942.2;ENST00000533594.1;ENST00000312221.5;ENST00000449793.2;ENST00000380574.1	SLC22A18AS;SLC22A18	0.639698	0.581298	6_Weak_Enhancer
chr11	2898019	2901551	3533	1.14807e-08	ENST00000347936.2;ENST00000455942.2;ENST00000533594.1;ENST00000312221.5;ENST00000449793.2;ENST00000380574.1	SLC22A18AS;SLC22A18	0.639698	0.581298	4_Strong_Enhancer
chr11	2898019	2901551	3533	1.14807e-08	ENST00000347936.2;ENST00000455942.2;ENST00000533594.1;ENST00000312221.5;ENST00000449793.2;ENST00000380574.1	SLC22A18AS;SLC22A18	0.639698	0.581298	5_Strong_Enhancer
chr11	2898019	2901551	3533	1.14807e-08	ENST00000347936.2;ENST00000455942.2;ENST00000533594.1;ENST00000312221.5;ENST00000449793.2;ENST00000380574.1	SLC22A18AS;SLC22A18	0.639698	0.581298	7_Weak_Enhancer
chr11	2898019	2901551	3533	1.14807e-08	ENST00000347936.2;ENST00000455942.2;ENST00000533594.1;ENST00000312221.5;ENST00000449793.2;ENST00000380574.1	SLC22A18AS;SLC22A18	0.639698	0.581298	11_Weak_Txn
chr11	2898019	2901551	3533	1.14807e-08	ENST00000347936.2;ENST00000455942.2;ENST00000533594.1;ENST00000312221.5;ENST00000449793.2;ENST00000380574.1	SLC22A18AS;SLC22A18	0.639698	0.581298	7_Weak_Enhancer
chr6	27667482	27669993	2512	1.68698e-08			0.098049	0.241171	2_Weak_Promoter
chr7	157519862	157524347	4486	2.37603e-08	ENST00000444154.1		0.618564	0.492773	13_Heterochrom/lo
chr6	31622763	31624370	1608	3.1536e-08	ENST00000435052.2;ENST00000376007.4;ENST00000469577.1;ENST00000376033.2;ENST00000363946.1	SNORA38;BAT2	0.876126	0.779612	4_Strong_Enhancer
chr6	31622763	31624370	1608	3.1536e-08	ENST00000435052.2;ENST00000376007.4;ENST00000469577.1;ENST00000376033.2;ENST00000363946.1	SNORA38;BAT2	0.876126	0.779612	9_Txn_Transition
chr11	1197388	1197404	17	4.98912e-08	ENST00000358378.6		0.598161	0.583633	13_Heterochrom/lo
chr11	1197406	1199533	2128	4.98912e-08	ENST00000358378.6		0.598161	0.583633	13_Heterochrom/lo
chr11	1195834	1197386	1553	4.98912e-08	ENST00000358378.6		0.598161	0.583633	13_Heterochrom/lo
chr11	1197406	1199533	2128	4.98912e-08	ENST00000358378.6		0.598161	0.583633	12_Repressed
chr11	1199535	1199569	35	4.98912e-08	ENST00000358378.6		0.598161	0.583633	12_Repressed
chr11	1199571	1199770	200	4.98912e-08	ENST00000358378.6		0.598161	0.583633	12_Repressed
chr11	1199772	1199811	40	4.98912e-08	ENST00000358378.6		0.598161	0.583633	12_Repressed
chr11	1199813	1200033	221	4.98912e-08	ENST00000358378.6		0.598161	0.583633	12_Repressed
chr6	30986180	30991040	4861	6.21036e-08	ENST00000486149.2;ENST00000450707.1;ENST00000376296.3	MUC21	0.661629	0.664457	12_Repressed
chr6	30986180	30991040	4861	6.21036e-08	ENST00000486149.2;ENST00000450707.1;ENST00000376296.3	MUC21	0.661629	0.664457	13_Heterochrom/lo
chr6	31885671	31888734	3064	6.76725e-08	ENST00000480912.1;ENST00000395728.3	EHMT2	0.890638	0.867146	11_Weak_Txn
chr6	31885671	31888734	3064	6.76725e-08	ENST00000480912.1;ENST00000395728.3	EHMT2	0.890638	0.867146	10_Txn_Elongation
chr4	54093061	54096548	3488	8.62162e-08			0.744957	0.913723	12_Repressed
chr6	29555255	29557142	1888	1.05939e-07	ENST00000377050.4;ENST00000355973.3	UBD	0.485167	0.291823	12_Repressed
chr16	85444046	85447601	3556	2.28774e-07			0.73036	0.663831	12_Repressed
chr6	31544618	31546705	2088	3.07791e-07	ENST00000376151.4;ENST00000483170.1;ENST00000376146.4;ENST00000542852.1;ENST00000376148.4;ENST00000475917.1;ENST00000376145.4;ENST00000483251.1;ENST00000459671.1;ENST00000303892.5	ATP6V1G2;NFKBIL1	0.553211	0.354058	11_Weak_Txn
chr6	31544618	31546705	2088	3.07791e-07	ENST00000376151.4;ENST00000483170.1;ENST00000376146.4;ENST00000542852.1;ENST00000376148.4;ENST00000475917.1;ENST00000376145.4;ENST00000483251.1;ENST00000459671.1;ENST00000303892.5	ATP6V1G2;NFKBIL1	0.553211	0.354058	6_Weak_Enhancer
chr7	100166589	100169800	3212	3.68397e-07	ENST00000423751.1;ENST00000360039.4;ENST00000411994.1;ENST00000413800.1;ENST00000482469.1	GAL3ST4	0.401947	0.280569	12_Repressed
chr7	100166589	100169800	3212	3.68397e-07	ENST00000423751.1;ENST00000360039.4;ENST00000411994.1;ENST00000413800.1;ENST00000482469.1	GAL3ST4	0.401947	0.280569	3_Poised_Promoter
chr7	100166589	100169800	3212	3.68397e-07	ENST00000423751.1;ENST00000360039.4;ENST00000411994.1;ENST00000413800.1;ENST00000482469.1	GAL3ST4	0.401947	0.280569	2_Weak_Promoter
chr7	100166589	100169800	3212	3.68397e-07	ENST00000423751.1;ENST00000360039.4;ENST00000411994.1;ENST00000413800.1;ENST00000482469.1	GAL3ST4	0.401947	0.280569	6_Weak_Enhancer
chr7	100166589	100169800	3212	3.68397e-07	ENST00000423751.1;ENST00000360039.4;ENST00000411994.1;ENST00000413800.1;ENST00000482469.1	GAL3ST4	0.401947	0.280569	12_Repressed
chr2	43837813	43838862	1050	4.52455e-07	ENST00000272286.2;ENST00000543989.1;ENST00000405322.1;ENST00000260645.1	ABCG5;ABCG8	0.729623	0.618276	12_Repressed
chr14	102496279	102501104	4826	4.60496e-07	ENST00000359520.7;ENST00000391028.1	TECPR2	0.784675	0.875649	11_Weak_Txn
chr14	102496279	102501104	4826	4.60496e-07	ENST00000359520.7;ENST00000391028.1	TECPR2	0.784675	0.875649	10_Txn_Elongation
chr14	102496279	102501104	4826	4.60496e-07	ENST00000359520.7;ENST00000391028.1	TECPR2	0.784675	0.875649	5_Strong_Enhancer
chr14	102496279	102501104	4826	4.60496e-07	ENST00000359520.7;ENST00000391028.1	TECPR2	0.784675	0.875649	4_Strong_Enhancer
chr6	32167319	32167693	375	4.7107e-07	ENST00000422437.1;ENST00000489721.1	EGFL8	0.835687	0.864088	10_Txn_Elongation
chr6	31648439	31650044	1606	5.3777e-07	ENST00000375976.4	BAT3	0.934031	0.844106	10_Txn_Elongation
chr6	31967221	31971351	4131	6.39707e-07	ENST00000375394.2;ENST00000478221.1;ENST00000337523.5;ENST00000375331.2;ENST00000375333.2;ENST00000519179.1;ENST00000375356.3	SKIV2L;STK19;DOM3Z	0.803335	0.708387	10_Txn_Elongation
chr6	31967221	31971351	4131	6.39707e-07	ENST00000375394.2;ENST00000478221.1;ENST00000337523.5;ENST00000375331.2;ENST00000375333.2;ENST00000519179.1;ENST00000375356.3	SKIV2L;STK19;DOM3Z	0.803335	0.708387	5_Strong_Enhancer
chr6	31967221	31971351	4131	6.39707e-07	ENST00000375394.2;ENST00000478221.1;ENST00000337523.5;ENST00000375331.2;ENST00000375333.2;ENST00000519179.1;ENST00000375356.3	SKIV2L;STK19;DOM3Z	0.803335	0.708387	4_Strong_Enhancer
chr6	33187883	33189951	2069	6.56289e-07	ENST00000374708.4	COL11A2	0.708257	0.663184	12_Repressed
chr13	112324304	112326873	2570	6.56289e-07	ENST00000413637.1		0.530556	0.505877	13_Heterochrom/lo
chr6	28858843	28863640	4798	1.02825e-06	ENST00000440244.1		0.668497	0.582035	13_Heterochrom/lo
chr6	28858843	28863640	4798	1.02825e-06	ENST00000440244.1		0.668497	0.582035	12_Repressed
chr6	28858843	28863640	4798	1.02825e-06	ENST00000440244.1		0.668497	0.582035	6_Weak_Enhancer
chr6	28858843	28863640	4798	1.02825e-06	ENST00000440244.1		0.668497	0.582035	2_Weak_Promoter
chr12	132402356	132405843	3488	1.02825e-06			0.551791	0.567351	12_Repressed
chr6	28587689	28591366	3678	1.56325e-06	ENST00000452236.2;ENST00000499525.1;ENST00000530247.1	SCAND3	0.195525	0.189307	1_Active_Promoter
chr6	28587689	28591366	3678	1.56325e-06	ENST00000452236.2;ENST00000499525.1;ENST00000530247.1	SCAND3	0.195525	0.189307	2_Weak_Promoter
chr6	28587689	28591366	3678	1.56325e-06	ENST00000452236.2;ENST00000499525.1;ENST00000530247.1	SCAND3	0.195525	0.189307	6_Weak_Enhancer
chr6	28587689	28591366	3678	1.56325e-06	ENST00000452236.2;ENST00000499525.1;ENST00000530247.1	SCAND3	0.195525	0.189307	2_Weak_Promoter
chr6	28587689	28591366	3678	1.56325e-06	ENST00000452236.2;ENST00000499525.1;ENST00000530247.1	SCAND3	0.195525	0.189307	6_Weak_Enhancer
chr6	28587689	28591366	3678	1.56325e-06	ENST00000452236.2;ENST00000499525.1;ENST00000530247.1	SCAND3	0.195525	0.189307	2_Weak_Promoter
chr6	28587689	28591366	3678	1.56325e-06	ENST00000452236.2;ENST00000499525.1;ENST00000530247.1	SCAND3	0.195525	0.189307	6_Weak_Enhancer
chr6	28587689	28591366	3678	1.56325e-06	ENST00000452236.2;ENST00000499525.1;ENST00000530247.1	SCAND3	0.195525	0.189307	13_Heterochrom/lo
chr6	28587689	28591366	3678	1.56325e-06	ENST00000452236.2;ENST00000499525.1;ENST00000530247.1	SCAND3	0.195525	0.189307	6_Weak_Enhancer
chr6	28587689	28591366	3678	1.56325e-06	ENST00000452236.2;ENST00000499525.1;ENST00000530247.1	SCAND3	0.195525	0.189307	13_Heterochrom/lo
chr6	30208797	30212552	3756	2.29781e-06	ENST00000487829.1;ENST00000454678.2;ENST00000453195.1	TRIM26	0.717729	0.756011	9_Txn_Transition
chr6	30208797	30212552	3756	2.29781e-06	ENST00000487829.1;ENST00000454678.2;ENST00000453195.1	TRIM26	0.717729	0.756011	11_Weak_Txn
chr6	30208797	30212552	3756	2.29781e-06	ENST00000487829.1;ENST00000454678.2;ENST00000453195.1	TRIM26	0.717729	0.756011	7_Weak_Enhancer
chr6	30208797	30212552	3756	2.29781e-06	ENST00000487829.1;ENST00000454678.2;ENST00000453195.1	TRIM26	0.717729	0.756011	6_Weak_Enhancer
chr6	30208797	30212552	3756	2.29781e-06	ENST00000487829.1;ENST00000454678.2;ENST00000453195.1	TRIM26	0.717729	0.756011	2_Weak_Promoter
chr6	30208797	30212552	3756	2.29781e-06	ENST00000487829.1;ENST00000454678.2;ENST00000453195.1	TRIM26	0.717729	0.756011	1_Active_Promoter
chr7	157537660	157542732	5073	5.08195e-06	ENST00000389413.3;ENST00000389416.4;ENST00000389418.4	PTPRN2	0.684648	0.561261	13_Heterochrom/lo
chr6	33450930	33452681	1752	1.06577e-05	ENST00000496374.1;ENST00000428982.2;ENST00000418600.2	SYNGAP1	0.856913	0.72019	11_Weak_Txn
chr6	33320374	33321047	674	1.90667e-05	ENST00000477162.1;ENST00000266000.6	DAXX	0.441927	0.857764	4_Strong_Enhancer
chr10	129767143	129771726	4584	5.46633e-05	ENST00000306010.7;ENST00000428273.1		0.810695	0.765689	13_Heterochrom/lo
chr6	31778624	31779903	1280	8.04786e-05	ENST00000364685.1;ENST00000375663.3	VARS	0.908206	0.837535	10_Txn_Elongation
chr6	31858993	31861312	2320	8.3327e-05	ENST00000375631.4	NEU1	0.899738	0.856622	11_Weak_Txn
chr6	31858993	31861312	2320	8.3327e-05	ENST00000375631.4	NEU1	0.899738	0.856622	10_Txn_Elongation
chr6	32126149	32128645	2497	0.00013266	ENST00000468502.1;ENST00000375203.3;ENST00000375192.2;ENST00000375201.4	ATF6B	0.221178	0.182673	10_Txn_Elongation
chr6	32126149	32128645	2497	0.00013266	ENST00000468502.1;ENST00000375203.3;ENST00000375192.2;ENST00000375201.4	ATF6B	0.221178	0.182673	9_Txn_Transition
chr6	32126149	32128645	2497	0.00013266	ENST00000468502.1;ENST00000375203.3;ENST00000375192.2;ENST00000375201.4	ATF6B	0.221178	0.182673	2_Weak_Promoter
chr6	32126149	32128645	2497	0.00013266	ENST00000468502.1;ENST00000375203.3;ENST00000375192.2;ENST00000375201.4	ATF6B	0.221178	0.182673	1_Active_Promoter
chr6	32126149	32128645	2497	0.00013266	ENST00000468502.1;ENST00000375203.3;ENST00000375192.2;ENST00000375201.4	ATF6B	0.221178	0.182673	6_Weak_Enhancer
chr6	32126149	32128645	2497	0.00013266	ENST00000468502.1;ENST00000375203.3;ENST00000375192.2;ENST00000375201.4	ATF6B	0.221178	0.182673	4_Strong_Enhancer
chr19	35137596	35141056	3461	0.00014032	ENST00000351325.3;ENST00000455515.1;ENST00000493050.1	FXYD1	0.308859	0.171489	11_Weak_Txn
chr19	35137596	35141056	3461	0.00014032	ENST00000351325.3;ENST00000455515.1;ENST00000493050.1	FXYD1	0.308859	0.171489	7_Weak_Enhancer
chr16	1044604	1048091	3488	0.000150052			0.540949	0.62183	12_Repressed
chr16	1044604	1048091	3488	0.000150052			0.540949	0.62183	13_Heterochrom/lo
chr20	43510581	43514068	3488	0.000220039	ENST00000427442.2;ENST00000418998.1;ENST00000444063.1;ENST00000373134.1	L3MBTL	0.545866	0.443678	11_Weak_Txn
chr20	43510581	43514068	3488	0.000220039	ENST00000427442.2;ENST00000418998.1;ENST00000444063.1;ENST00000373134.1	L3MBTL	0.545866	0.443678	2_Weak_Promoter
chr6	31870194	31871678	1485	0.000266214	ENST00000229729.6	SLC44A4	0.652938	0.672268	13_Heterochrom/lo
chr6	31870194	31871678	1485	0.000266214	ENST00000229729.6	SLC44A4	0.652938	0.672268	8_Insulator
chr6	31870194	31871678	1485	0.000266214	ENST00000229729.6	SLC44A4	0.652938	0.672268	13_Heterochrom/lo
chr6	32169428	32171033	1606	0.00100395	ENST00000422437.1;ENST00000490711.1;ENST00000395496.1;ENST00000538952.1;ENST00000412465.2	AGPAT1	0.876061	0.822981	10_Txn_Elongation
chr2	100105042	100108560	3519	0.00264389	ENST00000356421.2;ENST00000409579.1;ENST00000409236.1;ENST00000434301.1;ENST00000317233.4;ENST00000444786.2	AFF3	0.360951	0.586362	12_Repressed
chr6	1394214	1398279	4066	0.00373212	ENST00000259806.1	FOXF2	0.333872	0.640578	12_Repressed
chr6	1394214	1398279	4066	0.00373212	ENST00000259806.1	FOXF2	0.333872	0.640578	8_Insulator
chr6	1394214	1398279	4066	0.00373212	ENST00000259806.1	FOXF2	0.333872	0.640578	12_Repressed
chr6	31809978	31811809	1832	0.00384468	ENST00000424494.1	HSPA1L	0.865441	0.824092	13_Heterochrom/lo
chr6	31809978	31811809	1832	0.00384468	ENST00000424494.1	HSPA1L	0.865441	0.824092	6_Weak_Enhancer
chr6	31809978	31811809	1832	0.00384468	ENST00000424494.1	HSPA1L	0.865441	0.824092	2_Weak_Promoter
chr6	31809978	31811809	1832	0.00384468	ENST00000424494.1	HSPA1L	0.865441	0.824092	6_Weak_Enhancer
chr6	30683021	30684626	1606	0.00930674	ENST00000488324.1;ENST00000399199.3;ENST00000274853.3	KIAA1949	0.238214	0.0640423	1_Active_Promoter

## Sheet: DMR_CT_BAMS9
chr	start	end	width	padj	ENSG	gene	CT betavalue	BAMS9 betavalue	feature
chr12	114693212	114697673	4462	6.4981e-90			0.82446	0.587866	1_Active_Promoter
chr12	114693212	114697673	4462	6.4981e-90			0.82446	0.587866	2_Weak_Promoter
chr12	114693212	114697673	4462	6.4981e-90			0.82446	0.587866	6_Weak_Enhancer
chr12	114693212	114697673	4462	6.4981e-90			0.82446	0.587866	7_Weak_Enhancer
chr12	114693212	114697673	4462	6.4981e-90			0.82446	0.587866	13_Heterochrom/lo
chr12	114693212	114697673	4462	6.4981e-90			0.82446	0.587866	12_Repressed
chr12	114693212	114697673	4462	6.4981e-90			0.82446	0.587866	3_Poised_Promoter
chr6	31307694	31308201	508	7.28838e-67			0.324219	0.813936	12_Repressed
chr6	32087085	32087749	665	4.80223e-61		TNXB	0.352085	0.780994	12_Repressed
chr6	32087085	32087749	665	4.80223e-61		TNXB	0.352085	0.780994	3_Poised_Promoter
chr6	32087085	32087749	665	4.80223e-61		TNXB	0.352085	0.780994	8_Insulator
chr2	239505203	239508574	3372	8.33936e-46			0.769345	0.350272	13_Heterochrom/lo
chr12	89350687	89350976	290	1.42206e-41	ENST00000547140.1;ENST00000547291.1	DUSP6	0.122777	0.615377	1_Active_Promoter
chr13	35476599	35476937	339	5.35824e-41	ENST00000379919.4;ENST00000537702.1;ENST00000543274.1;ENST00000402346.1	MAB21L1;MIR548F5;NBEA	0.135768	0.805961	3_Poised_Promoter
chr13	35476599	35476937	339	5.35824e-41	ENST00000379919.4;ENST00000537702.1;ENST00000543274.1;ENST00000402346.1	MAB21L1;MIR548F5;NBEA	0.135768	0.805961	12_Repressed
chr7	27201061	27204548	3488	8.10497e-39	ENST00000421733.1;ENST00000222753.4;ENST00000472494.1;ENST00000521028.2	HOXA13	0.141395	0.561659	3_Poised_Promoter
chr7	27201061	27204548	3488	8.10497e-39	ENST00000421733.1;ENST00000222753.4;ENST00000472494.1;ENST00000521028.2	HOXA13	0.141395	0.561659	12_Repressed
chr6	32096304	32096520	217	9.04634e-38		TNXB	0.348222	0.942671	3_Poised_Promoter
chr6	33320374	33320690	317	5.03011e-37	ENST00000477162.1;ENST00000266000.6	DAXX	0.109214	0.423187	4_Strong_Enhancer
chr6	29679128	29683285	4158	5.44153e-33	ENST00000376883.1		0.70081	0.416171	4_Strong_Enhancer
chr6	29679128	29683285	4158	5.44153e-33	ENST00000376883.1		0.70081	0.416171	5_Strong_Enhancer
chr6	29679128	29683285	4158	5.44153e-33	ENST00000376883.1		0.70081	0.416171	4_Strong_Enhancer
chr6	29679128	29683285	4158	5.44153e-33	ENST00000376883.1		0.70081	0.416171	1_Active_Promoter
chr6	29679128	29683285	4158	5.44153e-33	ENST00000376883.1		0.70081	0.416171	2_Weak_Promoter
chr6	29679128	29683285	4158	5.44153e-33	ENST00000376883.1		0.70081	0.416171	11_Weak_Txn
chr11	10454312	10455917	1606	2.6589e-30	ENST00000396553.2;ENST00000528723.1;ENST00000444303.2	AMPD3	0.105635	0.36887	4_Strong_Enhancer
chr22	26478783	26480911	2129	2.01689e-28	ENST00000402105.3;ENST00000398141.1	HPS4	0.873967	0.573133	9_Txn_Transition
chr22	26478783	26480911	2129	2.01689e-28	ENST00000402105.3;ENST00000398141.1	HPS4	0.873967	0.573133	5_Strong_Enhancer
chr22	26478783	26480911	2129	2.01689e-28	ENST00000402105.3;ENST00000398141.1	HPS4	0.873967	0.573133	4_Strong_Enhancer
chr22	26478783	26480911	2129	2.01689e-28	ENST00000402105.3;ENST00000398141.1	HPS4	0.873967	0.573133	5_Strong_Enhancer
chr22	26478783	26480911	2129	2.01689e-28	ENST00000402105.3;ENST00000398141.1	HPS4	0.873967	0.573133	4_Strong_Enhancer
chr14	101060443	101064077	3635	2.13586e-28	ENST00000385226.1;ENST00000362145.1	MIR496;MIR377	0.854914	0.738543	13_Heterochrom/lo
chr10	129031381	129034412	3032	2.01595e-27			0.510908	0.643639	8_Insulator
chr10	129031381	129034412	3032	2.01595e-27			0.510908	0.643639	13_Heterochrom/lo
chr17	82232034	82232300	267	2.64004e-27	ENST00000392341.1;ENST00000392339.1	SLC16A3	0.214134	0.431813	6_Weak_Enhancer
chr17	82232034	82232300	267	2.64004e-27	ENST00000392341.1;ENST00000392339.1	SLC16A3	0.214134	0.431813	7_Weak_Enhancer
chr17	82232034	82232300	267	2.64004e-27	ENST00000392341.1;ENST00000392339.1	SLC16A3	0.214134	0.431813	11_Weak_Txn
chr20	58850975	58851554	580	4.43159e-27	ENST00000424094.1;ENST00000371098.2;ENST00000313949.7	GNASAS;GNAS	0.44904	0.583432	2_Weak_Promoter
chr20	58850975	58851554	580	4.43159e-27	ENST00000424094.1;ENST00000371098.2;ENST00000313949.7	GNASAS;GNAS	0.44904	0.583432	3_Poised_Promoter
chr8	71844722	71848209	3488	7.42936e-27	ENST00000325509.4;ENST00000524152.1;ENST00000521467.1;ENST00000457356.4	MSC	0.536205	0.798224	3_Poised_Promoter
chr8	71844722	71848209	3488	7.42936e-27	ENST00000325509.4;ENST00000524152.1;ENST00000521467.1;ENST00000457356.4	MSC	0.536205	0.798224	12_Repressed
chr8	71844722	71848209	3488	7.42936e-27	ENST00000325509.4;ENST00000524152.1;ENST00000521467.1;ENST00000457356.4	MSC	0.536205	0.798224	13_Heterochrom/lo
chr14	101022953	101024279	1327	1.04096e-25	ENST00000362239.2;ENST00000385016.1;ENST00000362112.1	MIR299;MIR411;MIR380	0.859167	0.746884	13_Heterochrom/lo
chr6	1394214	1397701	3488	6.22212e-25	ENST00000259806.1	FOXF2	0.333872	0.649003	12_Repressed
chr6	1394214	1397701	3488	6.22212e-25	ENST00000259806.1	FOXF2	0.333872	0.649003	8_Insulator
chr6	1394214	1397701	3488	6.22212e-25	ENST00000259806.1	FOXF2	0.333872	0.649003	12_Repressed
chr4	185811517	185812294	778	9.09441e-25	ENST00000448662.2;ENST00000431808.1;ENST00000393528.3;ENST00000449407.2;ENST00000284776.7;ENST00000355634.5	SORBS2	0.637494	0.475501	3_Poised_Promoter
chr4	185811517	185812294	778	9.09441e-25	ENST00000448662.2;ENST00000431808.1;ENST00000393528.3;ENST00000449407.2;ENST00000284776.7;ENST00000355634.5	SORBS2	0.637494	0.475501	12_Repressed
chr10	13706814	13708032	1219	3.07199e-23	ENST00000492155.1	FRMD4A	0.270408	0.68628	1_Active_Promoter
chr10	13706814	13708032	1219	3.07199e-23	ENST00000492155.1	FRMD4A	0.270408	0.68628	4_Strong_Enhancer
chr17	48571342	48574553	3212	5.25185e-21	ENST00000485909.2;ENST00000489475.1;ENST00000311626.4;ENST00000465846.2;ENST00000460160.1;ENST00000472863.1;ENST00000476342.1;ENST00000498678.1;ENST00000490677.1;ENST00000465120.3;ENST00000552000.2	HOXB3	0.0607706	0.253946	12_Repressed
chr17	48571342	48574553	3212	5.25185e-21	ENST00000485909.2;ENST00000489475.1;ENST00000311626.4;ENST00000465846.2;ENST00000460160.1;ENST00000472863.1;ENST00000476342.1;ENST00000498678.1;ENST00000490677.1;ENST00000465120.3;ENST00000552000.2	HOXB3	0.0607706	0.253946	3_Poised_Promoter
chr17	48571342	48574553	3212	5.25185e-21	ENST00000485909.2;ENST00000489475.1;ENST00000311626.4;ENST00000465846.2;ENST00000460160.1;ENST00000472863.1;ENST00000476342.1;ENST00000498678.1;ENST00000490677.1;ENST00000465120.3;ENST00000552000.2	HOXB3	0.0607706	0.253946	12_Repressed
chr6	31571948	31576192	4245	1.51115e-20	ENST00000454783.1;ENST00000418386.2;ENST00000436827.2;ENST00000449264.2	LTA;TNF	0.70346	0.669781	13_Heterochrom/lo
chr6	31571948	31576192	4245	1.51115e-20	ENST00000454783.1;ENST00000418386.2;ENST00000436827.2;ENST00000449264.2	LTA;TNF	0.70346	0.669781	6_Weak_Enhancer
chr6	31571948	31576192	4245	1.51115e-20	ENST00000454783.1;ENST00000418386.2;ENST00000436827.2;ENST00000449264.2	LTA;TNF	0.70346	0.669781	2_Weak_Promoter
chr6	31571948	31576192	4245	1.51115e-20	ENST00000454783.1;ENST00000418386.2;ENST00000436827.2;ENST00000449264.2	LTA;TNF	0.70346	0.669781	6_Weak_Enhancer
chr6	31461513	31466213	4701	4.27656e-20	ENST00000414046.2	HCP5	0.32381	0.310549	13_Heterochrom/lo
chr6	31461513	31466213	4701	4.27656e-20	ENST00000414046.2	HCP5	0.32381	0.310549	7_Weak_Enhancer
chr6	31461513	31466213	4701	4.27656e-20	ENST00000414046.2	HCP5	0.32381	0.310549	5_Strong_Enhancer
chr6	31461513	31466213	4701	4.27656e-20	ENST00000414046.2	HCP5	0.32381	0.310549	4_Strong_Enhancer
chr6	31461513	31466213	4701	4.27656e-20	ENST00000414046.2	HCP5	0.32381	0.310549	1_Active_Promoter
chr6	31461513	31466213	4701	4.27656e-20	ENST00000414046.2	HCP5	0.32381	0.310549	2_Weak_Promoter
chr6	31461513	31466213	4701	4.27656e-20	ENST00000414046.2	HCP5	0.32381	0.310549	6_Weak_Enhancer
chr6	31461513	31466213	4701	4.27656e-20	ENST00000414046.2	HCP5	0.32381	0.310549	13_Heterochrom/lo
chr14	101054835	101055902	1068	5.56573e-20	ENST00000385292.1;ENST00000385269.1;ENST00000390172.1	MIR453;MIR485;MIR668	0.889246	0.775746	13_Heterochrom/lo
chr6	32080597	32084133	3537	2.65705e-19	ENST00000375244.3	TNXB	0.560767	0.400857	11_Weak_Txn
chr6	32080597	32084133	3537	2.65705e-19	ENST00000375244.3	TNXB	0.560767	0.400857	7_Weak_Enhancer
chr6	32080597	32084133	3537	2.65705e-19	ENST00000375244.3	TNXB	0.560767	0.400857	11_Weak_Txn
chr6	32080597	32084133	3537	2.65705e-19	ENST00000375244.3	TNXB	0.560767	0.400857	7_Weak_Enhancer
chr6	32080597	32084133	3537	2.65705e-19	ENST00000375244.3	TNXB	0.560767	0.400857	6_Weak_Enhancer
chr6	32080597	32084133	3537	2.65705e-19	ENST00000375244.3	TNXB	0.560767	0.400857	2_Weak_Promoter
chr6	32080597	32084133	3537	2.65705e-19	ENST00000375244.3	TNXB	0.560767	0.400857	6_Weak_Enhancer
chr6	32080597	32084133	3537	2.65705e-19	ENST00000375244.3	TNXB	0.560767	0.400857	12_Repressed
chr12	1500144	1501005	862	6.39268e-19	ENST00000515614.2	LOC100292680	0.664176	0.492288	11_Weak_Txn
chr12	1500144	1501005	862	6.39268e-19	ENST00000515614.2	LOC100292680	0.664176	0.492288	7_Weak_Enhancer
chr12	1500144	1501005	862	6.39268e-19	ENST00000515614.2	LOC100292680	0.664176	0.492288	11_Weak_Txn
chr6	29631326	29631698	373	3.4138e-18	ENST00000376977.3	GABBR1	0.431421	0.797692	7_Weak_Enhancer
chr6	29631326	29631698	373	3.4138e-18	ENST00000376977.3	GABBR1	0.431421	0.797692	6_Weak_Enhancer
chr2	43837813	43838862	1050	1.22376e-17	ENST00000272286.2;ENST00000543989.1;ENST00000405322.1;ENST00000260645.1	ABCG5;ABCG8	0.729623	0.674909	12_Repressed
chr6	164083909	164087528	3620	2.33216e-17	ENST00000564697.1		0.640166	0.582941	13_Heterochrom/lo
chr19	2280314	2283616	3303	3.68188e-17	ENST00000342063.2	C19orf35	0.201864	0.390131	12_Repressed
chr7	157464339	157467826	3488	6.01103e-17	ENST00000444158.1		0.398454	0.459997	12_Repressed
chr7	157464339	157467826	3488	6.01103e-17	ENST00000444158.1		0.398454	0.459997	13_Heterochrom/lo
chr11	1835485	1839528	4044	1.27535e-15	ENST00000483280.1;ENST00000436964.2;ENST00000535046.1;ENST00000381968.3;ENST00000381911.1;ENST00000381906.1;ENST00000252898.7;ENST00000381905.3	SYT8;TNNI2	0.695346	0.633724	4_Strong_Enhancer
chr11	1835485	1839528	4044	1.27535e-15	ENST00000483280.1;ENST00000436964.2;ENST00000535046.1;ENST00000381968.3;ENST00000381911.1;ENST00000381906.1;ENST00000252898.7;ENST00000381905.3	SYT8;TNNI2	0.695346	0.633724	2_Weak_Promoter
chr11	1835485	1839528	4044	1.27535e-15	ENST00000483280.1;ENST00000436964.2;ENST00000535046.1;ENST00000381968.3;ENST00000381911.1;ENST00000381906.1;ENST00000252898.7;ENST00000381905.3	SYT8;TNNI2	0.695346	0.633724	6_Weak_Enhancer
chr11	1835485	1839528	4044	1.27535e-15	ENST00000483280.1;ENST00000436964.2;ENST00000535046.1;ENST00000381968.3;ENST00000381911.1;ENST00000381906.1;ENST00000252898.7;ENST00000381905.3	SYT8;TNNI2	0.695346	0.633724	2_Weak_Promoter
chr11	1835485	1839528	4044	1.27535e-15	ENST00000483280.1;ENST00000436964.2;ENST00000535046.1;ENST00000381968.3;ENST00000381911.1;ENST00000381906.1;ENST00000252898.7;ENST00000381905.3	SYT8;TNNI2	0.695346	0.633724	6_Weak_Enhancer
chr11	1835485	1839528	4044	1.27535e-15	ENST00000483280.1;ENST00000436964.2;ENST00000535046.1;ENST00000381968.3;ENST00000381911.1;ENST00000381906.1;ENST00000252898.7;ENST00000381905.3	SYT8;TNNI2	0.695346	0.633724	8_Insulator
chr11	1835485	1839528	4044	1.27535e-15	ENST00000483280.1;ENST00000436964.2;ENST00000535046.1;ENST00000381968.3;ENST00000381911.1;ENST00000381906.1;ENST00000252898.7;ENST00000381905.3	SYT8;TNNI2	0.695346	0.633724	11_Weak_Txn
chr15	79005611	79006725	1115	1.27535e-15	ENST00000560334.1;ENST00000394745.3;ENST00000558480.2	RASGRF1	0.95212	0.909333	11_Weak_Txn
chr11	2297395	2301874	4480	2.49409e-15	ENST00000381153.3;ENST00000456145.2;ENST00000470369.1;ENST00000182290.4;ENST00000483227.1;ENST00000381121.3;ENST00000451520.2;ENST00000381117.1	C11orf21;TSPAN32	0.700624	0.713432	13_Heterochrom/lo
chr11	2297395	2301874	4480	2.49409e-15	ENST00000381153.3;ENST00000456145.2;ENST00000470369.1;ENST00000182290.4;ENST00000483227.1;ENST00000381121.3;ENST00000451520.2;ENST00000381117.1	C11orf21;TSPAN32	0.700624	0.713432	12_Repressed
chr11	2297395	2301874	4480	2.49409e-15	ENST00000381153.3;ENST00000456145.2;ENST00000470369.1;ENST00000182290.4;ENST00000483227.1;ENST00000381121.3;ENST00000451520.2;ENST00000381117.1	C11orf21;TSPAN32	0.700624	0.713432	8_Insulator
chr11	2297395	2301874	4480	2.49409e-15	ENST00000381153.3;ENST00000456145.2;ENST00000470369.1;ENST00000182290.4;ENST00000483227.1;ENST00000381121.3;ENST00000451520.2;ENST00000381117.1	C11orf21;TSPAN32	0.700624	0.713432	13_Heterochrom/lo
chr2	174330768	174334446	3679	3.97741e-15	ENST00000394967.2	SP9	0.342757	0.698404	12_Repressed
chr2	174330768	174334446	3679	3.97741e-15	ENST00000394967.2	SP9	0.342757	0.698404	3_Poised_Promoter
chr11	2897656	2901551	3896	3.97741e-15	ENST00000347936.2;ENST00000455942.2;ENST00000533594.1;ENST00000312221.5;ENST00000449793.2;ENST00000380574.1	SLC22A18AS;SLC22A18	0.639698	0.688592	13_Heterochrom/lo
chr11	2897656	2901551	3896	3.97741e-15	ENST00000347936.2;ENST00000455942.2;ENST00000533594.1;ENST00000312221.5;ENST00000449793.2;ENST00000380574.1	SLC22A18AS;SLC22A18	0.639698	0.688592	6_Weak_Enhancer
chr11	2897656	2901551	3896	3.97741e-15	ENST00000347936.2;ENST00000455942.2;ENST00000533594.1;ENST00000312221.5;ENST00000449793.2;ENST00000380574.1	SLC22A18AS;SLC22A18	0.639698	0.688592	4_Strong_Enhancer
chr11	2897656	2901551	3896	3.97741e-15	ENST00000347936.2;ENST00000455942.2;ENST00000533594.1;ENST00000312221.5;ENST00000449793.2;ENST00000380574.1	SLC22A18AS;SLC22A18	0.639698	0.688592	5_Strong_Enhancer
chr11	2897656	2901551	3896	3.97741e-15	ENST00000347936.2;ENST00000455942.2;ENST00000533594.1;ENST00000312221.5;ENST00000449793.2;ENST00000380574.1	SLC22A18AS;SLC22A18	0.639698	0.688592	7_Weak_Enhancer
chr11	2897656	2901551	3896	3.97741e-15	ENST00000347936.2;ENST00000455942.2;ENST00000533594.1;ENST00000312221.5;ENST00000449793.2;ENST00000380574.1	SLC22A18AS;SLC22A18	0.639698	0.688592	11_Weak_Txn
chr11	2897656	2901551	3896	3.97741e-15	ENST00000347936.2;ENST00000455942.2;ENST00000533594.1;ENST00000312221.5;ENST00000449793.2;ENST00000380574.1	SLC22A18AS;SLC22A18	0.639698	0.688592	7_Weak_Enhancer
chr13	112324304	112327644	3341	1.9391e-14	ENST00000413637.1		0.530556	0.365222	13_Heterochrom/lo
chr17	80186508	80188575	2068	4.14832e-14	ENST00000392434.2;ENST00000309710.1;ENST00000573754.1	CARD14	0.422239	0.349613	13_Heterochrom/lo
chr17	80186508	80188575	2068	4.14832e-14	ENST00000392434.2;ENST00000309710.1;ENST00000573754.1	CARD14	0.422239	0.349613	7_Weak_Enhancer
chr17	80186508	80188575	2068	4.14832e-14	ENST00000392434.2;ENST00000309710.1;ENST00000573754.1	CARD14	0.422239	0.349613	5_Strong_Enhancer
chr17	80186508	80188575	2068	4.14832e-14	ENST00000392434.2;ENST00000309710.1;ENST00000573754.1	CARD14	0.422239	0.349613	4_Strong_Enhancer
chr17	80186508	80188575	2068	4.14832e-14	ENST00000392434.2;ENST00000309710.1;ENST00000573754.1	CARD14	0.422239	0.349613	7_Weak_Enhancer
chr6	30730376	30731640	1265	5.62874e-14	ENST00000376389.3	FLOT1	0.605454	0.707553	10_Txn_Elongation
chr6	30730376	30731640	1265	5.62874e-14	ENST00000376389.3	FLOT1	0.605454	0.707553	2_Weak_Promoter
chr6	30730376	30731640	1265	5.62874e-14	ENST00000376389.3	FLOT1	0.605454	0.707553	8_Insulator
chr6	30730376	30731640	1265	5.62874e-14	ENST00000376389.3	FLOT1	0.605454	0.707553	11_Weak_Txn
chr6	31180383	31180770	388	1.52415e-13	ENST00000441888.2		0.584763	0.78899	11_Weak_Txn
chr16	87065949	87070340	4392	2.21429e-13	ENST00000566798.1		0.836548	0.71917	13_Heterochrom/lo
chr10	86668283	86669060	778	1.12985e-12	ENST00000539402.1;ENST00000372066.3;ENST00000372056.4;ENST00000361373.3;ENST00000542786.1;ENST00000458213.2	LDB3	0.532604	0.73478	12_Repressed
chr1	1167402	1170889	3488	4.13785e-12	ENST00000384875.1;ENST00000362106.1	MIR200A;MIR429	0.554897	0.445136	11_Weak_Txn
chr6	30070792	30071266	475	4.94271e-12	ENST00000376751.3	RNF39	0.663939	0.476611	10_Txn_Elongation
chr6	33163165	33166510	3346	8.92662e-12	ENST00000374708.4;ENST00000395196.1;ENST00000477772.1	COL11A2	0.523411	0.445947	12_Repressed
chr6	33163165	33166510	3346	8.92662e-12	ENST00000374708.4;ENST00000395196.1;ENST00000477772.1	COL11A2	0.523411	0.445947	13_Heterochrom/lo
chr5	1834253	1836764	2512	1.07259e-10			0.47059	0.598383	12_Repressed
chr19	35137596	35141056	3461	2.12986e-10	ENST00000351325.3;ENST00000455515.1;ENST00000493050.1	FXYD1	0.308859	0.292159	11_Weak_Txn
chr19	35137596	35141056	3461	2.12986e-10	ENST00000351325.3;ENST00000455515.1;ENST00000493050.1	FXYD1	0.308859	0.292159	7_Weak_Enhancer
chr16	85573196	85576720	3525	3.20145e-10			0.478818	0.685059	11_Weak_Txn
chr6	33294540	33297047	2508	5.25275e-10	ENST00000466866.1;ENST00000497454.1;ENST00000421215.2	RGL2	0.809422	0.785194	10_Txn_Elongation
chr6	33294540	33297047	2508	5.25275e-10	ENST00000466866.1;ENST00000497454.1;ENST00000421215.2	RGL2	0.809422	0.785194	5_Strong_Enhancer
chr6	33294540	33297047	2508	5.25275e-10	ENST00000466866.1;ENST00000497454.1;ENST00000421215.2	RGL2	0.809422	0.785194	4_Strong_Enhancer
chr6	31544618	31546331	1714	7.0466e-10	ENST00000376151.4;ENST00000483170.1;ENST00000376146.4;ENST00000542852.1;ENST00000376148.4;ENST00000475917.1	ATP6V1G2;NFKBIL1	0.600743	0.480235	11_Weak_Txn
chr6	31544618	31546331	1714	7.0466e-10	ENST00000376151.4;ENST00000483170.1;ENST00000376146.4;ENST00000542852.1;ENST00000376148.4;ENST00000475917.1	ATP6V1G2;NFKBIL1	0.600743	0.480235	6_Weak_Enhancer
chr6	32150518	32150677	160	1.06508e-09	ENST00000467780.1;ENST00000375150.2	PRRT1	0.386171	0.485248	11_Weak_Txn
chr8	64378825	64382312	3488	1.32799e-09	ENST00000385081.1	MIR124-2	0.119194	0.090492	12_Repressed
chr8	64378825	64382312	3488	1.32799e-09	ENST00000385081.1	MIR124-2	0.119194	0.090492	8_Insulator
chr6	31877834	31881877	4044	4.10483e-09	ENST00000465707.1;ENST00000544672.1;ENST00000229729.6;ENST00000375562.4;ENST00000395728.3;ENST00000442298.2;ENST00000480912.1	SLC44A4;EHMT2	0.728257	0.689353	10_Txn_Elongation
chr6	31877834	31881877	4044	4.10483e-09	ENST00000465707.1;ENST00000544672.1;ENST00000229729.6;ENST00000375562.4;ENST00000395728.3;ENST00000442298.2;ENST00000480912.1	SLC44A4;EHMT2	0.728257	0.689353	13_Heterochrom/lo
chr6	31877834	31881877	4044	4.10483e-09	ENST00000465707.1;ENST00000544672.1;ENST00000229729.6;ENST00000375562.4;ENST00000395728.3;ENST00000442298.2;ENST00000480912.1	SLC44A4;EHMT2	0.728257	0.689353	6_Weak_Enhancer
chr6	31877834	31881877	4044	4.10483e-09	ENST00000465707.1;ENST00000544672.1;ENST00000229729.6;ENST00000375562.4;ENST00000395728.3;ENST00000442298.2;ENST00000480912.1	SLC44A4;EHMT2	0.728257	0.689353	2_Weak_Promoter
chr6	31877834	31881877	4044	4.10483e-09	ENST00000465707.1;ENST00000544672.1;ENST00000229729.6;ENST00000375562.4;ENST00000395728.3;ENST00000442298.2;ENST00000480912.1	SLC44A4;EHMT2	0.728257	0.689353	1_Active_Promoter
chr6	31877834	31881877	4044	4.10483e-09	ENST00000465707.1;ENST00000544672.1;ENST00000229729.6;ENST00000375562.4;ENST00000395728.3;ENST00000442298.2;ENST00000480912.1	SLC44A4;EHMT2	0.728257	0.689353	2_Weak_Promoter
chr6	31877834	31881877	4044	4.10483e-09	ENST00000465707.1;ENST00000544672.1;ENST00000229729.6;ENST00000375562.4;ENST00000395728.3;ENST00000442298.2;ENST00000480912.1	SLC44A4;EHMT2	0.728257	0.689353	6_Weak_Enhancer
chr6	31877834	31881877	4044	4.10483e-09	ENST00000465707.1;ENST00000544672.1;ENST00000229729.6;ENST00000375562.4;ENST00000395728.3;ENST00000442298.2;ENST00000480912.1	SLC44A4;EHMT2	0.728257	0.689353	7_Weak_Enhancer
chr6	31877834	31881877	4044	4.10483e-09	ENST00000465707.1;ENST00000544672.1;ENST00000229729.6;ENST00000375562.4;ENST00000395728.3;ENST00000442298.2;ENST00000480912.1	SLC44A4;EHMT2	0.728257	0.689353	11_Weak_Txn
chr6	31791467	31793313	1847	8.59412e-09	ENST00000375663.3;ENST00000444930.2	VARS	0.77063	0.750688	9_Txn_Transition
chr6	31791467	31793313	1847	8.59412e-09	ENST00000375663.3;ENST00000444930.2	VARS	0.77063	0.750688	4_Strong_Enhancer
chr6	31864382	31866772	2391	9.92504e-09	ENST00000375631.4;ENST00000229729.6	NEU1;SLC44A4	0.740425	0.74765	6_Weak_Enhancer
chr6	31864382	31866772	2391	9.92504e-09	ENST00000375631.4;ENST00000229729.6	NEU1;SLC44A4	0.740425	0.74765	7_Weak_Enhancer
chr6	31864382	31866772	2391	9.92504e-09	ENST00000375631.4;ENST00000229729.6	NEU1;SLC44A4	0.740425	0.74765	11_Weak_Txn
chr6	30163763	30164624	862	2.03844e-08	ENST00000376695.3;ENST00000376694.4;ENST00000376688.1	TRIM15	0.669635	0.675575	12_Repressed
chr6	45640095	45643413	3319	5.60595e-08			0.750154	0.878748	13_Heterochrom/lo
chr6	45640095	45643413	3319	5.60595e-08			0.750154	0.878748	7_Weak_Enhancer
chr6	45640095	45643413	3319	5.60595e-08			0.750154	0.878748	6_Weak_Enhancer
chr6	45640095	45643413	3319	5.60595e-08			0.750154	0.878748	7_Weak_Enhancer
chr16	8712417	8713574	1158	6.67902e-08	ENST00000396600.2;ENST00000563215.1;ENST00000567812.1;ENST00000268251.8	ABAT	0.0945123	0.232486	13_Heterochrom/lo
chr11	390179	393666	3488	7.23374e-08	ENST00000331563.2	PKP3	0.603921	0.606188	6_Weak_Enhancer
chr11	390179	393666	3488	7.23374e-08	ENST00000331563.2	PKP3	0.603921	0.606188	10_Txn_Elongation
chr11	390179	393666	3488	7.23374e-08	ENST00000331563.2	PKP3	0.603921	0.606188	8_Insulator
chr11	390179	393666	3488	7.23374e-08	ENST00000331563.2	PKP3	0.603921	0.606188	2_Weak_Promoter
chr11	390179	393666	3488	7.23374e-08	ENST00000331563.2	PKP3	0.603921	0.606188	6_Weak_Enhancer
chr11	390179	393666	3488	7.23374e-08	ENST00000331563.2	PKP3	0.603921	0.606188	2_Weak_Promoter
chr11	390179	393666	3488	7.23374e-08	ENST00000331563.2	PKP3	0.603921	0.606188	1_Active_Promoter
chr11	390179	393666	3488	7.23374e-08	ENST00000331563.2	PKP3	0.603921	0.606188	1_Active_Promoter
chr12	132402356	132405843	3488	7.30242e-08			0.551791	0.526812	12_Repressed
chr6	32046276	32049255	2980	3.05314e-07	ENST00000451343.1;ENST00000375244.3	TNXB	0.623321	0.498776	12_Repressed
chr6	32046276	32049255	2980	3.05314e-07	ENST00000451343.1;ENST00000375244.3	TNXB	0.623321	0.498776	3_Poised_Promoter
chr6	32046276	32049255	2980	3.05314e-07	ENST00000451343.1;ENST00000375244.3	TNXB	0.623321	0.498776	8_Insulator
chr6	32046276	32049255	2980	3.05314e-07	ENST00000451343.1;ENST00000375244.3	TNXB	0.623321	0.498776	12_Repressed
chr6	32393285	32395796	2512	1.27137e-06	ENST00000429232.2	BTNL2	0.63855	0.761387	4_Strong_Enhancer
chr6	32393285	32395796	2512	1.27137e-06	ENST00000429232.2	BTNL2	0.63855	0.761387	5_Strong_Enhancer
chr6	32393285	32395796	2512	1.27137e-06	ENST00000429232.2	BTNL2	0.63855	0.761387	7_Weak_Enhancer
chr6	32393285	32395796	2512	1.27137e-06	ENST00000429232.2	BTNL2	0.63855	0.761387	11_Weak_Txn
chr22	50484294	50488337	4044	2.07986e-06	ENST00000362068.2;ENST00000395733.3;ENST00000216075.6;ENST00000395732.3;ENST00000395738.2	ADM2;MIOX	0.442251	0.537617	12_Repressed
chr22	50484294	50488337	4044	2.07986e-06	ENST00000362068.2;ENST00000395733.3;ENST00000216075.6;ENST00000395732.3;ENST00000395738.2	ADM2;MIOX	0.442251	0.537617	13_Heterochrom/lo
chr16	84973221	84977264	4044	6.99317e-06	ENST00000313732.4	ZDHHC7	0.815455	0.768987	11_Weak_Txn
chr16	84973221	84977264	4044	6.99317e-06	ENST00000313732.4	ZDHHC7	0.815455	0.768987	10_Txn_Elongation
chr13	112781447	112783056	1610	1.10044e-05	ENST00000466946.1	ATP11A	0.870824	0.592182	11_Weak_Txn
chr12	130916078	130919059	2982	1.60046e-05			0.513256	0.588344	12_Repressed
chr12	130916078	130919059	2982	1.60046e-05			0.513256	0.588344	3_Poised_Promoter
chr12	130916078	130919059	2982	1.60046e-05			0.513256	0.588344	12_Repressed
chr1	231017681	231021724	4044	4.12849e-05	ENST00000366654.4;ENST00000494111.1;ENST00000408363.1	FAM89A;MIR1182	0.837753	0.797869	5_Strong_Enhancer
chr1	231017681	231021724	4044	4.12849e-05	ENST00000366654.4;ENST00000494111.1;ENST00000408363.1	FAM89A;MIR1182	0.837753	0.797869	7_Weak_Enhancer
chr1	231017681	231021724	4044	4.12849e-05	ENST00000366654.4;ENST00000494111.1;ENST00000408363.1	FAM89A;MIR1182	0.837753	0.797869	11_Weak_Txn
chr1	231017681	231021724	4044	4.12849e-05	ENST00000366654.4;ENST00000494111.1;ENST00000408363.1	FAM89A;MIR1182	0.837753	0.797869	5_Strong_Enhancer
chr1	231017681	231021724	4044	4.12849e-05	ENST00000366654.4;ENST00000494111.1;ENST00000408363.1	FAM89A;MIR1182	0.837753	0.797869	4_Strong_Enhancer
chr1	231017681	231021724	4044	4.12849e-05	ENST00000366654.4;ENST00000494111.1;ENST00000408363.1	FAM89A;MIR1182	0.837753	0.797869	6_Weak_Enhancer
chr1	231017681	231021724	4044	4.12849e-05	ENST00000366654.4;ENST00000494111.1;ENST00000408363.1	FAM89A;MIR1182	0.837753	0.797869	4_Strong_Enhancer
chr1	231017681	231021724	4044	4.12849e-05	ENST00000366654.4;ENST00000494111.1;ENST00000408363.1	FAM89A;MIR1182	0.837753	0.797869	5_Strong_Enhancer
chr1	231017681	231021724	4044	4.12849e-05	ENST00000366654.4;ENST00000494111.1;ENST00000408363.1	FAM89A;MIR1182	0.837753	0.797869	9_Txn_Transition
chr10	121592217	121596285	4069	0.000187728	ENST00000346997.2;ENST00000369056.1;ENST00000369061.4;ENST00000357555.5;ENST00000358487.5;ENST00000369060.4;ENST00000457416.2;ENST00000360144.3;ENST00000369059.1;ENST00000369062.3	FGFR2	0.671688	0.752299	4_Strong_Enhancer
chr7	97025302	97028789	3488	0.0034337	ENST00000493764.1;ENST00000222598.4	DLX5	0.35103	0.263364	6_Weak_Enhancer
chr7	97025302	97028789	3488	0.0034337	ENST00000493764.1;ENST00000222598.4	DLX5	0.35103	0.263364	12_Repressed
chr7	97025302	97028789	3488	0.0034337	ENST00000493764.1;ENST00000222598.4	DLX5	0.35103	0.263364	6_Weak_Enhancer
chr7	97025302	97028789	3488	0.0034337	ENST00000493764.1;ENST00000222598.4	DLX5	0.35103	0.263364	2_Weak_Promoter
chr7	97025302	97028789	3488	0.0034337	ENST00000493764.1;ENST00000222598.4	DLX5	0.35103	0.263364	8_Insulator
chr7	97025302	97028789	3488	0.0034337	ENST00000493764.1;ENST00000222598.4	DLX5	0.35103	0.263364	13_Heterochrom/lo

## Sheet: DMR_CT_vs_FSHD2
chr	start	end	width	padj	ENSG	gene	CT betavalue	FSHD2 betavalue	feature
chr6	32096304	32096962	659	4.04228e-105		TNXB	0.352969	0.922017	3_Poised_Promoter
chr7	27201061	27204548	3488	1.3548e-36	ENST00000421733.1;ENST00000222753.4;ENST00000472494.1;ENST00000521028.2	HOXA13	0.138877	0.72695	3_Poised_Promoter
chr7	27201061	27204548	3488	1.3548e-36	ENST00000421733.1;ENST00000222753.4;ENST00000472494.1;ENST00000521028.2	HOXA13	0.138877	0.72695	12_Repressed
chr12	54025643	54029156	3514	1.11877e-30	ENST00000243108.4;ENST00000394331.3;ENST00000303406.4;ENST00000512206.1	HOXC4;HOXC5;HOXC6	0.225348	0.021465	4_Strong_Enhancer
chr12	54025643	54029156	3514	1.11877e-30	ENST00000243108.4;ENST00000394331.3;ENST00000303406.4;ENST00000512206.1	HOXC4;HOXC5;HOXC6	0.225348	0.021465	1_Active_Promoter
chr12	54025643	54029156	3514	1.11877e-30	ENST00000243108.4;ENST00000394331.3;ENST00000303406.4;ENST00000512206.1	HOXC4;HOXC5;HOXC6	0.225348	0.021465	6_Weak_Enhancer
chr12	54025643	54029156	3514	1.11877e-30	ENST00000243108.4;ENST00000394331.3;ENST00000303406.4;ENST00000512206.1	HOXC4;HOXC5;HOXC6	0.225348	0.021465	4_Strong_Enhancer
chr4	110612628	110616184	3557	9.09618e-21	ENST00000513690.1;ENST00000503456.1		0.407311	0.796805	12_Repressed
chr12	114693212	114697673	4462	9.09618e-21			0.822238	0.734482	1_Active_Promoter
chr12	114693212	114697673	4462	9.09618e-21			0.822238	0.734482	2_Weak_Promoter
chr12	114693212	114697673	4462	9.09618e-21			0.822238	0.734482	6_Weak_Enhancer
chr12	114693212	114697673	4462	9.09618e-21			0.822238	0.734482	7_Weak_Enhancer
chr12	114693212	114697673	4462	9.09618e-21			0.822238	0.734482	13_Heterochrom/lo
chr12	114693212	114697673	4462	9.09618e-21			0.822238	0.734482	12_Repressed
chr12	114693212	114697673	4462	9.09618e-21			0.822238	0.734482	3_Poised_Promoter
chr10	114526651	114527645	995	1.82605e-19	ENST00000369257.1;ENST00000369266.3;ENST00000392952.3	ABLIM1	0.287046	0.174217	1_Active_Promoter
chr10	114526651	114527645	995	1.82605e-19	ENST00000369257.1;ENST00000369266.3;ENST00000392952.3	ABLIM1	0.287046	0.174217	4_Strong_Enhancer
chr10	114526651	114527645	995	1.82605e-19	ENST00000369257.1;ENST00000369266.3;ENST00000392952.3	ABLIM1	0.287046	0.174217	6_Weak_Enhancer
chr2	174330768	174334446	3679	9.2384e-19	ENST00000394967.2	SP9	0.339969	0.791743	12_Repressed
chr2	174330768	174334446	3679	9.2384e-19	ENST00000394967.2	SP9	0.339969	0.791743	3_Poised_Promoter
chr3	158672290	158673312	1023	1.01012e-18	ENST00000264265.3	LXN;GFM1	0.278469	0.535096	1_Active_Promoter
chr3	158672290	158673312	1023	1.01012e-18	ENST00000264265.3	LXN;GFM1	0.278469	0.535096	2_Weak_Promoter
chr3	158672290	158673312	1023	1.01012e-18	ENST00000264265.3	LXN;GFM1	0.278469	0.535096	6_Weak_Enhancer
chr11	65427895	65430480	2586	3.36633e-17	ENST00000501122.2		0.253133	0.052989	4_Strong_Enhancer
chr6	31943451	31947567	4117	1.0186e-15	ENST00000468407.1;ENST00000432397.2;ENST00000425368.2;ENST00000375493.5;ENST00000469372.1;ENST00000452323.2;ENST00000299367.5;ENST00000497841.1;ENST00000556679.1	C2;CFB	0.654266	0.497773	12_Repressed
chr6	31943451	31947567	4117	1.0186e-15	ENST00000468407.1;ENST00000432397.2;ENST00000425368.2;ENST00000375493.5;ENST00000469372.1;ENST00000452323.2;ENST00000299367.5;ENST00000497841.1;ENST00000556679.1	C2;CFB	0.654266	0.497773	7_Weak_Enhancer
chr6	31943451	31947567	4117	1.0186e-15	ENST00000468407.1;ENST00000432397.2;ENST00000425368.2;ENST00000375493.5;ENST00000469372.1;ENST00000452323.2;ENST00000299367.5;ENST00000497841.1;ENST00000556679.1	C2;CFB	0.654266	0.497773	5_Strong_Enhancer
chr6	31943451	31947567	4117	1.0186e-15	ENST00000468407.1;ENST00000432397.2;ENST00000425368.2;ENST00000375493.5;ENST00000469372.1;ENST00000452323.2;ENST00000299367.5;ENST00000497841.1;ENST00000556679.1	C2;CFB	0.654266	0.497773	4_Strong_Enhancer
chr6	31943451	31947567	4117	1.0186e-15	ENST00000468407.1;ENST00000432397.2;ENST00000425368.2;ENST00000375493.5;ENST00000469372.1;ENST00000452323.2;ENST00000299367.5;ENST00000497841.1;ENST00000556679.1	C2;CFB	0.654266	0.497773	7_Weak_Enhancer
chr6	31943451	31947567	4117	1.0186e-15	ENST00000468407.1;ENST00000432397.2;ENST00000425368.2;ENST00000375493.5;ENST00000469372.1;ENST00000452323.2;ENST00000299367.5;ENST00000497841.1;ENST00000556679.1	C2;CFB	0.654266	0.497773	11_Weak_Txn
chr22	19961961	19962830	870	7.25852e-15	ENST00000449653.1;ENST00000493893.1;ENST00000361682.6;ENST00000403184.1;ENST00000403710.1;ENST00000407537.1;ENST00000406520.3	COMT	0.356427	0.253852	5_Strong_Enhancer
chr22	19961961	19962830	870	7.25852e-15	ENST00000449653.1;ENST00000493893.1;ENST00000361682.6;ENST00000403184.1;ENST00000403710.1;ENST00000407537.1;ENST00000406520.3	COMT	0.356427	0.253852	4_Strong_Enhancer
chr22	45200922	45201298	377	1.15424e-14	ENST00000408671.1;ENST00000474515.1	C22orf9;MIR1249	0.426425	0.883849	10_Txn_Elongation
chr6	29679128	29682570	3443	7.31098e-13	ENST00000376883.1		0.699236	0.443713	4_Strong_Enhancer
chr6	29679128	29682570	3443	7.31098e-13	ENST00000376883.1		0.699236	0.443713	5_Strong_Enhancer
chr6	29679128	29682570	3443	7.31098e-13	ENST00000376883.1		0.699236	0.443713	4_Strong_Enhancer
chr6	29679128	29682570	3443	7.31098e-13	ENST00000376883.1		0.699236	0.443713	1_Active_Promoter
chr6	29679128	29682570	3443	7.31098e-13	ENST00000376883.1		0.699236	0.443713	2_Weak_Promoter
chr6	29679128	29682570	3443	7.31098e-13	ENST00000376883.1		0.699236	0.443713	11_Weak_Txn
chr14	60650289	60655687	5399	1.91461e-12	ENST00000247182.5;ENST00000555955.2;ENST00000553535.1	SIX1	0.449905	0.295282	3_Poised_Promoter
chr14	60650289	60655687	5399	1.91461e-12	ENST00000247182.5;ENST00000555955.2;ENST00000553535.1	SIX1	0.449905	0.295282	12_Repressed
chr14	60650289	60655687	5399	1.91461e-12	ENST00000247182.5;ENST00000555955.2;ENST00000553535.1	SIX1	0.449905	0.295282	3_Poised_Promoter
chr14	60650289	60655687	5399	1.91461e-12	ENST00000247182.5;ENST00000555955.2;ENST00000553535.1	SIX1	0.449905	0.295282	12_Repressed
chr6	32074981	32077521	2541	8.31814e-11		TNXB	0.516871	0.624533	13_Heterochrom/lo
chr6	32074981	32077521	2541	8.31814e-11		TNXB	0.516871	0.624533	7_Weak_Enhancer
chr6	32074981	32077521	2541	8.31814e-11		TNXB	0.516871	0.624533	11_Weak_Txn
chr10	121592217	121596285	4069	2.84657e-09	ENST00000346997.2;ENST00000369056.1;ENST00000369061.4;ENST00000357555.5;ENST00000358487.5;ENST00000369060.4;ENST00000457416.2;ENST00000360144.3;ENST00000369059.1;ENST00000369062.3	FGFR2	0.668239	0.712529	4_Strong_Enhancer
chr6	165846220	165848813	2594	5.78059e-08	ENST00000535229.1		0.526787	0.358788	3_Poised_Promoter
chr6	165846220	165848813	2594	5.78059e-08	ENST00000535229.1		0.526787	0.358788	2_Weak_Promoter
chr6	165846220	165848813	2594	5.78059e-08	ENST00000535229.1		0.526787	0.358788	6_Weak_Enhancer
chr6	165846220	165848813	2594	5.78059e-08	ENST00000535229.1		0.526787	0.358788	13_Heterochrom/lo
chr16	67941940	67946568	4629	5.10661e-06	ENST00000573538.1;ENST00000422611.2;ENST00000264005.5;ENST00000338335.3;ENST00000316341.3;ENST00000572037.1;ENST00000541864.2;ENST00000576616.1	LCAT;SLC12A4	0.713279	0.581899	10_Txn_Elongation
chr6	1394214	1397701	3488	1.09041e-05	ENST00000259806.1	FOXF2	0.3303	0.636308	12_Repressed
chr6	1394214	1397701	3488	1.09041e-05	ENST00000259806.1	FOXF2	0.3303	0.636308	8_Insulator
chr6	1394214	1397701	3488	1.09041e-05	ENST00000259806.1	FOXF2	0.3303	0.636308	12_Repressed
chr6	32081752	32084133	2382	0.00012585	ENST00000375244.3	TNXB	0.655973	0.408194	11_Weak_Txn
chr6	32081752	32084133	2382	0.00012585	ENST00000375244.3	TNXB	0.655973	0.408194	7_Weak_Enhancer
chr6	32081752	32084133	2382	0.00012585	ENST00000375244.3	TNXB	0.655973	0.408194	6_Weak_Enhancer
chr6	32081752	32084133	2382	0.00012585	ENST00000375244.3	TNXB	0.655973	0.408194	2_Weak_Promoter
chr6	32081752	32084133	2382	0.00012585	ENST00000375244.3	TNXB	0.655973	0.408194	6_Weak_Enhancer
chr6	32081752	32084133	2382	0.00012585	ENST00000375244.3	TNXB	0.655973	0.408194	12_Repressed

## Sheet: DMR_CT_vs_BAMS
chr	start	end	width	padj	ENSG	gene	CT betavalue	BAMS betavalue	feature
chr6	32096304	32097051	748	2.13907e-124		TNXB	0.881442	0.345236	3_Poised_Promoter
chr6	32096304	32097051	748	2.13907e-124		TNXB	0.881442	0.345236	12_Repressed
chr12	114693610	114697673	4064	1.45808e-56			0.443414	0.836562	2_Weak_Promoter
chr12	114693610	114697673	4064	1.45808e-56			0.443414	0.836562	6_Weak_Enhancer
chr12	114693610	114697673	4064	1.45808e-56			0.443414	0.836562	7_Weak_Enhancer
chr12	114693610	114697673	4064	1.45808e-56			0.443414	0.836562	13_Heterochrom/lo
chr12	114693610	114697673	4064	1.45808e-56			0.443414	0.836562	12_Repressed
chr12	114693610	114697673	4064	1.45808e-56			0.443414	0.836562	3_Poised_Promoter
chr6	31307694	31308201	508	9.54653e-32			0.686396	0.319219	12_Repressed
chr6	33320374	33320690	317	3.63637e-30	ENST00000477162.1;ENST00000266000.6	DAXX	0.606189	0.10909	4_Strong_Enhancer
chr12	54025643	54029156	3514	2.51925e-26	ENST00000243108.4;ENST00000394331.3;ENST00000303406.4;ENST00000512206.1	HOXC4;HOXC5;HOXC6	0.0486285	0.225348	4_Strong_Enhancer
chr12	54025643	54029156	3514	2.51925e-26	ENST00000243108.4;ENST00000394331.3;ENST00000303406.4;ENST00000512206.1	HOXC4;HOXC5;HOXC6	0.0486285	0.225348	1_Active_Promoter
chr12	54025643	54029156	3514	2.51925e-26	ENST00000243108.4;ENST00000394331.3;ENST00000303406.4;ENST00000512206.1	HOXC4;HOXC5;HOXC6	0.0486285	0.225348	6_Weak_Enhancer
chr12	54025643	54029156	3514	2.51925e-26	ENST00000243108.4;ENST00000394331.3;ENST00000303406.4;ENST00000512206.1	HOXC4;HOXC5;HOXC6	0.0486285	0.225348	4_Strong_Enhancer
chr16	86501334	86504821	3488	1.94055e-21			0.150895	0.574806	12_Repressed
chr6	30070829	30071891	1063	3.92974e-21	ENST00000376751.3	RNF39	0.29648	0.525367	10_Txn_Elongation
chr7	27201061	27204548	3488	3.08687e-17	ENST00000421733.1;ENST00000222753.4;ENST00000472494.1;ENST00000521028.2	HOXA13	0.53224	0.138877	3_Poised_Promoter
chr7	27201061	27204548	3488	3.08687e-17	ENST00000421733.1;ENST00000222753.4;ENST00000472494.1;ENST00000521028.2	HOXA13	0.53224	0.138877	12_Repressed
chr6	30150232	30155159	4928	1.03007e-10	ENST00000376704.3;ENST00000449742.2;ENST00000542439.1	TRIM10	0.743487	0.656401	12_Repressed
chr6	30150232	30155159	4928	1.03007e-10	ENST00000376704.3;ENST00000449742.2;ENST00000542439.1	TRIM10	0.743487	0.656401	6_Weak_Enhancer
chr10	121592217	121596285	4069	1.01937e-09	ENST00000346997.2;ENST00000369056.1;ENST00000369061.4;ENST00000357555.5;ENST00000358487.5;ENST00000369060.4;ENST00000457416.2;ENST00000360144.3;ENST00000369059.1;ENST00000369062.3	FGFR2	0.728198	0.668239	4_Strong_Enhancer
chr14	60650289	60655687	5399	2.6179e-08	ENST00000247182.5;ENST00000555955.2;ENST00000553535.1	SIX1	0.236965	0.449905	3_Poised_Promoter
chr14	60650289	60655687	5399	2.6179e-08	ENST00000247182.5;ENST00000555955.2;ENST00000553535.1	SIX1	0.236965	0.449905	12_Repressed
chr14	60650289	60655687	5399	2.6179e-08	ENST00000247182.5;ENST00000555955.2;ENST00000553535.1	SIX1	0.236965	0.449905	3_Poised_Promoter
chr14	60650289	60655687	5399	2.6179e-08	ENST00000247182.5;ENST00000555955.2;ENST00000553535.1	SIX1	0.236965	0.449905	12_Repressed
chr6	32825398	32829526	4129	3.31652e-07	ENST00000374897.2;ENST00000452392.2	TAP2	0.872612	0.831179	11_Weak_Txn
chr6	32825398	32829526	4129	3.31652e-07	ENST00000374897.2;ENST00000452392.2	TAP2	0.872612	0.831179	8_Insulator
chr6	32825398	32829526	4129	3.31652e-07	ENST00000374897.2;ENST00000452392.2	TAP2	0.872612	0.831179	11_Weak_Txn
chr6	32825398	32829526	4129	3.31652e-07	ENST00000374897.2;ENST00000452392.2	TAP2	0.872612	0.831179	10_Txn_Elongation
chr6	28587689	28591452	3764	7.80463e-06	ENST00000452236.2;ENST00000499525.1;ENST00000530247.1	SCAND3	0.156475	0.193796	1_Active_Promoter
chr6	28587689	28591452	3764	7.80463e-06	ENST00000452236.2;ENST00000499525.1;ENST00000530247.1	SCAND3	0.156475	0.193796	2_Weak_Promoter
chr6	28587689	28591452	3764	7.80463e-06	ENST00000452236.2;ENST00000499525.1;ENST00000530247.1	SCAND3	0.156475	0.193796	6_Weak_Enhancer
chr6	28587689	28591452	3764	7.80463e-06	ENST00000452236.2;ENST00000499525.1;ENST00000530247.1	SCAND3	0.156475	0.193796	2_Weak_Promoter
chr6	28587689	28591452	3764	7.80463e-06	ENST00000452236.2;ENST00000499525.1;ENST00000530247.1	SCAND3	0.156475	0.193796	6_Weak_Enhancer
chr6	28587689	28591452	3764	7.80463e-06	ENST00000452236.2;ENST00000499525.1;ENST00000530247.1	SCAND3	0.156475	0.193796	2_Weak_Promoter
chr6	28587689	28591452	3764	7.80463e-06	ENST00000452236.2;ENST00000499525.1;ENST00000530247.1	SCAND3	0.156475	0.193796	6_Weak_Enhancer
chr6	28587689	28591452	3764	7.80463e-06	ENST00000452236.2;ENST00000499525.1;ENST00000530247.1	SCAND3	0.156475	0.193796	13_Heterochrom/lo
chr6	28587689	28591452	3764	7.80463e-06	ENST00000452236.2;ENST00000499525.1;ENST00000530247.1	SCAND3	0.156475	0.193796	6_Weak_Enhancer
chr6	28587689	28591452	3764	7.80463e-06	ENST00000452236.2;ENST00000499525.1;ENST00000530247.1	SCAND3	0.156475	0.193796	13_Heterochrom/lo

## Sheet: Over_representation
FSHD2
ID	Description	GeneRatio	BgRatio	pvalue	p.adjust	qvalue	geneID	Count
GO:0048704	embryonic skeletal system morphogenesis	3 / 12	97/18866	2.80282e-05	0.00721832	0.00339586	FGFR2/HOXC4/SIX1	3
GO:0048562	embryonic organ morphogenesis	4 / 12	302/18866	2.87921e-05	0.00721832	0.00339586	FGFR2/HOXC4/SIX1/FOXF2	4
GO:0071599	otic vesicle development	2 / 12	16/18866	4.42863e-05	0.00721832	0.00339586	FGFR2/SIX1	2
GO:0060602	branch elongation of an epithelium	2 / 12	19/18866	6.30411e-05	0.00721832	0.00339586	FGFR2/SIX1	2
GO:0048706	embryonic skeletal system development	3 / 12	130/18866	6.72097e-05	0.00721832	0.00339586	FGFR2/HOXC4/SIX1	3
GO:0002053	positive regulation of mesenchymal cell proliferation	2 / 12	25/18866	0.000110364	0.00987759	0.00464691	FGFR2/SIX1	2
BAMS
ID	Description	GeneRatio	BgRatio	pvalue	p.adjust	qvalue	geneID	Count
GO:0048704	embryonic skeletal system morphogenesis	3 / 9	97/18866	1.08224e-05	0.00391847	0.00162269	FGFR2/HOXC4/SIX1	3
GO:0071599	otic vesicle development	2 / 9	16/18866	2.41921e-05	0.00391847	0.00162269	FGFR2/SIX1	2
GO:0048706	embryonic skeletal system development	3 / 9	130/18866	2.60538e-05	0.00391847	0.00162269	FGFR2/HOXC4/SIX1	3
GO:0060602	branch elongation of an epithelium	2 / 9	19/18866	3.44481e-05	0.00391847	0.00162269	FGFR2/SIX1	2
GO:0002053	positive regulation of mesenchymal cell proliferation	2 / 9	25/18866	6.03456e-05	0.00549145	0.00227408	FGFR2/SIX1	2
GO:0003401	axis elongation	2 / 9	30/18866	8.73929e-05	0.00662729	0.00274444	FGFR2/SIX1	2
GO:0010464	regulation of mesenchymal cell proliferation	2 / 9	33/18866	0.000105998	0.00688988	0.00285318	FGFR2/SIX1	2
GO:0010092	specification of animal organ identity	2 / 9	36/18866	0.000126381	0.00701074	0.00290323	FGFR2/SIX1	2
GO:0048705	skeletal system morphogenesis	3 / 9	228/18866	0.000138674	0.00701074	0.00290323	FGFR2/HOXC4/SIX1	3
GO:0010463	mesenchymal cell proliferation	2 / 9	44/18866	0.000189397	0.00861757	0.00356864	FGFR2/SIX1	2
GO:0048701	embryonic cranial skeleton morphogenesis	2 / 9	48/18866	0.000225611	0.00933211	0.00386454	FGFR2/SIX1	2
