# Supplementary material for: In skeletal muscle and neural crest cells, SMCHD1 regulates biological pathways relevant for Bosma syndrome and facioscapulohumeral dystrophy phenotype
Source: Nucleic Acids Res. 2023 Jun 19;51(14):7269–87. doi: 10.1093/nar/gkad523 (PMC10415154; doi:10.1093/nar/gkad523)
Supplement: gkad523_Supplemental_Files [file gkad523_supplemental_files.zip › Laberthonniere et al-File S3.xlsx]

## Sheet: CT_peaks_CTCF
chr peak	start	end	-log10(pvalue)	chr gene	start	end	gene
chr4	172202519	172202799	309.638	chr4	171812254	173041559	GALNTL6
chr9	131350032	131350411	309.638	chr9	131289459	131359022	PLPP7
chr1	31938227	31938590	309.637	chr1	31906421	31944856	PTP4A2
chr3	47837738	47838037	309.637	chr3	47802909	47850195	DHX30
chr5	154811923	154812282	309.637	chr5	154712843	154817605	LARP1
chr8	32223636	32223909	309.637	chr8	31639222	32855666	NRG1
chr8	99859799	99860107	309.637	chr8	99013266	99877580	VPS13B
chr13	78241327	78241692	309.637	chr13	77919689	78617328	OBI1-AS1
chr15	94327350	94327706	309.637	chr15	94231538	94483952	MCTP2
chr18	22704302	22704709	309.637	chr18	22699481	22933764	AC090912.1
chr18	59823654	59823955	309.637	chr18	59821040	59825261	AC098847.1
chr19	9914709	9915026	309.637	chr19	9853718	9936552	OLFM2
chr10	49512265	49512628	309.636	chr10	49454470	49539538	ERCC6
chr17	49567870	49568229	309.636	chr17	49505657	49574064	AC006487.1
chr17	49567870	49568229	309.636	chr17	49544788	49577962	AC006487.2
chr17	78187014	78187366	309.636	chr17	78174091	78187233	TK1
chr17	78187014	78187366	309.636	chr17	78187317	78207701	AFMID
chr22	46798604	46798954	309.636	chr22	46762617	47175699	TBC1D22A
chr2	192162437	192162796	308.641	chr2	191949043	192194933	TMEFF2
chr2	238263505	238263784	308.641	chr2	238244044	238290102	PER2
chr3	181709452	181709846	308.641	chr3	180989762	181836880	SOX2-OT
chr7	129635511	129636003	308.641	chr7	129611720	129757082	NRF1
chr12	107761056	107761403	308.641	chr12	107732871	107761272	PRDM4
chr14	94001827	94002081	308.641	chr14	93987225	94008863	CCDC197
chr11	48109988	48110251	308.64	chr11	47980558	48170841	PTPRJ
chr12	57124283	57124595	308.64	chr12	57095408	57132139	STAT6
chr13	67224218	67224701	308.64	chr13	66302834	67230445	PCDH9
chr16	49857098	49857427	308.64	chr16	49487524	49857919	ZNF423
chr16	53773173	53773495	308.64	chr16	53701692	54158512	FTO
chr19	46487881	46488220	308.64	chr19	46486906	46495879	PNMA8B
chr19	46487881	46488220	308.64	chr19	46480796	46601200	PPP5D1
chr19	55537076	55537376	308.64	chr19	55528611	55537133	SBK2
chr20	31560137	31560440	308.64	chr20	31514410	31577923	HM13
chr14	21068422	21068785	308.639	chr14	21016763	21070872	NDRG2
chr1	167540424	167540692	307.646	chr1	167529117	167553805	CREG1
chr4	186725850	186726181	307.646	chr4	186587794	186726722	FAT1
chr1	77683377	77683737	307.645	chr1	77562416	77683419	AC118549.1
chr1	156066308	156066641	307.645	chr1	156061160	156070504	RAB25
chr1	156096651	156096949	307.645	chr1	156082573	156140089	LMNA
chr3	71681214	71681499	307.645	chr3	71675414	71754773	EIF4E3
chr3	71681214	71681499	307.645	chr3	70959226	71754229	AC097634.4
chr3	111717533	111717842	307.645	chr3	111674676	111846447	PLCXD2
chr4	75916019	75916357	307.645	chr4	75913660	75941013	NAAA
chr9	135504656	135504983	307.645	chr9	135499984	135504673	MRPS2
chr9	135504656	135504983	307.645	chr9	135503273	135506447	AL161452.1
chr11	120013188	120013597	307.645	chr11	120008044	120013620	AP001360.1
chr12	111753191	111753493	307.645	chr12	111686053	111757107	ACAD10
chr12	121776152	121776541	307.645	chr12	121712752	121783001	TMEM120B
chr14	81269340	81269743	307.645	chr14	81260656	81436465	STON2
chr2	14634376	14634707	307.644	chr2	14632700	14650814	LRATD1
chr9	20356337	20356670	307.644	chr9	20341669	20622518	MLLT3
chr10	11757989	11758288	307.644	chr10	11742366	11764070	ECHDC3
chr14	66495490	66495893	307.644	chr14	66212810	66509394	AL359232.1
chr14	66495490	66495893	307.644	chr14	66411704	66498677	CCDC196
chr17	44350828	44351090	307.644	chr17	44345246	44353106	GRN
chr19	20247042	20247333	307.644	chr19	20122569	20321305	AC011447.3
chr2	11582697	11583091	307.643	chr2	11482341	11642788	GREB1
chr4	1356223	1356562	307.643	chr4	1347208	1395989	UVSSA
chr8	3284616	3284908	307.643	chr8	2935353	4994972	CSMD1
chr9	77456872	77457148	307.643	chr9	77456295	77526697	GNA14-AS1
chr9	77456872	77457148	307.643	chr9	77423079	77648322	GNA14
chr10	118721027	118721400	307.643	chr10	118674167	118755249	CACUL1
chr11	47161484	47161890	307.643	chr11	46936689	47164385	C11orf49
chr13	77751880	77752243	307.643	chr13	77697687	77764242	SLAIN1
chr1	161192517	161192942	306.649	chr1	161184302	161199054	ADAMTS4
chr1	222634415	222634761	306.649	chr1	222618097	222668007	MIA3
chr3	188954635	188954979	306.649	chr3	188947214	189325304	TPRG1
chr1	31789174	31789596	306.648	chr1	31789130	31791322	AL354919.2
chr1	39902169	39902572	306.648	chr1	39895426	39902256	MYCL
chr10	70364551	70364892	306.648	chr10	70298970	70382650	LRRC20
chr10	74266039	74266311	306.648	chr10	74151202	74709963	ADK
chr10	101014316	101014690	306.648	chr10	101007679	101032295	PDZD7
chr16	67326609	67327044	306.648	chr16	67289428	67326760	KCTD19
chr16	67326609	67327044	306.648	chr16	67326798	67385204	LRRC36
chr17	40013728	40014041	306.648	chr17	40012226	40014705	AC090844.3
chr17	76182211	76182561	306.648	chr17	76142465	76240493	RNF157
chr18	37485314	37485657	306.648	chr18	37243040	37565827	CELF4
chrX	152915636	152915946	306.648	chrX	152914442	152973480	ZNF185
chr2	27370152	27370570	306.647	chr2	27364352	27370457	EIF2B4
chr2	27370152	27370570	306.647	chr2	27370496	27377535	SNX17
chr20	31569510	31569828	306.647	chr20	31514410	31577923	HM13
chr20	31569510	31569828	306.647	chr20	31567707	31573263	HM13-AS1
chr2	95115359	95115724	305.651	chr2	95085369	95149434	MRPS5
chr3	190513763	190514149	305.651	chr3	190514051	190659750	IL1RAP
chr9	91659851	91660183	305.651	chr9	91563091	91950228	ROR2
chr9	99184634	99184926	305.651	chr9	99183373	99184891	AL162427.1
chr10	79196918	79197219	305.651	chr10	79068966	79316528	ZMIZ1
chr15	91224768	91225126	305.651	chr15	91099950	91301309	SV2B
chr16	58121956	58122245	305.651	chr16	58113592	58129381	CFAP20
chr21	45140362	45140664	305.651	chr21	45073853	45226560	ADARB1
chr1	14915351	14915710	305.65	chr1	13892792	15118043	KAZN
chr3	13655283	13655645	305.65	chr3	13650696	13746638	LINC00620
chr13	31909877	31910248	305.65	chr13	31846713	32299125	FRY
chr17	39152902	39153195	305.65	chr17	39063313	39154394	PLXDC1
chr3	184250261	184250571	304.654	chr3	184249672	184258759	EEF1AKMT4
chr3	184250261	184250571	304.654	chr3	184249695	184293031	EEF1AKMT4-ECE2
chr6	68638320	68638638	304.654	chr6	68635282	69389506	ADGRB3
chr6	84422408	84422704	304.654	chr6	84421028	84556152	LINC01611
chr6	119129360	119129721	304.654	chr6	118934770	119182745	AL137009.2
chr6	119129360	119129721	304.654	chr6	118959763	119149387	FAM184A
chr6	125153428	125153846	304.654	chr6	125119049	125264407	TPD52L1
chr10	116796947	116797261	304.654	chr10	116671192	116850251	HSPA12A
chr11	120802270	120802637	304.654	chr11	120511746	120988906	GRIK4
chr12	124032293	124032708	304.654	chr12	123973215	124088594	AC068790.8
chr12	124032293	124032708	304.654	chr12	123973241	124316024	RFLNA
chr15	73908316	73908679	304.654	chr15	73908071	73928248	LOXL1-AS1
chr16	71358495	71358848	304.654	chr16	71358713	71390436	CALB2
chrX	85111407	85111754	304.654	chrX	85092287	85243961	SATL1
chr3	42780815	42781160	304.653	chr3	42705756	42804518	AC006059.2
chr6	4155940	4156250	304.653	chr6	4136072	4157385	ECI2-DT
chr6	6724503	6724852	304.653	chr6	6692741	6739030	AL031123.1
chr14	36604929	36605276	304.653	chr14	36320753	36656163	AL132857.2
chr16	52068429	52068774	304.653	chr16	52005487	52078474	C16orf97
chr19	38976601	38976938	304.653	chr19	38975161	39014527	AC011455.6
chr20	5126400	5127064	304.653	chr20	5114953	5126626	PCNA
chr10	79067167	79067551	303.658	chr10	78943328	79067895	ZMIZ1-AS1
chr1	161227348	161227680	303.657	chr1	161225939	161230746	TOMM40L
chr2	11446674	11447084	303.657	chr2	11444375	11466177	E2F6
chr2	43229540	43229839	303.657	chr2	43229573	43233394	AC010883.1
chr3	194137808	194138141	303.657	chr3	194136148	194138732	HES1
chr6	24583440	24583788	303.657	chr6	24544104	24646191	KIAA0319
chr8	63391276	63391650	303.657	chr8	63384839	63470205	AC011124.1
chr8	140668325	140668649	303.657	chr8	140657900	141002216	PTK2
chr10	110746399	110746720	303.657	chr10	110644336	110839468	RBM20
chr11	121452171	121452460	303.657	chr11	121447331	121453013	AP000977.1
chr11	121452171	121452460	303.657	chr11	121452314	121633763	SORL1
chr12	4857724	4858133	303.657	chr12	4857283	4859904	AC006063.3
chr1	36420751	36421165	303.656	chr1	36415827	36450451	OSCP1
chr9	36407036	36407425	303.656	chr9	36336396	36487548	RNF38
chr17	41962990	41963320	303.656	chr17	41930617	41966503	TTC25
chr20	41249737	41250083	303.656	chr20	41178448	41317672	ZHX3
chr2	218272695	218273014	302.661	chr2	218270392	218346793	PNKD
chr1	160006353	160006756	302.66	chr1	159998651	160070160	KCNJ10
chr2	176140479	176140898	302.66	chr2	176136612	176173102	HOXD3
chr5	68962843	68963245	302.66	chr5	68792609	69007185	AC093523.2
chr8	141299446	141299728	302.66	chr8	141207166	141308305	SLC45A4
chr9	130480706	130481004	302.66	chr9	130444961	130501274	ASS1
chr17	74301149	74301494	302.66	chr17	74274234	74314884	DNAI2
chr6	36095149	36095607	302.659	chr6	36027677	36111236	MAPK14
chr15	45198812	45199157	302.659	chr15	45198517	45199139	AC051619.6
chr15	45198812	45199157	302.659	chr15	45167214	45201175	SHF
chr15	45198812	45199157	302.659	chr15	45170344	45199958	AC051619.3
chr2	113203882	113204270	301.663	chr2	113157325	113209396	PSD4
chr5	176574059	176574398	301.663	chr5	176542511	176595974	CDHR2
chr6	53979490	53979835	301.663	chr6	53930022	53997667	AL033384.1
chr6	53979490	53979835	301.663	chr6	53929982	54266280	MLIP
chr6	53979490	53979835	301.663	chr6	53978549	54079726	MLIP-AS1
chr7	95527409	95527770	301.663	chr7	95478444	95540233	ASB4
chr10	122298741	122299121	301.663	chr10	122271296	122338159	BTBD16
chr11	109946148	109946550	301.663	chr11	109864295	110296712	RDX
chr12	57583316	57583674	301.663	chr12	57550044	57586633	KIF5A
chr4	2462774	2463037	301.662	chr4	2418974	2462942	CFAP99
chr4	2462774	2463037	301.662	chr4	2462220	2625320	RNF4
chr6	33197493	33197802	301.662	chr6	33193588	33200688	RXRB
chr14	22872588	22872907	301.662	chr14	22871740	22881713	LRP10
chr19	1001695	1001982	301.662	chr19	999796	1002757	AC004528.1
chr19	1001695	1001982	301.662	chr19	1000419	1009732	GRIN3B
chr19	18847199	18847538	301.662	chr19	18831959	18868230	UPF1
chr2	143582008	143582324	300.666	chr2	143295421	143598002	AC079793.1
chr2	143582008	143582324	300.666	chr2	143091362	143768352	ARHGAP15
chr3	134212836	134213285	300.666	chr3	134065303	134250744	RYK
chr7	139075107	139075416	300.666	chr7	139043515	139109720	ZC3HAV1
chr1	32335084	32335471	300.665	chr1	32333839	32336233	MARCKSL1
chr6	30744218	30744612	300.665	chr6	30743199	30744548	IER3
chr6	30744218	30744612	300.665	chr6	30743790	30792250	HCG20
chr7	908683	909145	300.665	chr7	897900	955407	ADAP1
chr7	908683	909145	300.665	chr7	898778	975549	COX19
chr9	33225596	33225981	300.665	chr9	33218365	33248567	SPINK4
chr11	33166287	33166593	300.665	chr11	33161657	33191598	CSTF3-DT
chr17	34146515	34146793	300.665	chr17	34142947	34147047	AC004147.3
chr17	34146515	34146793	300.665	chr17	33935437	34156000	AC004147.4
chr17	34146515	34146793	300.665	chr17	33013087	34174964	ASIC2
chr17	48671656	48672047	300.665	chr17	48646923	48707346	LINC02086
chr17	49227482	49227782	300.665	chr17	49223362	49230766	PHOSPHO1
chr20	20664830	20665138	300.665	chr20	20389530	20712644	RALGAPA2
chr1	178299908	178300323	299.669	chr1	178094141	178484147	RASAL2
chr4	119041986	119042337	299.669	chr4	118850688	119061247	SYNPO2
chr4	183261909	183262248	299.669	chr4	183099257	183320777	WWC2
chr11	78798642	78798922	299.669	chr11	78652829	79441030	TENM4
chr2	39124331	39124779	299.668	chr2	38981549	39124345	SOS1
chr3	48987863	48988218	299.668	chr3	48985049	48989988	AC137630.1
chr6	2765127	2765615	299.668	chr6	2765393	2786952	WRNIP1
chr15	77107645	77107990	299.668	chr15	77100656	77420144	PEAK1
chr16	16127685	16128003	299.668	chr16	15949577	16143074	ABCC1
chr17	74859764	74860118	299.668	chr17	74842023	74861504	GRIN2C
chr19	48107303	48107664	299.668	chr19	48047843	48110817	PLA2G4C
chr19	48842734	48843038	299.668	chr19	48837097	48868617	PLEKHA4
chr20	13119538	13119867	299.668	chr20	13008972	13169103	SPTLC3
chr20	32091961	32092250	299.668	chr20	32052188	32101856	HCK
chr20	59783026	59783377	299.668	chr20	59577509	59847711	PHACTR3
chr12	126874430	126874757	299.667	chr12	126869010	126874725	LINC02372
chr16	1363393	1363741	299.667	chr16	1351931	1364113	GNPTG
chr16	1363393	1363741	299.667	chr16	1363205	1414751	UNKL
chr5	150129936	150130253	298.672	chr5	150113839	150155872	PDGFRB
chr9	116737066	116737417	298.672	chr9	116425225	117415070	ASTN2
chr20	35439013	35439337	298.672	chr20	35433347	35454746	GDF5
chr2	104849574	104849859	298.671	chr2	104794848	104853183	PANTR1
chr3	102673552	102673844	298.671	chr3	102621061	102673986	AC063938.1
chr9	14768558	14768964	298.671	chr9	14734666	14910995	FREM1
chr11	9506801	9507102	298.671	chr11	9460319	9528524	ZNF143
chr14	88667457	88667802	298.671	chr14	88612431	88792752	EML5
chr16	785608	786008	298.671	chr16	784974	788397	RPUSD1
chr16	57591382	57591714	298.671	chr16	57542643	57591681	ADGRG5
chr19	46579632	46579912	298.671	chr19	46547056	46600861	AC093503.1
chr19	46579632	46579912	298.671	chr19	46480796	46601200	PPP5D1
chr2	216682467	216682766	297.675	chr2	216672105	216695549	IGFBP5
chr5	168947272	168947620	297.675	chr5	168661733	169301139	SLIT3
chr6	122491899	122492269	297.675	chr6	122471917	122726373	PKIB
chr7	138002317	138002631	297.675	chr7	138002324	138118305	AKR1D1
chr9	101530089	101530533	297.675	chr9	101473170	101533537	PGAP4
chr13	111223300	111223767	297.675	chr13	111114559	111305737	ARHGEF7
chr16	86340719	86341093	297.675	chr16	86331632	86349688	LINC00917
chr6	44304792	44305094	297.674	chr6	44270450	44307506	TMEM151B
chr6	44304792	44305094	297.674	chr6	44273194	44378957	AL353588.1
chr6	44304792	44305094	297.674	chr6	44298731	44313347	AARS2
chr9	21396124	21396486	297.674	chr9	21394888	21396346	AL353732.1
chr10	15106448	15106765	297.674	chr10	15097180	15139818	RPP38
chr10	15106448	15106765	297.674	chr10	15102584	15168693	NMT2
chr11	74255764	74256148	297.674	chr11	74235801	74311640	P4HA3
chr14	32576115	32576474	297.674	chr14	32329298	32837684	AKAP6
chr17	13594805	13595263	297.674	chr17	13494032	13601929	HS3ST3A1
chr17	45852755	45853093	297.674	chr17	45799390	45895680	MAPT-AS1
chr17	73369948	73370223	297.674	chr17	73334384	73644445	SDK2
chr19	45607257	45607593	297.674	chr19	45606994	45645629	EML2
chr19	48675412	48675705	297.674	chr19	48638071	48682245	SEC1P
chr20	21235613	21236288	297.674	chr20	21125983	21246622	KIZ
chr20	56550659	56550979	297.674	chr20	56550605	56555579	AL109806.2
chr1	44786102	44786451	296.678	chr1	44783585	44788170	BEST4
chr2	38376661	38377012	296.678	chr2	38293954	38377285	ATL2
chr2	70789599	70789939	296.678	chr2	70777310	70790643	FIGLA
chr2	96868940	96869285	296.678	chr2	96859718	96870757	SEMA4C
chr4	166091928	166092278	296.678	chr4	165873237	166104457	TLL1
chr6	139219250	139219503	296.678	chr6	139144204	139239653	AL031772.1
chr6	139219250	139219503	296.678	chr6	139159157	139277181	AL158850.1
chr11	126969945	126970254	296.678	chr11	126423358	127003460	KIRREL3
chr12	45170472	45170827	296.678	chr12	45164186	45170809	AC009248.3
chr12	49098021	49098328	296.678	chr12	49096551	49110900	LMBR1L
chr2	15943187	15943653	296.677	chr2	15940550	15947007	MYCN
chr3	172710921	172711374	296.677	chr3	172630249	172711218	NCEH1
chr3	172710921	172711374	296.677	chr3	172711151	172725038	AC108667.3
chr5	40798116	40798483	296.677	chr5	40759379	40798374	PRKAA1
chr6	64012252	64012576	296.677	chr6	63719980	65707226	EYS
chr10	21732192	21732486	296.677	chr10	21524646	21743630	MLLT10
chr12	6965113	6965433	296.677	chr12	6964949	6965382	U47924.1
chr12	6965113	6965433	296.677	chr12	6965327	6970753	PHB2
chr13	30802930	30803279	296.677	chr13	30803206	30810645	LINC00398
chr15	69059054	69059405	296.677	chr15	68930525	69062762	NOX5
chr16	4624246	4624555	296.677	chr16	4616493	4690974	MGRN1
chr16	20385788	20386175	296.677	chr16	20385957	20391164	AC106796.1
chr16	20385788	20386175	296.677	chr16	20359175	20404737	PDILT
chr17	8181934	8182258	296.677	chr17	8176812	8182812	AC129492.4
chr19	47436606	47436949	296.677	chr19	47428017	47471893	SLC8A2
chr1	239898148	239898529	295.682	chr1	239898016	239899872	CHRM3-AS1
chr1	239898148	239898529	295.682	chr1	239386565	239915452	CHRM3
chr2	95414017	95414312	295.682	chr2	95413456	95414296	AC009238.3
chr2	95414017	95414312	295.682	chr2	95402708	95416616	FAHD2A
chr2	235595432	235595754	295.682	chr2	235494043	236131800	AGAP1
chr5	100430299	100430593	295.682	chr5	100399047	100526912	AC113385.1
chr5	100430299	100430593	295.682	chr5	100428124	100535262	AC021086.1
chr10	101067841	101068289	295.682	chr10	101061989	101068131	KAZALD1
chr12	109264170	109264484	295.682	chr12	109116595	109268226	ACACB
chr5	38265545	38265910	295.681	chr5	38258409	38465480	EGFLAM
chr5	80082796	80083162	295.681	chr5	79991311	80083287	THBS4
chr5	80082796	80083162	295.681	chr5	80052374	80083654	AC012636.1
chr8	89689180	89689513	295.681	chr8	89585872	89757812	AF117829.1
chr9	93827405	93827756	295.681	chr9	93808347	93858340	AL442224.1
chr11	30914200	30914529	295.681	chr11	30830369	31369810	DCDC1
chr14	74501170	74501510	295.681	chr14	74498183	74612378	LTBP2
chr14	78566584	78566997	295.681	chr14	78170373	79868290	NRXN3
chr15	31490106	31490394	295.681	chr15	31475398	31870789	OTUD7A
chr15	65101583	65101882	295.681	chr15	65092770	65115197	UBAP1L
chr19	56066391	56066810	295.681	chr19	56066684	56078801	LINC01864
chr1	201222945	201223230	295.68	chr1	201222113	201223123	AC103925.1
chr1	201222945	201223230	295.68	chr1	201190824	201228952	IGFN1
chr3	27721589	27722028	295.68	chr3	27715949	27722711	EOMES
chr8	25908703	25909000	295.68	chr8	25841725	26045413	EBF2
chr11	11789727	11790049	295.68	chr11	11781971	11811530	AC104383.1
chr19	2019591	2019927	295.68	chr19	1985438	2034881	BTBD2
chr2	120695579	120696026	294.685	chr2	120686635	120710517	AC018866.2
chr2	170409035	170409391	294.685	chr2	170178145	170655171	MYO3B
chr3	106609756	106610100	294.685	chr3	106449775	107240671	LINC00882
chr7	130875353	130875635	294.685	chr7	130853720	130930682	LINC00513
chr7	130875353	130875635	294.685	chr7	130791264	131110161	AC016831.6
chr12	111313796	111314126	294.685	chr12	111034165	111350554	CUX2
chr3	56557572	56557912	294.684	chr3	56557161	56621837	CCDC66
chr4	112321855	112322155	294.684	chr4	112285509	112442621	ALPK1
chr5	35924945	35925237	294.684	chr5	35904288	35938779	CAPSL
chr7	16564908	16565214	294.684	chr7	16526825	16581568	LRRC72
chr20	18587852	18588146	294.684	chr20	18567453	18744216	AL121900.1
chr20	18587852	18588146	294.684	chr20	18587942	18766644	DTD1
chr22	18024437	18024797	294.684	chr22	17787649	18024561	MICAL3
chr1	159936431	159936737	293.688	chr1	159927039	159945613	IGSF9
chr1	224922619	224922891	293.688	chr1	224896262	225399292	DNAH14
chr2	202278980	202279267	293.688	chr2	202265736	202303661	NOP58
chr3	196073225	196073601	293.688	chr3	196027183	196082096	TFRC
chr5	109691038	109691383	293.688	chr5	109689366	109869625	MAN2A1
chr6	129252114	129252456	293.688	chr6	128883141	129516569	LAMA2
chr1	6423426	6423777	293.687	chr1	6412418	6424670	HES2
chr6	44074553	44074866	293.687	chr6	44058792	44089288	AL109615.2
chr6	44074553	44074866	293.687	chr6	43995723	44074652	AL109615.3
chr7	12623932	12624233	293.687	chr7	12570577	12660182	SCIN
chr7	42941264	42941605	293.687	chr7	42932376	42948958	MRPL32
chr8	2086714	2086977	293.687	chr8	2045046	2165552	MYOM2
chr15	40367928	40368427	293.687	chr15	40358219	40378621	DISP2
chr16	58487689	58488087	293.687	chr16	58462846	58513628	NDRG4
chr17	27654670	27655154	293.687	chr17	27651334	27665712	NOS2P1
chr19	46991193	46991514	293.687	chr19	46860997	47005077	ARHGAP35
chr7	111735696	111736047	292.692	chr7	111726110	112206407	DOCK4
chr1	184663988	184664460	292.691	chr1	184664282	184668535	AL713852.2
chr1	184663988	184664460	292.691	chr1	184607599	184672166	AL713852.1
chr1	247390091	247390476	292.691	chr1	247390243	247393839	AC104335.3
chr5	176658047	176658354	292.691	chr5	176647387	176659054	TSPAN17
chr8	144315968	144316312	292.691	chr8	144314584	144326910	DGAT1
chr11	120929700	120929958	292.691	chr11	120511746	120988906	GRIK4
chr13	110412263	110412574	292.691	chr13	110305812	110513209	COL4A2
chr17	76397988	76398376	292.691	chr17	76389456	76453152	UBE2O
chr1	53181958	53182448	292.69	chr1	53180921	53186900	AL606760.4
chr2	29309108	29309494	292.69	chr2	29192774	29921586	ALK
chr8	10838914	10839307	292.69	chr8	10725399	10839847	PINX1
chr8	41577828	41578224	292.69	chr8	41577187	41625001	GPAT4
chr8	41577828	41578224	292.69	chr8	41509593	41578421	AC009630.1
chr8	65645002	65645312	292.69	chr8	65644734	65771261	MTFR1
chr17	30104436	30104923	292.69	chr17	30090366	30117497	AC104984.3
chr17	30104436	30104923	292.69	chr17	29929200	30108452	EFCAB5
chr21	37712173	37712480	292.69	chr21	37607373	38121345	KCNJ6
chr5	161544269	161544630	291.695	chr5	161288429	161549044	GABRB2
chr1	55277543	55277909	291.694	chr1	55217645	55324691	MIR4422HG
chr1	94039535	94039842	291.694	chr1	93992834	94121148	ABCA4
chr7	70698282	70698609	291.694	chr7	69598296	70793506	AUTS2
chr10	48363541	48363851	291.694	chr10	48306639	48439360	MAPK8
chr11	68383986	68384348	291.694	chr11	68312591	68449275	LRP5
chr12	119804364	119804768	291.694	chr12	119685791	119877320	CIT
chr14	67571305	67571647	291.694	chr14	67533290	67589612	PLEKHH1
chr14	76387207	76387497	291.694	chr14	76310712	76501837	ESRRB
chr16	78437403	78437725	291.694	chr16	78099430	79212667	WWOX
chr17	60720622	60721159	291.694	chr17	60677453	61392838	BCAS3
chr17	75753709	75754029	291.694	chr17	75721328	75757818	ITGB4
chr17	75753709	75754029	291.694	chr17	75751594	75765236	GALK1
chr20	46022858	46023233	291.694	chr20	46021690	46060150	SLC12A5
chr14	37874634	37875002	291.693	chr14	37595847	38041442	TTC6
chr16	5490610	5490974	291.693	chr16	5239802	7713340	RBFOX1
chr17	40219062	40219421	291.693	chr17	40219304	40284136	WIPF2
chr19	43774372	43774738	291.693	chr19	43766533	43781257	KCNN4
chr2	75627937	75628281	290.697	chr2	75627950	75628168	AC005034.1
chr6	160534231	160534564	290.697	chr6	160531482	160664275	LPA
chr8	23296127	23296467	290.697	chr8	23270120	23296279	R3HCC1
chr15	26866909	26867229	290.697	chr15	26543546	26939539	GABRB3
chr15	26866909	26867229	290.697	chr15	26866911	26949208	GABRA5
chr5	157476957	157477254	290.696	chr5	157395534	157575775	ADAM19
chr9	121988965	121989303	290.696	chr9	121821928	122093606	TTLL11
chr11	16785558	16785828	290.696	chr11	16777297	17014414	PLEKHA7
chr12	3300500	3300802	290.696	chr12	3296202	3366122	AC005865.1
chr12	3300500	3300802	290.696	chr12	3300698	3318677	AC005865.2
chr1	214328874	214329158	289.7	chr1	214281102	214337131	SMYD2
chr6	160519857	160520294	289.7	chr6	160453428	160520269	LPAL2
chr7	137626517	137626846	289.7	chr7	137381037	137847092	DGKI
chr9	131591173	131591488	289.7	chr9	131576770	131740074	RAPGEF1
chr14	100108288	100108668	289.7	chr14	99971449	100144236	EVL
chr1	23098702	23099093	289.699	chr1	23084023	23177808	LUZP1
chr2	68751762	68752136	289.699	chr2	68679601	68826833	ARHGAP25
chr8	8736995	8737308	289.699	chr8	8723693	8782479	AC087269.1
chr10	13161168	13161657	289.699	chr10	13161554	13211104	MCM10
chr11	66022457	66022794	289.699	chr11	66016752	66026479	CATSPER1
chr11	77091184	77091522	289.699	chr11	77066961	77126155	CAPN5
chr16	81873927	81874215	289.699	chr16	81739097	81962685	PLCG2
chr17	49223442	49223807	289.699	chr17	49223362	49230766	PHOSPHO1
chr1	156356900	156357272	288.702	chr1	156308968	156367873	CCT3
chr2	231707014	231707331	288.702	chr2	231706895	231713541	PTMA
chr9	112819930	112820202	288.702	chr9	112750760	112881671	SNX30
chr10	102596517	102596830	288.702	chr10	102503972	102633535	SUFU
chr15	89243728	89244005	288.702	chr15	89243949	89317261	FANCI
chr18	72541937	72542301	288.702	chr18	72536680	72638521	CBLN2
chr17	81253338	81253652	288.701	chr17	81244811	81295547	SLC38A10
chr18	61551509	61551859	288.701	chr18	61333430	61555779	CDH20
chr1	78114316	78114808	287.705	chr1	77979542	78138444	GIPC2
chr3	79086448	79086818	287.705	chr3	78597239	79767998	ROBO1
chr5	95283937	95284322	287.705	chr5	94703741	95284575	MCTP1
chr7	151350263	151350615	287.705	chr7	151341699	151378449	NUB1
chr8	126876561	126876970	287.705	chr8	126556323	127419050	PCAT1
chr9	97922294	97922625	287.705	chr9	97904489	97922516	TRMO
chr9	114487540	114487971	287.705	chr9	114402080	114505473	WHRN
chr9	135087379	135087698	287.705	chr9	135075422	135121179	OLFM1
chr11	67583557	67583841	287.705	chr11	67583742	67586656	GSTP1
chr2	40760128	40760428	287.704	chr2	40746481	40767452	LINC01794
chr3	10945667	10945974	287.704	chr3	10914196	10977981	AC027128.1
chr10	5629812	5630305	287.704	chr10	5594984	5632435	LINC02657
chr10	5629812	5630305	287.704	chr10	5616626	5632499	LINC02677
chr18	23918393	23918799	287.704	chr18	23689443	23956222	LAMA3
chr22	26756617	26756951	287.704	chr22	26672747	26780893	MIATNB
chr6	112337186	112337521	286.709	chr6	112236806	112350094	AL365214.2
chr10	132654652	132655053	286.709	chr10	132537787	132783480	INPP5A
chr12	117854421	117854778	286.709	chr12	117453012	117968990	KSR2
chr1	26321618	26321914	286.708	chr1	26321698	26360080	CRYBG2
chr6	36885640	36886005	286.708	chr6	36871870	36928964	C6orf89
chr11	26297225	26297508	286.708	chr11	26285578	26331289	ANO3-AS1
chr11	26297225	26297508	286.708	chr11	26188842	26663289	ANO3
chr15	45714519	45714854	286.708	chr15	45705078	45931069	AC068722.1
chr15	55217671	55217936	286.708	chr15	55202966	55319113	RAB27A
chr19	38335550	38335833	286.708	chr19	38335775	38370943	CATSPERG
chr20	32652963	32653277	286.708	chr20	32631625	32673941	C20orf203
chr20	32652963	32653277	286.708	chr20	32632183	32743567	FO393400.1
chr3	8239696	8240178	286.707	chr3	7951263	8611924	LMCD1-AS1
chr5	14270230	14270547	286.707	chr5	14143342	14532128	TRIO
chr6	3742415	3742737	286.707	chr6	3722614	3751713	PXDC1
chr9	385833	386137	286.707	chr9	214854	465259	DOCK8
chr10	17430748	17431143	286.707	chr10	17315421	17454595	ST8SIA6
chr10	17430748	17431143	286.707	chr10	17386919	17445758	ST8SIA6-AS1
chr12	6465524	6465830	286.707	chr12	6462237	6470987	VAMP1
chr12	6465524	6465830	286.707	chr12	6451690	6466517	TAPBPL
chr2	174697211	174697599	286.534	chr2	174547141	174776720	AC010894.3
chr1	64137138	64137416	285.712	chr1	64094442	64171297	ROR1-AS1
chr1	64137138	64137416	285.712	chr1	63774017	64181498	ROR1
chr1	230268929	230269212	285.712	chr1	230258694	230272100	AL136988.2
chr1	230268929	230269212	285.712	chr1	230057990	230282122	GALNT2
chr3	37855414	37855718	285.712	chr3	37693655	37861802	ITGA9-AS1
chr4	38069231	38069521	285.712	chr4	37891084	38139175	TBC1D1
chr5	55226475	55226755	285.712	chr5	55219564	55227315	MCIDAS
chr6	28356172	28356485	285.712	chr6	28324693	28356271	ZSCAN31
chr6	28356172	28356485	285.712	chr6	28349947	28369172	ZKSCAN3
chr12	79547864	79548192	285.712	chr12	79540203	79550535	AC027288.1
chr12	96985515	96985813	285.712	chr12	96985656	97185609	AC007656.2
chr12	107610317	107610610	285.712	chr12	107318421	107659642	BTBD11
chr12	107610317	107610610	285.712	chr12	107610034	107617721	AC007540.2
chr14	61456650	61457046	285.712	chr14	61187559	61550976	PRKCH
chr1	26602362	26602716	285.711	chr1	26602369	26602432	RNU7-29P
chr1	27155056	27155380	285.711	chr1	27098809	27166981	SLC9A1
chr1	154335017	154335423	285.711	chr1	154325553	154351304	ATP8B2
chr4	6873962	6874307	285.711	chr4	6781375	6884170	KIAA0232
chr6	76876999	76877319	285.711	chr6	76774972	77097788	AL355612.1
chr7	5558881	5559175	285.711	chr7	5527148	5563784	ACTB
chr8	96327988	96328336	285.711	chr8	96261902	96336995	PTDSS1
chr9	132411920	132412484	285.711	chr9	132410043	132573317	CFAP77
chr12	132284235	132284548	285.711	chr12	132282814	132284606	AC148477.4
chr12	132284235	132284548	285.711	chr12	132196372	132329589	GALNT9
chr14	36070431	36070831	285.711	chr14	36070427	36165288	LINC00609
chr17	42067296	42067569	285.711	chr17	42025576	42098479	ZNF385C
chr18	61635839	61636183	285.711	chr18	61592375	61748832	AC105094.2
chrX	154136721	154137007	285.711	chrX	154021573	154137103	MECP2
chr6	3126419	3126701	285.71	chr6	3118374	3153578	BPHL
chr22	17558463	17558738	285.536	chr22	17521514	17570078	AC007666.2
chr1	247681356	247681673	284.715	chr1	247639630	247761255	AL390860.1
chr3	139427546	139427866	284.715	chr3	139389761	139782699	AC046134.2
chr8	97644092	97644414	284.715	chr8	97644184	97730260	MTDH
chr10	79929417	79929731	284.715	chr10	79904898	79951029	AL512662.2
chr11	116499433	116499763	284.715	chr11	116496899	116500630	LINC02151
chr11	126440813	126441197	284.715	chr11	126423358	127003460	KIRREL3
chr5	42908902	42909224	284.714	chr5	42813647	42924535	AC008945.2
chr8	42153320	42153670	284.714	chr8	42152946	42171673	AP3M2
chr15	45705653	45705981	284.714	chr15	45705078	45931069	AC068722.1
chr15	60520842	60521105	284.714	chr15	60479152	60630637	RORA-AS1
chr15	60520842	60521105	284.714	chr15	60488284	61229302	RORA
chr17	2353083	2353367	284.714	chr17	2337498	2381058	SGSM2
chr17	56126533	56126846	284.714	chr17	55882301	56511659	ANKFN1
chr19	17424947	17425282	284.714	chr19	17405722	17433724	MVB12A
chr6	149028880	149029172	283.719	chr6	149027700	149032573	AL357992.1
chr6	149028880	149029172	283.719	chr6	148747030	149076990	UST
chr13	98445280	98445657	283.719	chr13	98142562	98455176	FARP1
chr13	98445280	98445657	283.719	chr13	98445185	98577940	STK24
chr14	105352223	105352606	283.719	chr14	105300563	105398147	PACS2
chr1	32520327	32520700	283.718	chr1	32465057	32600792	AL033529.1
chr5	40736315	40736641	283.718	chr5	40512333	40755963	TTC33
chr5	55172063	55172389	283.718	chr5	55172262	55172353	MIR449C
chr5	55172063	55172389	283.718	chr5	55112995	55173175	CDC20B
chr7	34823695	34824009	283.718	chr7	34658218	34878332	NPSR1
chr7	34823695	34824009	283.718	chr7	34346512	34871582	NPSR1-AS1
chr10	71609234	71609538	283.718	chr10	71396920	71815947	CDH23
chr12	57726059	57726445	283.718	chr12	57726271	57728356	AGAP2-AS1
chr12	57726059	57726445	283.718	chr12	57723761	57742157	AGAP2
chr13	45047321	45047692	283.718	chr13	44982077	45083125	AL359706.1
chr15	80309813	80310104	283.718	chr15	80263068	80341805	LINC00927
chr17	76681247	76681555	283.718	chr17	76672551	76711016	MXRA7
chr19	33184310	33184579	283.718	chr19	33177603	33208864	LRP3
chr22	31107651	31108038	283.718	chr22	31104772	31120069	SELENOM
chr1	1960060	1960380	283.717	chr1	1921951	2003837	CFAP74
chr6	131909993	131910330	283.717	chr6	131910191	131911527	AL117378.2
chr6	131909993	131910330	283.717	chr6	131901963	131920565	AL117378.1
chr10	4656608	4656954	283.717	chr10	4650158	4678185	MANCR
chr10	4656608	4656954	283.717	chr10	4655427	4682722	LINC00705
chr12	108731488	108731846	283.717	chr12	108645109	108731596	CORO1C
chr12	119413178	119413537	283.717	chr12	119334712	119541040	CCDC60
chr12	119413178	119413537	283.717	chr12	119361247	119668079	AC002070.1
chr1	230797908	230798467	282.722	chr1	230747384	230802003	CAPN9
chr2	207473137	207473480	282.722	chr2	207239864	207529795	AC009226.1
chr5	168269381	168269741	282.722	chr5	168229583	168269415	AC026689.1
chr6	157667155	157667523	282.722	chr6	157381133	157678157	ZDHHC14
chr7	100852100	100852386	282.722	chr7	100826820	100867010	SLC12A9
chr7	100852100	100852386	282.722	chr7	100837314	100852616	SLC12A9-AS1
chr9	129142952	129143286	282.722	chr9	129110950	129148946	PTPA
chr10	114471405	114471675	282.722	chr10	114431113	114768061	ABLIM1
chr11	113305733	113306044	282.722	chr11	113278250	113314482	AP000880.1
chr12	117236442	117236819	282.722	chr12	117208142	117452170	NOS1
chr13	87669402	87669724	282.722	chr13	87427214	87674235	MIR4500HG
chr15	100917963	100918279	282.722	chr15	100892343	100919391	AC015712.2
chr2	20666786	20667236	282.721	chr2	20667144	20679243	GDF7
chr5	35617629	35617964	282.721	chr5	35617844	35814611	SPEF2
chr11	17598985	17599345	282.721	chr11	17547373	17647150	OTOG
chr11	70814869	70815247	282.721	chr11	70467856	71252577	SHANK2
chr12	27435134	27435402	282.721	chr12	27389789	27446625	ARNTL2-AS1
chr13	53782425	53782718	282.721	chr13	53207831	53801489	AL356295.1
chr15	41465829	41466156	282.721	chr15	41408408	41483563	RTF1
chr20	38165266	38165613	282.721	chr20	38127385	38166578	TGM2
chr22	37561767	37562022	282.721	chr22	37560480	37569405	CDC42EP1
chr6	3068795	3069149	282.72	chr6	3068045	3068894	AL031963.3
chr6	3068795	3069149	282.72	chr6	3063991	3115187	RIPK1
chr19	7853263	7853582	282.72	chr19	7830233	7864976	EVI5L
chr20	2172544	2172912	282.72	chr20	2101827	2177038	STK35
chr1	150559921	150560282	281.726	chr1	150549369	150560937	ADAMTSL4
chr1	150559921	150560282	281.726	chr1	150560202	150574552	ADAMTSL4-AS1
chr1	154943780	154944121	281.726	chr1	154944076	154956123	PBXIP1
chr3	187139471	187139981	281.726	chr3	187120948	187180908	RPL39L
chr5	146966069	146966437	281.726	chr5	146581146	147084784	PPP2R2B
chr3	76753649	76753975	281.725	chr3	75906695	77649964	ROBO2
chr3	77038409	77038696	281.725	chr3	75906695	77649964	ROBO2
chr3	98329591	98329892	281.725	chr3	98233651	98457898	AC117473.1
chr4	109422422	109422716	281.725	chr4	109347475	109433817	SEC24B-AS1
chr5	122896980	122897346	281.725	chr5	122843439	123029354	SNX24
chr7	94656069	94656372	281.725	chr7	94656325	94669695	PEG10
chr7	94656069	94656372	281.725	chr7	94524204	94656572	SGCE
chr10	75022248	75022649	281.725	chr10	75003055	75025174	AC018511.2
chr10	75022248	75022649	281.725	chr10	74824927	75032624	KAT6B
chr11	119474748	119475093	281.725	chr11	119364359	119526664	USP2-AS1
chr17	77086469	77086809	281.725	chr17	77086716	77099902	SNHG20
chr2	11412016	11412306	281.724	chr2	11405508	11427186	AC099344.3
chr2	34012732	34013060	281.724	chr2	33706886	34738231	LINC01320
chr2	54838613	54838901	281.724	chr2	54723499	54972025	EML6
chr6	70166399	70166726	281.724	chr6	69866556	70212468	COL19A1
chr10	48524252	48524633	281.724	chr10	48446034	48656265	ARHGAP22
chr14	67526538	67526987	281.724	chr14	67447084	67533739	TMEM229B
chr21	17925036	17925377	281.724	chr21	17901263	18267373	CHODL
chr4	159203005	159203300	280.729	chr4	159103013	159360174	RAPGEF2
chr5	172451239	172451544	280.729	chr5	172325000	172454525	SH3PXD2B
chr3	42191180	42191540	280.728	chr3	42013802	42225890	TRAK1
chr8	64575063	64575388	280.728	chr8	64574306	64581921	AC090136.3
chr8	120808651	120809042	280.728	chr8	120535745	120813273	SNTB1
chr9	77457974	77458316	280.728	chr9	77456295	77526697	GNA14-AS1
chr9	77457974	77458316	280.728	chr9	77423079	77648322	GNA14
chr10	110226028	110226322	280.728	chr10	110207605	110287365	MXI1
chr11	17973053	17973391	280.728	chr11	17788048	18013047	SERGEF
chr12	53743635	53743940	280.728	chr12	53739611	53898976	AC076968.2
chr12	56126201	56126520	280.728	chr12	56118260	56127514	ZC3H10
chr12	56126201	56126520	280.728	chr12	56120033	56129619	AC034102.6
chr12	56126201	56126520	280.728	chr12	56118250	56144671	ESYT1
chr15	40857664	40857999	280.728	chr15	40844018	40858207	SPINT1
chr20	46307088	46307404	280.728	chr20	46173739	46308498	CDH22
chr1	85581198	85581563	280.545	chr1	85580761	85583950	CCN1
chr4	26720013	26720345	279.732	chr4	26576437	26756223	TBC1D19
chr7	116138192	116138564	279.732	chr7	115935148	116159896	TFEC
chr12	116277625	116278042	279.732	chr12	115953872	116277719	MED13L
chr5	114449959	114450244	279.731	chr5	114055926	114496500	KCNN2
chr5	151051667	151052090	279.731	chr5	151029945	151093577	TNIP1
chr6	93721409	93721672	279.731	chr6	93720163	93745615	AL356094.2
chr8	16831649	16832117	279.731	chr8	16598758	16915044	AC011586.2
chr8	129939523	129939927	279.731	chr8	129939844	129951056	AC022973.3
chr8	129939523	129939927	279.731	chr8	129839593	130017129	CYRIB
chr9	109817906	109818245	279.731	chr9	109498325	110172512	PALM2AKAP2
chr10	102678779	102679075	279.731	chr10	102673731	102714397	ARL3
chr10	116682338	116682630	279.731	chr10	116671192	116850251	HSPA12A
chr12	108193856	108194204	279.731	chr12	108129288	108250537	WSCD2
chr16	87278683	87278950	279.731	chr16	87262759	87292438	AC010531.4
chr16	87278683	87278950	279.731	chr16	87083562	87317420	C16orf95
chr19	30669474	30669786	279.731	chr19	30228290	30713538	ZNF536
chr20	64223456	64223735	279.731	chr20	64102394	64242253	MYT1
chr4	4678285	4678575	279.73	chr4	4542131	4787359	STX18-AS1
chr17	16453249	16453545	279.73	chr17	16438767	16478678	SNHG29
chr17	16453249	16453545	279.73	chr17	16441577	16492193	LRRC75A
chr1	204431389	204431661	278.735	chr1	204377850	204435846	AL606489.1
chr1	204431389	204431661	278.735	chr1	204422628	204494724	PIK3C2B
chr1	204975616	204975962	278.735	chr1	204828651	205022822	NFASC
chr2	170324599	170324898	278.735	chr2	170178145	170655171	MYO3B
chr2	200712964	200713300	278.735	chr2	200678233	200734109	AOX3P
chr2	200712964	200713300	278.735	chr2	200695723	200748040	AOX3P-AOX2P
chr2	200712964	200713300	278.735	chr2	200711535	200735186	LINC01792
chr1	16960678	16960976	278.734	chr1	16740273	16972964	CROCC
chr1	110196937	110197325	278.734	chr1	110150494	110202202	SLC6A17
chr2	72973656	72973975	278.734	chr2	72942036	73075619	SFXN5
chr3	89114631	89114970	278.734	chr3	89107621	89482134	EPHA3
chr8	142471923	142472330	278.734	chr8	142449430	142545009	ADGRB1
chr13	37870264	37870560	278.734	chr13	37869825	37874444	AL356495.1
chr17	67386926	67387315	278.734	chr17	67377281	67697261	PITPNC1
chr19	53425032	53425314	278.734	chr19	53389793	53430413	ZNF765
chr1	48202150	48202469	277.738	chr1	48172972	48206857	AL109659.1
chr1	167442187	167442502	277.738	chr1	167430640	167518610	CD247
chr5	149035306	149035617	277.738	chr5	148923639	149063163	SH3TC2
chr7	101542795	101543121	277.738	chr7	101362875	101559024	COL26A1
chr10	63872376	63872669	277.738	chr10	63664664	64693446	AC013287.1
chr15	51776214	51776615	277.738	chr15	51751597	51816363	TMOD2
chr17	50841889	50842221	277.738	chr17	50834650	50842353	WFIKKN2
chr2	64522788	64523078	277.737	chr2	64522187	64524093	AC008074.2
chr3	14925621	14925963	277.737	chr3	14810853	14934571	FGD5
chr3	14925621	14925963	277.737	chr3	14920347	14948424	FGD5-AS1
chr5	179907796	179908128	277.737	chr5	179862066	179907859	TBC1D9B
chr11	46315156	46315487	277.737	chr11	46277662	46321409	CREB3L1
chr13	36282870	36283182	277.737	chr13	36222008	36297840	CCDC169
chr13	36282870	36283182	277.737	chr13	36168794	36297842	CCDC169-SOHLH2
chr14	67359821	67360363	277.737	chr14	67294371	67360265	ATP6V1D
chr14	67359821	67360363	277.737	chr14	67360151	67386516	EIF2S1
chr18	32714507	32714926	277.737	chr18	32672673	32773023	KLHL14
chr18	32714507	32714926	277.737	chr18	32470288	32745567	AC025887.2
chr18	49858783	49859092	277.737	chr18	49822789	50195147	MYO5B
chr18	33440088	33440427	277.736	chr18	32937402	33441101	CCDC178
chr19	11203830	11204153	277.736	chr19	11199295	11262524	DOCK6
chr19	11203830	11204153	277.736	chr19	11203628	11216168	AC011472.1
chr22	29689728	29690135	277.736	chr22	29603556	29698598	NF2
chr1	200307480	200307821	276.741	chr1	200253419	200400705	LINC00862
chr2	79935768	79936106	276.741	chr2	79185231	80648861	CTNNA2
chr3	150787775	150788134	276.741	chr3	150761937	150873554	SIAH2-AS1
chr11	103682305	103682646	276.741	chr11	103675994	103895271	AP002989.1
chr12	62123716	62124084	276.741	chr12	61708259	62279150	TAFA2
chr15	50876960	50877274	276.741	chr15	50839875	50908603	AC021752.1
chr15	56246058	56246367	276.741	chr15	56244009	56445997	TEX9
chr17	75323099	75323408	276.741	chr17	75318076	75405709	GRB2
chr18	59057234	59057577	276.741	chr18	58996734	59069338	OACYLP
chr20	60057429	60057758	276.741	chr20	60055853	60072956	C20orf197
chrX	68511299	68511595	276.741	chrX	68498562	68537282	YIPF6
chrX	119468992	119469345	276.741	chrX	119465986	119469128	SLC25A5-AS1
chrX	119468992	119469345	276.741	chrX	119468422	119471396	SLC25A5
chr7	33107364	33107721	276.74	chr7	33094797	33109404	RP9
chr9	36995839	36996150	276.74	chr9	36833269	37034268	PAX5
chr11	20132442	20132742	276.74	chr11	20131730	20135465	AC068860.1
chr17	45783226	45783574	276.74	chr17	45620344	45835826	LINC02210-CRHR1
chr19	32464179	32464549	276.74	chr19	32405543	32485895	DPY19L3
chr22	39622861	39623243	276.74	chr22	39570753	39689735	CACNA1I
chr22	45553764	45554085	276.74	chr22	45502238	45601135	FBLN1
chr1	85576950	85577266	275.745	chr1	85482281	85578250	AC092807.4
chr1	85576950	85577266	275.745	chr1	85318481	85578363	DDAH1
chr1	147389993	147390281	275.745	chr1	147258885	147517875	LINC00624
chr2	97697255	97697697	275.745	chr2	97664217	97703064	C2orf92
chr4	83490910	83491299	275.745	chr4	83459517	83523348	ABRAXAS1
chr4	86043979	86044330	275.745	chr4	85990007	86594625	MAPK10
chr5	129771324	129771705	275.745	chr5	129500361	129905917	AC008591.1
chr8	144900157	144900552	275.745	chr8	144876497	144902168	ZNF250
chr9	112097768	112098098	275.745	chr9	112040783	112175297	SUSD1
chr12	113312497	113312825	275.745	chr12	113298759	113359493	SLC8B1
chr14	75982512	75982773	275.745	chr14	75958099	75982991	TGFB3
chr14	75982512	75982773	275.745	chr14	75902136	76084585	IFT43
chr14	92681115	92681434	275.745	chr14	92513781	92688994	RIN3
chr14	93206909	93207836	275.745	chr14	93202894	93207065	GON7
chr14	93206909	93207836	275.745	chr14	93207241	93229215	UBR7
chr14	93206909	93207836	275.745	chr14	93184973	93218586	AL110118.2
chr16	87203188	87203528	275.745	chr16	87083562	87317420	C16orf95
chr2	37982131	37982440	275.744	chr2	37923187	38067142	RMDN2
chr2	37982131	37982440	275.744	chr2	37949911	38067041	RMDN2-AS1
chr7	22452293	22452581	275.744	chr7	22419444	22727613	STEAP1B
chr8	29723025	29723352	275.744	chr8	29673922	29748109	LINC00589
chr12	53324665	53325039	275.744	chr12	53307456	53324864	AAAS
chr17	57999533	57999845	275.744	chr17	57989038	58007246	AC015813.2
chr1	2801631	2801961	275.743	chr1	2635976	2801717	TTC34
chr1	167057252	167057624	275.743	chr1	167052551	167058542	AL158837.1
chr1	167057252	167057624	275.743	chr1	167052836	167166479	GPA33
chr9	121634966	121635304	275.743	chr9	121567057	121785530	DAB2IP
chr1	119275427	119275735	274.749	chr1	119140391	119275973	WARS2-AS1
chr1	119275427	119275735	274.749	chr1	119230313	119327915	AL359915.1
chr4	47122742	47123037	274.749	chr4	46993723	47426447	GABRB1
chr7	8190407	8190761	274.749	chr7	8113184	8262687	ICA1
chr10	6203358	6203626	274.749	chr10	6144934	6254644	PFKFB3
chr10	126386958	126387398	274.749	chr10	126012381	126388455	ADAM12
chr12	22335556	22335863	274.749	chr12	22063773	22437041	ST8SIA1
chr12	101773603	101773918	274.749	chr12	101773114	101773755	AC063950.1
chr12	101773603	101773918	274.749	chr12	101745499	101830959	GNPTAB
chr16	70395376	70395746	274.749	chr16	70375977	70439237	ST3GAL2
chr16	70395376	70395746	274.749	chr16	70379457	70399502	AC012184.1
chr2	157327520	157327894	274.748	chr2	157318625	157327713	ERMN
chr3	196684913	196685243	274.748	chr3	196639775	196736007	PIGX
chr5	170420814	170421159	274.748	chr5	170353487	170736632	KCNIP1
chr5	170420814	170421159	274.748	chr5	170389493	170422844	KCNIP1-OT1
chr8	135465875	135466204	274.748	chr8	135457456	135656722	KHDRBS3
chr11	126990338	126990722	274.748	chr11	126423358	127003460	KIRREL3
chr12	90940914	90941240	274.748	chr12	90905622	90955176	CCER1
chr12	90940914	90941240	274.748	chr12	90918023	90948669	LINC00615
chr15	45037112	45037417	274.748	chr15	45023147	45077185	SORD
chr19	45485780	45486088	274.748	chr19	45485294	45497055	RTN2
chr21	46153218	46153561	274.748	chr21	46136262	46155579	FTCD
chr8	17334001	17334308	274.747	chr8	17296794	17413528	MTMR7
chr12	10750165	10750472	274.747	chr12	10750188	10777446	LINC02366
chr4	140427501	140427891	273.753	chr4	140388453	140427661	CLGN
chr7	130010879	130011185	273.753	chr7	129953234	130026989	AC073320.2
chr8	108703888	108704156	273.753	chr8	108606850	108787594	TMEM74
chr11	107799269	107799600	273.753	chr11	107790991	107928293	SLC35F2
chr12	123271060	123271364	273.753	chr12	123250112	123272334	CDK2AP1
chr1	37454865	37455263	273.752	chr1	37350934	37474411	LINC01137
chr6	20126777	20127067	273.752	chr6	20099684	20212469	MBOAT1
chr8	85463127	85463493	273.752	chr8	85440596	85464915	CA3-AS1
chr11	71251786	71252119	273.752	chr11	70467856	71252577	SHANK2
chr16	24010510	24010803	273.752	chr16	23835983	24220611	PRKCB
chr17	48878945	48879332	273.752	chr17	48874860	48908983	SUMO2P17
chr1	3565214	3565579	273.751	chr1	3487951	3611508	MEGF6
chr17	2848844	2849116	273.751	chr17	2755705	3037741	RAP1GAP2
chr18	6920044	6920371	273.751	chr18	6919496	6929966	LINC00668
chr19	2613857	2614146	273.751	chr19	2511219	2702694	GNG7
chr19	5967954	5968325	273.751	chr19	5916139	5978142	RANBP3
chr2	132349027	132349441	272.756	chr2	132347473	132365130	AC097532.3
chr8	125432047	125432330	272.756	chr8	125430358	125438403	TRIB1
chr8	133569592	133569955	272.756	chr8	133454848	133571940	ST3GAL1
chr9	129139130	129139526	272.756	chr9	129110950	129148946	PTPA
chr12	109805345	109805634	272.756	chr12	109783085	109833401	TRPV4
chr2	75064954	75065340	272.755	chr2	75046463	75199520	TACR1
chr8	10332775	10333060	272.755	chr8	10054292	10428891	MSRA
chr11	16820325	16820625	272.755	chr11	16777297	17014414	PLEKHA7
chr11	64146062	64146439	272.755	chr11	63998558	64166113	MACROD1
chr12	96215237	96215551	272.755	chr12	96194375	96269824	ELK3
chr15	52139800	52140192	272.755	chr15	52124561	52140246	AC023906.4
chr15	52139800	52140192	272.755	chr15	52115105	52191369	GNB5
chr15	74631987	74632274	272.755	chr15	74598500	74645414	CLK3
chr15	74631987	74632274	272.755	chr15	74630558	74696292	EDC3
chr16	22077759	22078077	272.755	chr16	22007638	22087534	MOSMO
chr16	71882363	71882763	272.755	chr16	71845976	71885268	ATXN1L
chr16	71882363	71882763	272.755	chr16	71845996	71931199	IST1
chr16	71882363	71882763	272.755	chr16	71859680	71895336	ZNF821
chr17	15944974	15945460	272.755	chr17	15944917	15975746	ADORA2B
chr19	10572361	10572697	272.755	chr19	10572671	10587315	AP1M2
chr1	169546437	169546770	271.759	chr1	169511951	169586588	F5
chr2	166057428	166057763	271.759	chr2	165957188	166390771	SCN1A-AS1
chr2	166057428	166057763	271.759	chr2	165984641	166149214	SCN1A
chr2	231482755	231483060	271.759	chr2	231453531	231483641	NCL
chr4	128809513	128809874	271.759	chr4	128809700	128875224	JADE1
chr6	161373910	161374219	271.759	chr6	161347417	162727775	PRKN
chr2	74334902	74335200	271.758	chr2	74211604	74363377	AC006030.1
chr2	74334902	74335200	271.758	chr2	74216242	74343414	SLC4A5
chr4	21765863	21766151	271.758	chr4	20728606	21948772	KCNIP4
chr7	92424533	92424899	271.758	chr7	92412550	92447813	TMBIM7P
chr9	347658	348091	271.758	chr9	214854	465259	DOCK8
chr11	41431766	41432087	271.758	chr11	40114203	41459773	LRRC4C
chr11	75803138	75803586	271.758	chr11	75800877	75803415	AP003031.3
chr11	75803138	75803586	271.758	chr11	75803431	75815406	UVRAG-DT
chr11	110429919	110430275	271.758	chr11	110429948	110464884	FDX1
chr14	74905704	74906157	271.758	chr14	74903951	74923302	RPS6KL1
chr22	26170950	26171206	271.758	chr22	26169462	26383597	SEZ6L
chr2	238256616	238256939	270.762	chr2	238244044	238290102	PER2
chr15	92097603	92097920	270.762	chr15	91853708	92172435	SLCO3A1
chr16	74774529	74774932	270.762	chr16	74712955	74774831	FA2H
chr17	47949209	47949651	270.762	chr17	47941506	47949308	PNPO
chr17	47949209	47949651	270.762	chr17	47945424	47981736	AC018521.1
chr17	79082701	79082991	270.762	chr17	79074824	79088599	ENGASE
chr20	63864252	63864516	270.762	chr20	63861212	63864293	AL118506.1
chr2	15939704	15940003	270.761	chr2	15918350	15942249	MYCNOS
chr2	42495006	42495299	270.761	chr2	42494569	42756947	MTA3
chr6	20291722	20292057	270.761	chr6	20265720	20307200	AL158198.2
chr6	20291722	20292057	270.761	chr6	20212087	20317739	AL158198.1
chr7	16982624	16982966	270.761	chr7	16916359	17346152	AHR
chr7	16982624	16982966	270.761	chr7	16970320	17299368	AC073332.1
chr17	7717234	7717576	270.761	chr17	7717354	7833744	DNAH2
chr17	8118668	8119056	270.761	chr17	8095900	8119047	ALOXE3
chr19	42034733	42035016	270.761	chr19	41998321	42069498	GRIK5
chr19	44951613	44951913	270.761	chr19	44950044	44954007	AC011481.1
chr20	8790466	8790819	270.761	chr20	8077251	8968360	PLCB1
chr1	246753955	246754263	269.765	chr1	246724409	246768137	SCCPDH
chr2	149017407	149017703	269.765	chr2	148875227	149026759	KIF5C
chr2	218395952	218396283	269.765	chr2	218382029	218396894	SLC11A1
chr3	158791385	158791684	269.765	chr3	158732198	158829719	MFSD1
chr1	12079647	12079928	269.764	chr1	12063303	12144207	TNFRSF8
chr1	23772176	23772458	269.764	chr1	23706901	23778296	ELOA-AS1
chr1	68116641	68116973	269.764	chr1	67832303	68202987	GNG12-AS1
chr1	68116641	68116973	269.764	chr1	68098473	68233120	WLS
chr1	85109432	85109723	269.764	chr1	84999147	85133138	WDR63
chr8	10417689	10418037	269.764	chr8	10054292	10428891	MSRA
chr8	72018568	72018867	269.764	chr8	71828167	72118393	MSC-AS1
chr14	23539633	23539924	269.764	chr14	23511760	23560778	ZFHX2-AS1
chr14	23539633	23539924	269.764	chr14	23520857	23556192	ZFHX2
chr19	4352624	4352923	269.764	chr19	4347244	4354057	AC007292.3
chr19	4352624	4352923	269.764	chr19	4343527	4360086	MPND
chr19	45485299	45485601	269.764	chr19	45485294	45497055	RTN2
chr22	23893982	23894388	269.764	chr22	23894383	23895227	MIF
chr22	23893982	23894388	269.764	chr22	23862188	23895223	AP000350.4
chr3	107064474	107064832	268.768	chr3	106449775	107240671	LINC00882
chr7	128842032	128842298	268.768	chr7	128830377	128859274	FLNC
chr9	132507625	132507990	268.768	chr9	132410043	132573317	CFAP77
chr12	121552653	121552932	268.768	chr12	121429096	121581023	KDM2B
chr15	97235358	97235697	268.768	chr15	97215812	97432094	LINC02253
chr3	50436104	50436478	268.767	chr3	50362799	50504244	CACNA2D2
chr4	7719646	7719910	268.767	chr4	7192538	7742836	SORCS2
chr10	29377408	29377719	268.767	chr10	29373027	29409366	AL158167.1
chr10	52308186	52308474	268.767	chr10	52230398	52314507	PRKG1-AS1
chr10	86960458	86960790	268.767	chr10	86958599	86963258	SNCG
chr10	86960458	86960790	268.767	chr10	86935540	86969481	MMRN2
chr10	96395936	96396341	268.767	chr10	96364608	96513926	TLL2
chr11	8033132	8033469	268.767	chr11	8019244	8106243	TUB
chr14	54774044	54774323	268.767	chr14	54566117	54793315	SAMD4A
chr16	17194224	17194510	268.767	chr16	17192863	17194232	AC099494.1
chr16	17194224	17194510	268.767	chr16	17101769	17470960	XYLT1
chr18	53380077	53380433	268.767	chr18	52340197	53535903	DCC
chr18	74353180	74353577	268.767	chr18	74315839	74359189	C18orf63
chr19	40523288	40523587	268.767	chr19	40466241	40576464	SPTBN4
chr20	51639285	51639653	268.767	chr20	51596514	51768390	ATP9A
chr1	44652882	44653200	268.565	chr1	44635238	44674481	TMEM53
chr1	228213503	228213893	267.771	chr1	228203503	228213664	OBSCN-AS1
chr1	228213503	228213893	267.771	chr1	228208063	228378876	OBSCN
chr5	169980349	169981019	267.771	chr5	169637268	170083382	DOCK2
chr5	169980349	169981019	267.771	chr5	169861303	169980495	INSYN2B
chr5	178062014	178062328	267.771	chr5	178006348	178086529	FAM153CP
chr4	1726325	1726628	267.77	chr4	1712891	1745176	TACC3
chr5	21802923	21803259	267.77	chr5	21750673	22853344	CDH12
chr5	72355689	72356087	267.77	chr5	72320367	72368395	PTCD2
chr6	38871999	38872313	267.77	chr6	38715311	39030792	DNAH8
chr8	71975270	71975570	267.77	chr8	71828167	72118393	MSC-AS1
chr11	7513176	7513482	267.77	chr11	7418826	7513644	AC107884.1
chr11	7513176	7513482	267.77	chr11	7513298	7657127	PPFIBP2
chr11	62787049	62787451	267.77	chr11	62787402	62790400	TMEM179B
chr11	62787049	62787451	267.77	chr11	62771357	62787342	TAF6L
chr11	62787049	62787451	267.77	chr11	62771629	62792006	TMEM223
chr15	26891359	26891664	267.77	chr15	26543546	26939539	GABRB3
chr15	26891359	26891664	267.77	chr15	26866911	26949208	GABRA5
chr15	68924918	68925220	267.77	chr15	68880663	68928941	AC087639.2
chr15	68924918	68925220	267.77	chr15	68818221	68946811	SPESP1
chr19	33416293	33416527	267.77	chr19	33386950	33521791	PEPD
chr1	94481530	94481825	266.773	chr1	94418389	94518666	ABCD3
chr3	79032720	79033033	266.773	chr3	78597239	79767998	ROBO1
chr8	117304073	117304509	266.773	chr8	117265272	117318701	AC084114.1
chr11	72238158	72238494	266.773	chr11	72223701	72239147	INPPL1
chr12	121888922	121889287	266.773	chr12	121888732	121918297	PSMD9
chr12	121888922	121889287	266.773	chr12	121888809	121921470	AC069503.2
chr14	58395755	58396140	266.773	chr14	58395928	58408702	TOMM20L
chr19	45016907	45017282	266.773	chr19	45001449	45038198	RELB
chr4	10549689	10549992	266.772	chr4	10486395	10684768	CLNK
chr8	3727158	3727566	266.772	chr8	2935353	4994972	CSMD1
chr1	153627469	153627865	265.777	chr1	153618787	153631360	S100A13
chr1	153627469	153627865	265.777	chr1	153626332	153634340	AL162258.1
chr1	204446416	204446797	265.777	chr1	204422628	204494724	PIK3C2B
chr1	206583722	206584004	265.777	chr1	206571292	206612465	EIF2D
chr1	206583722	206584004	265.777	chr1	206507531	206589448	RASSF5
chr6	160767268	160767700	265.777	chr6	160742509	160767490	AL109933.5
chr11	117844007	117844332	265.777	chr11	117836976	117877486	FXYD6
chr11	117844007	117844332	265.777	chr11	117820163	117876667	FXYD6-FXYD2
chrX	132092479	132092772	265.777	chrX	132076993	132128020	FRMD7
chr1	92858921	92859259	265.776	chr1	92832737	92961522	DIPK1A
chr4	82739369	82739731	265.776	chr4	82629539	82798796	SCD5
chr4	93791580	93791892	265.776	chr4	92303966	93810157	GRID2
chr5	72611140	72611439	265.776	chr5	72574120	72660669	LINC02056
chr7	106660041	106660666	265.776	chr7	106654360	106661158	CCDC71L
chr7	106660041	106660666	265.776	chr7	106372251	106770207	AC004917.1
chr9	37904011	37904509	265.776	chr9	37879400	37904353	SLC25A51
chr9	37904011	37904509	265.776	chr9	37588413	38068687	AL138752.2
chr10	97463638	97463945	265.776	chr10	97458324	97498794	MMS19
chr11	67351252	67351530	265.776	chr11	67350772	67356972	POLD4
chr11	67351252	67351530	265.776	chr11	67317871	67398410	RAD9A
chr11	77820650	77821092	265.776	chr11	77659996	77821017	RSF1
chr16	88816046	88816297	265.776	chr16	88813734	88856970	GALNS
chr17	74354087	74354404	265.776	chr17	74326210	74355820	KIF19
chr19	57947685	57948001	265.776	chr19	57940833	57947706	ZNF256
chr20	47272780	47273153	265.776	chr20	47209214	47356889	ZMYND8
chr11	1051150	1051413	265.775	chr11	1049880	1055749	LINC02688
chr11	19903590	19903941	265.775	chr11	19350724	20121601	NAV2
chr14	22994749	22995060	265.775	chr14	22982698	22999078	AL132780.2
chr14	22994749	22995060	265.775	chr14	22985894	23010166	C14orf93
chr17	19447079	19447459	265.775	chr17	19417769	19492991	AC004448.2
chr19	5567528	5567866	265.775	chr19	5558167	5578349	TINCR
chr19	11130981	11131300	265.775	chr19	11089462	11133820	LDLR
chr3	196528779	196529056	264.781	chr3	196527339	196528791	AC092933.1
chr3	126213018	126213366	264.78	chr3	126213204	126247714	AC079848.2
chr8	138767654	138768008	264.78	chr8	138588235	138914041	COL22A1
chr9	35790293	35790617	264.78	chr9	35772163	35790432	AL133410.1
chr9	96856823	96857129	264.78	chr9	96816269	96875623	ZNF782
chr10	91251478	91251798	264.78	chr10	91163012	91284337	PCGF5
chr14	24160946	24161317	264.78	chr14	24147548	24166452	AL136295.5
chr14	24160946	24161317	264.78	chr14	24161265	24166565	IRF9
chr14	51979100	51979420	264.78	chr14	51826195	51979342	GNG2
chr14	100904367	100904685	264.78	chr14	100836269	100947194	AL117190.1
chr14	100904367	100904685	264.78	chr14	100894770	101038859	MEG8
chr20	44747538	44747903	264.78	chr20	44745865	44752313	KCNK15
chr1	55140483	55140891	264.779	chr1	55066359	55215364	USP24
chr3	38003405	38003680	264.779	chr3	37988059	38007188	VILL
chr5	7746154	7746560	264.779	chr5	7396138	7830081	ADCY2
chr5	7746154	7746560	264.779	chr5	7707802	7749766	AC093305.1
chr14	23631925	23632346	264.779	chr14	23630115	23645639	DHRS2
chr14	75709233	75709539	264.779	chr14	75633625	75955079	TTLL5
chr17	6413036	6413323	264.779	chr17	6393693	6435199	AIPL1
chr18	45620945	45621280	264.779	chr18	45212995	45683688	SLC14A2
chr19	1248883	1249190	264.779	chr19	1248553	1259140	MIDN
chr22	22060523	22060964	264.779	chr22	22038643	22215270	IGLV10-54
chr2	197011993	197012373	263.784	chr2	196967017	197311173	ANKRD44
chr9	72592730	72593044	263.784	chr9	72521608	72838297	TMC1
chr10	73159030	73159488	263.784	chr10	73130155	73169055	ECD
chr1	225319026	225319344	263.783	chr1	224896262	225399292	DNAH14
chr3	172332504	172332814	263.783	chr3	172039578	172401669	FNDC3B
chr4	57426824	57427246	263.783	chr4	57424495	57478341	LINC02380
chr7	29921451	29921804	263.783	chr7	29920104	29990289	SCRN1
chr13	112874551	112874901	263.783	chr13	112690329	112887168	ATP11A
chr14	26984575	26984942	263.783	chr14	26599755	27295516	AL110292.1
chr15	101652240	101652567	263.783	chr15	101621444	101652391	TM2D3
chr16	19583736	19584097	263.783	chr16	19555240	19706793	VPS35L
chr17	42819960	42820270	263.783	chr17	42810134	42833350	BECN1
chr19	28727593	28727942	263.783	chr19	28435388	28727680	AC005394.2
chr19	28727593	28727942	263.783	chr19	28683071	28727777	AC005524.1
chr19	39328110	39328392	263.783	chr19	39328353	39342372	GMFG
chr20	49982499	49983243	263.783	chr20	49982980	49988886	SNAI1
chr5	6745658	6745999	263.782	chr5	6713432	6757044	TENT4A
chrX	11758322	11758651	263.782	chrX	11758159	11775772	MSL3
chr1	184691760	184692076	262.788	chr1	184690237	184754907	EDEM3
chr1	202188922	202189312	262.788	chr1	202168051	202189455	PTPRVP
chr2	230864653	230864965	262.788	chr2	230864639	230879248	ITM2C
chr3	180804901	180805243	262.788	chr3	180707589	180871005	AC108734.4
chr3	192467291	192467568	262.788	chr3	192139395	192767764	FGF12
chr5	180209160	180209416	262.788	chr5	180100795	180209211	RASGEF1C
chr1	160078651	160078940	262.787	chr1	160062461	160080769	AL121987.1
chr4	97987055	97987395	262.787	chr4	97184093	98143476	STPG2
chr4	163332707	163333138	262.787	chr4	163323962	163344832	NPY1R
chr5	115831202	115831501	262.787	chr5	115828200	115841837	ATG12
chr5	179343983	179344261	262.787	chr5	179110853	179345461	ADAMTS2
chr7	88219979	88220335	262.787	chr7	88219359	88304367	AC003991.1
chr7	88219979	88220335	262.787	chr7	88205115	88226993	SRI
chr7	139340125	139340488	262.787	chr7	139339457	139346328	FMC1
chr7	139340125	139340488	262.787	chr7	139340359	139423457	LUC7L2
chr10	87656500	87656832	262.787	chr10	87607985	87659279	AL138767.3
chr10	87656500	87656832	262.787	chr10	87610163	87660003	AL138767.1
chr12	77925554	77926010	262.787	chr12	77324641	78213010	NAV3
chr12	98998728	98999113	262.787	chr12	98726457	99984654	ANKS1B
chrX	103687929	103688224	262.787	chrX	103687284	103691772	MORF4L2-AS1
chrX	103687929	103688224	262.787	chrX	103675496	103688158	MORF4L2
chr1	32892914	32893216	262.786	chr1	32885994	32898441	HPCA
chr5	54217888	54218235	262.786	chr5	53883942	54310582	ARL15
chr6	57961323	57961757	262.786	chr6	57946074	57961501	LINC00680
chr6	57961323	57961757	262.786	chr6	57919912	57961382	AL021368.4
chr6	57961323	57961757	262.786	chr6	57961438	58438364	AL445250.1
chr8	51526055	51526398	262.786	chr8	51319577	51809445	PXDNL
chr11	1947169	1947432	262.786	chr11	1947278	1984522	MRPL23
chr12	1605260	1605582	262.786	chr12	1529891	1647212	WNT5B
chr12	61993797	61994089	262.786	chr12	61708259	62279150	TAFA2
chr13	25574491	25574771	262.786	chr13	25371974	26025851	ATP8A2
chr14	46250099	46250417	262.786	chr14	45891087	46501903	LINC00871
chr17	76465988	76466328	262.786	chr17	76453351	76470117	AANAT
chr20	431454	431754	262.785	chr20	407498	432139	RBCK1
chr2	200481464	200481715	261.791	chr2	200305881	200482264	SPATS2L
chr6	14129481	14129826	261.791	chr6	14117256	14136918	CD83
chr7	141738029	141738566	261.791	chr7	141704003	141738346	WEE2-AS1
chr7	141738029	141738566	261.791	chr7	141738334	141787922	SSBP1
chr9	99000490	99000862	261.791	chr9	98943179	99070792	COL15A1
chr11	64787609	64787974	261.791	chr11	64784918	64803241	MAP4K2
chr14	67704486	67704820	261.791	chr14	67701886	67734451	RDH12
chr14	100440202	100440535	261.791	chr14	100376418	100530303	WDR25
chr15	47471496	47471818	261.791	chr15	47184101	47774228	SEMA6D
chr20	35463728	35464064	261.791	chr20	35455164	35519280	CEP250
chr20	62405295	62405639	261.791	chr20	62402236	62405935	AL121832.3
chr20	62405295	62405639	261.791	chr20	62388632	62407285	CABLES2
chr22	32528937	32529259	261.791	chr22	32507820	33058381	SYN3
chr1	6343469	6343793	261.79	chr1	6264269	6394391	ACOT7
chr1	16987026	16987313	261.79	chr1	16978926	17005091	AL049569.1
chr1	16987026	16987313	261.79	chr1	16985958	17011928	ATP13A2
chr2	230902156	230902449	261.79	chr2	230886474	230904693	GCSIR
chr3	4980322	4980604	261.79	chr3	4896809	4980414	BHLHE40-AS1
chr3	4980322	4980604	261.79	chr3	4979437	4985323	BHLHE40
chr3	113577886	113578187	261.79	chr3	113532296	113629578	SIDT1
chr4	4761582	4761886	261.79	chr4	4542131	4787359	STX18-AS1
chr6	148464796	148465115	261.79	chr6	148272304	148552048	SASH1
chr9	4662092	4662401	261.79	chr9	4662294	4665258	PLPP6
chr9	4662092	4662401	261.79	chr9	4553386	4666674	SPATA6L
chr10	15585271	15585596	261.79	chr10	15513954	15719922	ITGA8
chr13	53250279	53250667	261.79	chr13	53207831	53801489	AL356295.1
chr17	80196096	80196403	261.79	chr17	80169992	80209331	CARD14
chr19	4186461	4186802	261.79	chr19	4183354	4224814	ANKRD24
chr3	123027673	123028080	260.795	chr3	122909082	123028605	SEMA5B
chr4	109998814	109999138	260.795	chr4	109912883	110013766	EGF
chr5	133365315	133365670	260.795	chr5	133196455	133612541	FSTL4
chr5	152560575	152560887	260.795	chr5	152374998	152726160	AC008571.2
chr5	176610102	176610474	260.795	chr5	176595802	176610156	GPRIN1
chr7	143380223	143380489	260.795	chr7	143379692	143380495	AC093673.1
chr9	132268761	132269275	260.795	chr9	132261356	132354986	SETX
chr11	123478384	123478741	260.795	chr11	123358428	123627774	GRAMD1B
chr5	43389641	43390103	260.794	chr5	43376645	43412391	CCL28
chr6	52263706	52264069	260.794	chr6	52264014	52284881	MCM3
chr11	61336218	61336597	260.794	chr11	61299451	61342596	DDB1
chr11	61336218	61336597	260.794	chr11	61333210	61353295	TKFC
chr11	72585605	72586046	260.794	chr11	72584572	72587979	PDE2A-AS2
chr11	72585605	72586046	260.794	chr11	72576141	72674591	PDE2A
chr11	107549278	107549715	260.794	chr11	107502726	107565746	ALKBH8
chr14	104896711	104896970	260.794	chr14	104865268	104896770	CEP170B
chr16	30921543	30921979	260.794	chr16	30919319	30923269	FBXL19-AS1
chr16	31382584	31382933	260.794	chr16	31355134	31382999	ITGAX
chr16	67246144	67246479	260.794	chr16	67229387	67247481	FHOD1
chr16	67246144	67246479	260.794	chr16	67237683	67272191	SLC9A5
chr16	85615977	85616294	260.794	chr16	85169525	85676204	GSE1
chr17	32659299	32659635	260.794	chr17	32627739	32686484	AC025211.1
chr17	32659299	32659635	260.794	chr17	32492522	32877177	MYO1D
chr19	33430719	33430992	260.794	chr19	33386950	33521791	PEPD
chr20	62301835	62302100	260.794	chr20	62302093	62308862	ADRM1
chr19	11035956	11036251	260.793	chr19	10960825	11079426	SMARCA4
chr1	112501833	112502213	259.798	chr1	112466541	112530165	WNT2B
chr2	114551305	114551714	259.798	chr2	114442299	115845780	DPP10
chr2	199471413	199471791	259.798	chr2	199457700	199476935	SATB2-AS1
chr4	158672222	158672550	259.798	chr4	158666675	158672255	C4orf46
chr4	158672222	158672550	259.798	chr4	158672125	158709623	ETFDH
chr4	186555432	186555766	259.798	chr4	186533655	186555567	MTNR1A
chr9	121278719	121279133	259.798	chr9	121207794	121332843	GSN
chr11	75328740	75329063	259.798	chr11	75260122	75351705	ARRB1
chr14	90816389	90816648	259.798	chr14	90524564	90816479	TTC7B
chr15	86743315	86743640	259.798	chr15	86079973	87029052	AGBL1
chr17	74957911	74958233	259.798	chr17	74950742	74973166	HID1
chr17	77331377	77331789	259.798	chr17	77280569	77500596	SEPTIN9
chr1	23691497	23691877	259.797	chr1	23691742	23696835	RPL11
chr2	181058683	181058982	259.797	chr2	180967248	181076585	UBE2E3
chr2	219737216	219737503	259.797	chr2	219685381	219737937	LINC02832
chr6	31729370	31729658	259.797	chr6	31727038	31730617	DDAH2
chr8	32554704	32555024	259.797	chr8	31639222	32855666	NRG1
chr8	143836460	143836760	259.797	chr8	143833583	143840973	NRBP2
chr9	15211439	15211780	259.797	chr9	15163622	15307360	TTC39B
chr17	3535522	3535830	259.797	chr17	3510502	3557812	TRPV3
chr18	24726735	24727135	259.797	chr18	24725762	24986980	AC018697.1
chr22	41926058	41926391	259.797	chr22	41922023	41926818	TNFRSF13C
chr1	56584971	56585303	258.801	chr1	56494761	56645301	PLPP3
chr1	203504656	203504972	258.801	chr1	203494153	203508949	OPTC
chr2	237512688	237513222	258.801	chr2	237485428	237555322	MLPH
chr3	151146046	151146374	258.801	chr3	151085697	151437072	MED12L
chr6	75932126	75932418	258.801	chr6	75921114	76072678	IMPG1
chr10	103598818	103599116	258.801	chr10	103594027	103855543	SH3PXD2A
chr10	116627418	116627791	258.801	chr10	116620953	116645143	PNLIPRP2
chr13	78137674	78137976	258.801	chr13	77919689	78617328	OBI1-AS1
chr17	82153850	82154256	258.801	chr17	82153430	82154815	AC129510.1
chr17	82153850	82154256	258.801	chr17	82101460	82212830	CCDC57
chr1	17653795	17654106	258.8	chr1	17539698	17697874	ARHGEF10L
chr11	32893237	32893721	258.8	chr11	32892820	32993316	QSER1
chr19	12564114	12564416	258.8	chr19	12525720	12580975	AC010422.6
chr19	30227602	30227887	258.8	chr19	30219666	30228715	AC005597.1
chr20	1764423	1764742	258.8	chr20	1729038	1817765	AL109809.4
chr2	198314573	198314912	257.805	chr2	198299276	198375490	LINC01923
chr2	198314573	198314912	257.805	chr2	197804593	198572581	PLCL1
chr3	194343898	194344343	257.805	chr3	194339768	194351328	CPN2
chr4	183262439	183262748	257.805	chr4	183099257	183320777	WWC2
chr12	132561218	132561532	257.805	chr12	132489551	132585188	FBRSL1
chr1	118151360	118151748	257.804	chr1	117953590	118185228	SPAG17
chr2	102520069	102520336	257.804	chr2	102473226	102533972	SLC9A4
chr2	117835907	117836269	257.804	chr2	117833937	117841658	AC009404.1
chr3	105369809	105370179	257.804	chr3	105366909	105576900	ALCAM
chr3	126752260	126752540	257.804	chr3	126704240	126960420	CHCHD6
chr5	90783765	90784087	257.804	chr5	90529344	91164437	ADGRV1
chr10	52314405	52314746	257.804	chr10	52314281	52318042	DKK1
chr10	52314405	52314746	257.804	chr10	52230398	52314507	PRKG1-AS1
chr10	75230599	75230925	257.804	chr10	75210154	75231448	VDAC2
chr10	80505591	80505940	257.804	chr10	80454166	80533124	TSPAN14
chr13	51125793	51126130	257.804	chr13	51082119	51200252	C13orf42
chr15	73951115	73951445	257.804	chr15	73925989	73952137	LOXL1
chr15	81275012	81275353	257.804	chr15	81159575	81314058	IL16
chr18	52288427	52288806	257.804	chr18	52283909	52309224	AC016383.2
chr1	15501475	15501738	257.803	chr1	15490832	15526534	CASP9
chr1	50272031	50272308	257.803	chr1	50229662	50321192	LINC02808
chr5	21459265	21459550	257.803	chr5	21341833	21589372	GUSBP1
chr8	17699593	17700027	257.803	chr8	17643795	17800917	MTUS1
chr19	14148100	14148401	257.803	chr19	14137146	14171267	AC022098.1
chr19	14148100	14148401	257.803	chr19	14147743	14206187	ADGRL1
chr19	17453442	17453726	257.803	chr19	17436611	17460804	AC010319.2
chr19	49391917	49392263	257.803	chr19	49388219	49417990	CCDC155
chr1	111222906	111223211	256.808	chr1	111200771	111243440	CHI3L2
chr2	127858023	127858379	256.808	chr2	127843553	127858155	POLR2D
chr5	177370807	177371070	256.808	chr5	177357924	177372596	RGS14
chr6	143940005	143940307	256.808	chr6	143940300	144064599	PLAGL1
chr6	167288696	167288990	256.808	chr6	167271169	167316014	UNC93A
chr7	100827785	100828105	256.808	chr7	100826820	100867010	SLC12A9
chr11	119094854	119095184	256.808	chr11	119093854	119095467	H2AX
chr2	72770890	72771220	256.807	chr2	72175984	72826041	EXOC6B
chr6	7238785	7239141	256.807	chr6	7107597	7251980	RREB1
chr6	27126961	27127344	256.807	chr6	27125897	27132795	H2BC11
chr7	30548770	30549057	256.807	chr7	30497077	30550761	AC005154.5
chr7	30548770	30549057	256.807	chr7	30516309	30595286	GARS1-DT
chr7	100469257	100469575	256.807	chr7	100463359	100479232	TSC22D4
chr8	28701263	28701712	256.807	chr8	28690215	28702030	EXTL3-AS1
chr8	28701263	28701712	256.807	chr8	28600469	28755599	EXTL3
chr12	1117987	1118411	256.807	chr12	990509	1495933	ERC1
chr16	1959260	1959604	256.807	chr16	1959538	1961975	NDUFB10
chr17	50139915	50140255	256.807	chr17	50135586	50146176	AC002401.1
chr17	50139915	50140255	256.807	chr17	50133737	50150677	PPP1R9B
chr18	13630204	13630503	256.807	chr18	13217498	13652755	LDLRAD4
chr18	80157756	80158091	256.807	chr18	80147924	80179839	PARD6G-AS1
chr18	80157756	80158091	256.807	chr18	80157232	80247514	PARD6G
chr21	32653361	32653698	256.807	chr21	32628759	32728040	SYNJ1
chr2	218892733	218893054	255.811	chr2	218880852	218899581	WNT10A
chr2	233976688	233977046	255.811	chr2	233917373	234019522	TRPM8
chr2	235766191	235766552	255.811	chr2	235494043	236131800	AGAP1
chr3	160032278	160032532	255.811	chr3	159902045	160225299	IL12A-AS1
chr7	88243310	88243596	255.811	chr7	88219359	88304367	AC003991.1
chr8	41542710	41543055	255.811	chr8	41540381	41545044	AC009630.2
chr8	41542710	41543055	255.811	chr8	41529218	41545030	GINS4
chr8	41542710	41543055	255.811	chr8	41509593	41578421	AC009630.1
chr10	71270344	71270626	255.811	chr10	71212570	71302864	UNC5B
chr15	80977554	80977912	255.811	chr15	80946289	80989828	MESD
chr17	72560208	72560619	255.811	chr17	72290091	72640472	LINC00511
chr4	742661	742948	255.81	chr4	705748	770640	PCGF3
chr7	28956472	28956873	255.81	chr7	28953358	28958330	TRIL
chr9	26975692	26975964	255.81	chr9	26947039	27062930	IFT74
chr14	22570245	22570700	255.81	chr14	22564907	22589224	DAD1
chr17	39174961	39175321	255.81	chr17	39173290	39177503	AC004408.1
chr17	39174961	39175321	255.81	chr17	39173453	39197703	CACNB1
chr20	11274090	11274404	255.81	chr20	11234170	11301525	AL049649.1
chr1	83931724	83932039	254.815	chr1	83865024	83999150	TTLL7
chr2	149597565	149597886	254.815	chr2	149587196	150047447	MMADHC-DT
chr3	130893004	130893250	254.815	chr3	130850595	131016712	ATP2C1
chr5	177491520	177491824	254.815	chr5	177483394	177497606	PDLIM7
chr9	137227547	137227816	254.815	chr9	137227502	137229640	RNF224
chr10	96017181	96017534	254.815	chr10	95732976	96090250	ENTPD1-AS1
chr10	96017181	96017534	254.815	chr10	95907603	96032684	CC2D2B
chr12	89051094	89051446	254.815	chr12	89010681	89309566	LINC02458
chr1	12208857	12209204	254.814	chr1	12166991	12209228	TNFRSF1B
chr1	17336131	17336464	254.814	chr1	17308195	17364004	PADI4
chr2	29196747	29197334	254.814	chr2	29192774	29921586	ALK
chr8	27597197	27597487	254.814	chr8	27596917	27614700	CLU
chr11	32052162	32052459	254.814	chr11	31812391	32104665	AL035078.4
chr11	64743537	64743889	254.814	chr11	64726911	64745456	RASGRP2
chr16	20849879	20850194	254.814	chr16	20780193	20900349	ERI2
chr16	78770550	78770912	254.814	chr16	78099430	79212667	WWOX
chr18	80171207	80171533	254.814	chr18	80147924	80179839	PARD6G-AS1
chr18	80171207	80171533	254.814	chr18	80157232	80247514	PARD6G
chr20	38725874	38726241	254.814	chr20	38724486	38729372	SLC32A1
chr22	36145092	36145349	254.814	chr22	36140330	36166177	APOL3
chr1	3424774	3425052	254.813	chr1	3069168	3438621	PRDM16
chr20	5113023	5113339	254.813	chr20	5068232	5113103	TMEM230
chr22	20268335	20268630	254.59	chr22	20241415	20283246	RTN4R
chr1	176374970	176375362	253.82	chr1	176207648	176447919	AL591043.2
chr5	177404385	177404712	253.82	chr5	177402140	177409576	F12
chr5	177404385	177404712	253.82	chr5	177403204	177442901	GRK6
chr1	50774811	50775067	253.819	chr1	50437028	50960267	FAF1
chr1	151300889	151301206	253.819	chr1	151300665	151300964	RN7SL444P
chr1	151300889	151301206	253.819	chr1	151291797	151327715	PI4KB
chr5	129461489	129461780	253.819	chr5	129460281	129738683	ADAMTS19
chr7	142880910	142881236	253.819	chr7	142871208	142885745	TRPV6
chr7	142880910	142881236	253.819	chr7	142875836	142892743	AC245427.1
chr7	151754110	151754392	253.819	chr7	151556124	151877125	PRKAG2
chr8	90948301	90948593	253.819	chr8	90791741	90959393	NECAB1
chr9	101449071	101449638	253.819	chr9	101420560	101449664	ALDOB
chr10	71708273	71708574	253.819	chr10	71396920	71815947	CDH23
chr10	76984834	76985166	253.819	chr10	76869601	77638369	KCNMA1
chr12	57069441	57069782	253.819	chr12	57055643	57088063	NEMP1
chr12	64256206	64256526	253.819	chr12	64222337	64397065	AC012158.1
chr15	71743954	71744222	253.819	chr15	71096952	71783383	THSD4
chr17	79834934	79835255	253.819	chr17	79833156	79839440	CBX4
chr20	48635783	48636167	253.819	chr20	48624252	48827999	PREX1
chr22	48492395	48492724	253.819	chr22	48489553	48850912	TAFA5
chr1	18907015	18907401	253.818	chr1	18904280	18956676	IFFO2
chr1	171644974	171645254	253.818	chr1	171635417	171652688	MYOC
chr2	17719628	17719999	253.818	chr2	17663812	17800242	SMC6
chr6	33711660	33711983	253.818	chr6	33694293	33711727	UQCC2
chr11	6363103	6363431	253.818	chr11	6362799	6365267	AC068733.1
chr11	112175021	112175467	253.818	chr11	112086903	112193805	AP002884.2
chr17	7014730	7015055	253.818	chr17	7012635	7017520	RNASEK-C17orf49
chr17	7014730	7015055	253.818	chr17	7014495	7017525	C17orf49
chr17	7014730	7015055	253.818	chr17	6985494	7019414	AC040977.2
chr18	34224905	34225287	253.818	chr18	33851100	34224952	NOL4
chr19	17766662	17766997	253.818	chr19	17747718	17788568	FCHO1
chr3	16601281	16601590	253.817	chr3	16586792	16670306	DAZL
chr6	34986765	34987135	253.817	chr6	34889255	35091406	ANKS1A
chr18	11995431	11995776	253.817	chr18	11981025	12030877	IMPA2
chr19	11380943	11381369	253.817	chr19	11377207	11384342	EPOR
chr22	20885521	20885859	253.817	chr22	20859007	20891214	SNAP29
chr22	38870233	38870543	253.817	chr22	38861422	38872249	CBX6
chr1	203117829	203118192	252.823	chr1	203115468	203128367	AC105940.2
chr1	203117829	203118192	252.823	chr1	203090654	203167405	ADORA1
chr1	206910975	206911465	252.823	chr1	206903317	206923247	FCMR
chr5	126595262	126595583	252.823	chr5	126531200	126595362	ALDH7A1
chr5	135830150	135830446	252.823	chr5	135579202	135889770	SLC25A48
chr15	90221315	90221616	252.823	chr15	90160604	90229679	SEMA4B
chr2	87341606	87341893	252.822	chr2	87311460	87348728	AC068279.2
chr10	62594054	62594335	252.822	chr10	62374192	62672011	AC024598.1
chr10	62594054	62594335	252.822	chr10	62520448	62672011	AC067752.1
chr10	69237587	69237884	252.822	chr10	69220332	69267552	HKDC1
chr12	54439695	54440019	252.822	chr12	54353661	54497688	AC079313.2
chr12	54439695	54440019	252.822	chr12	54353792	54466985	AC079313.1
chr15	41332030	41332353	252.822	chr15	41309273	41332591	OIP5
chr15	41332030	41332353	252.822	chr15	41320794	41381050	NUSAP1
chr15	41332030	41332353	252.822	chr15	41284007	41380996	AC087721.2
chr15	89750685	89751062	252.822	chr15	89748661	89751310	MESP1
chr16	80466346	80466797	252.822	chr16	80154979	80563354	AC105411.1
chr17	46002579	46002846	252.822	chr17	45894382	46028334	MAPT
chr18	58493773	58494150	252.822	chr18	58481247	58629091	ALPK2
chr20	34069902	34070190	252.822	chr20	33993646	34108308	RALY
chr21	29298651	29298984	252.822	chr21	29194071	29630751	BACH1
chr22	19909992	19910345	252.822	chr22	19875517	19941820	TXNRD2
chr22	23984447	23984747	252.822	chr22	23976872	23991421	AC253536.1
chr2	1910614	1910956	252.821	chr2	1789113	2331664	MYT1L
chr9	5799249	5799594	252.821	chr9	5765076	5833117	ERMP1
chr17	8110276	8110560	252.821	chr17	8095900	8119047	ALOXE3
chr3	49703486	49703764	251.826	chr3	49689538	49721529	RNF123
chr3	124901390	124901647	251.826	chr3	124761948	124901418	ITGB5
chr6	34514594	34514871	251.826	chr6	34466061	34535229	PACSIN1
chr6	135423699	135424010	251.826	chr6	135283532	135497765	AHI1
chr8	100938604	100938935	251.826	chr8	100916523	100953388	YWHAZ
chr10	84148066	84148380	251.826	chr10	84139509	84153568	GHITM
chr14	71932185	71932608	251.826	chr14	71932429	72566530	RGS6
chr18	68735753	68736092	251.826	chr18	68715209	69055189	CCDC102B
chr19	43594697	43595085	251.826	chr19	43584369	43596135	IRGQ
chrX	129925679	129925951	251.826	chrX	129906121	129929761	UTP14A
chrX	129925679	129925951	251.826	chrX	129869064	129957528	AL034405.1
chr1	27284722	27285024	251.825	chr1	27234632	27308636	WDTC1
chr5	321511	321788	251.825	chr5	271670	438291	AHRR
chr5	150218182	150218507	251.825	chr5	150190062	150222788	SLC6A7
chr6	11575565	11575907	251.825	chr6	11537749	11583524	TMEM170B
chr19	33771564	33771884	251.825	chr19	33621953	33773509	CHST8
chr1	223142838	223143261	250.83	chr1	223109404	223143248	TLR5
chr2	159712192	159712507	250.83	chr2	159670708	159712435	AC009961.1
chr2	159712192	159712507	250.83	chr2	159712457	159771027	MARCHF7
chr5	112146978	112147283	250.83	chr5	112142441	112419313	EPB41L4A
chr5	126234618	126234897	250.83	chr5	125333369	126368755	AC116362.1
chr9	114434785	114435172	250.83	chr9	114402080	114505473	WHRN
chr3	59857787	59858146	250.829	chr3	59747277	61251459	FHIT
chr8	144019733	144020145	250.829	chr8	144012280	144047114	SPATC1
chr10	95363303	95363661	250.829	chr10	95311771	95561414	SORBS1
chr11	122215431	122215797	250.829	chr11	122028325	122556721	MIR100HG
chr12	42024234	42024540	250.829	chr12	41951493	42024329	AC006197.2
chr15	94324282	94324564	250.829	chr15	94231538	94483952	MCTP2
chr16	65118007	65118317	250.829	chr16	64943753	65126112	CDH11
chr19	3761623	3761928	250.829	chr19	3750772	3761692	APBA3
chr2	31233748	31234153	250.828	chr2	31234152	31269451	EHD3
chr2	31233748	31234153	250.828	chr2	31173056	31233858	CAPN14
chr3	11155457	11155746	250.828	chr3	11137093	11263557	HRH1
chr6	37172208	37172571	250.828	chr6	37170152	37175428	PIM1
chr7	6516338	6516658	250.828	chr7	6497462	6551436	GRID2IP
chr22	38681649	38682046	250.828	chr22	38667585	38681847	AL021707.2
chr22	38681649	38682046	250.828	chr22	38681957	38685421	TOMM22
chr1	156927815	156928139	249.833	chr1	156920632	156933094	LRRC71
chr5	178146026	178146313	249.833	chr5	178130996	178150568	RMND5B
chr6	130872266	130872584	249.833	chr6	130839347	131063322	EPB41L2
chr9	133782187	133782487	249.833	chr9	133761894	133992604	VAV2
chr2	71510231	71510584	249.832	chr2	71453722	71686768	DYSF
chr4	87839393	87839690	249.832	chr4	87821411	87846817	MEPE
chr4	127782160	127782503	249.832	chr4	127781821	127840733	HSPA4L
chr5	92688080	92688416	249.832	chr5	92675956	92688254	AC026780.2
chr7	129210543	129210834	249.832	chr7	129209775	129213545	AC011005.4
chr7	129210543	129210834	249.832	chr7	129188633	129213545	SMO
chr12	89542967	89543297	249.832	chr12	89524594	89548005	POC1B-AS1
chr15	68154945	68155293	249.832	chr15	68054179	68198603	PIAS1
chr15	83438695	83439045	249.832	chr15	83179182	83439445	AC103876.1
chr15	99286461	99286737	249.832	chr15	99251362	99390729	LRRC28
chr16	47141699	47142011	249.832	chr16	47077703	47143945	NETO2
chr16	67185435	67185729	249.832	chr16	67184379	67190185	EXOC3L1
chr17	42050323	42050830	249.832	chr17	42038232	42050601	C17orf113
chr17	42050323	42050830	249.832	chr17	42025576	42098479	ZNF385C
chr7	92832987	92833403	248.835	chr7	92604921	92836573	CDK6
chr8	23474297	23474631	248.835	chr8	23458601	23484971	AC104561.1
chr10	988109	988475	248.835	chr10	971146	988341	AL359878.1
chr10	988109	988475	248.835	chr10	988434	1019932	GTPBP4
chr10	97553505	97553919	248.835	chr10	97498924	97571206	UBTD1
chr12	6537882	6538196	248.835	chr12	6537794	6538370	AC006064.4
chr12	6537882	6538196	248.835	chr12	6534512	6538374	GAPDH
chr16	16194966	16195229	248.835	chr16	16148928	16223522	ABCC6
chr16	21156740	21157044	248.835	chr16	20933111	21159441	DNAH3
chr16	46908892	46909228	248.835	chr16	46884362	46931289	GPT2
chr6	99520839	99521137	248.6	chr6	99520693	99589899	TSTD3
chr6	99520839	99521137	248.6	chr6	99432379	99521728	USP45
chr1	109773720	109773990	247.838	chr1	109711780	109775428	GSTM5
chr1	109773720	109773990	247.838	chr1	109725820	109775252	AL158847.1
chr1	235971793	235972092	247.838	chr1	235957879	235971825	LINC02768
chr2	88691485	88691908	247.838	chr2	88691673	88750929	RPIA
chr2	102839964	102840276	247.838	chr2	102736905	103019900	TMEM182
chr3	56251387	56251702	247.838	chr3	55508311	56468467	ERC2
chr3	142828635	142829013	247.838	chr3	142815922	142889206	PCOLCE2
chr4	85747960	85748246	247.838	chr4	85475150	86002668	ARHGAP24
chr4	177554997	177555279	247.838	chr4	177442519	177681381	AC078881.1
chr6	150069094	150069489	247.838	chr6	150061053	150069121	ULBP3
chr10	88932684	88933009	247.838	chr10	88932390	88940820	ACTA2-AS1
chr10	88932684	88933009	247.838	chr10	88879734	88975153	STAMBPL1
chr18	58180808	58181139	247.838	chr18	58044226	58401540	NEDD4L
chr1	22143311	22143595	247.837	chr1	22117313	22143969	WNT4
chr1	22143311	22143595	247.837	chr1	22142850	22157401	AL445253.1
chr9	33623993	33624279	247.837	chr9	33624274	33625293	ANXA2P2
chr20	10427144	10427464	247.837	chr20	10401009	10434222	MKKS
chr20	10427144	10427464	247.837	chr20	10413520	10431922	AL034430.1
chr5	149367517	149367861	247.601	chr5	149358037	149369653	PCYOX1L
chr17	29117181	29117492	247.601	chr17	29071124	29180412	MYO18A
chr1	159891598	159891919	246.842	chr1	159872364	159900165	CFAP45
chr3	128226807	128227200	246.842	chr3	128153481	128408646	EEFSEC
chr3	129829617	129829890	246.842	chr3	129647792	129893606	TMCC1
chr4	101169240	101169534	246.842	chr4	101023409	101348278	PPP3CA
chr4	102431437	102431727	246.842	chr4	102418602	102450010	AC098487.1
chr8	105905924	105906183	246.842	chr8	105546089	106060524	ZFPM2-AS1
chr9	121201819	121202223	246.842	chr9	121178133	121223014	RAB14
chr11	86041932	86042223	246.842	chr11	85957175	86069882	PICALM
chr11	131867662	131867984	246.842	chr11	131370478	132336822	NTM
chr15	79381051	79381474	246.842	chr15	79311112	79427432	TMED3
chr1	11719796	11720144	246.841	chr1	11691710	11725857	DRAXIN
chr6	37692044	37692355	246.841	chr6	37630679	37699306	MDGA1
chr6	53794273	53794634	246.841	chr6	53739266	53794904	AL590652.1
chr6	53794273	53794634	246.841	chr6	53794497	53924125	LRRC1
chr8	10977198	10977463	246.841	chr8	10896045	11201833	XKR6
chr13	39600761	39601077	246.841	chr13	39209116	39603528	LHFPL6
chr19	12676350	12676654	246.841	chr19	12668071	12681834	AC010422.8
chr19	12676350	12676654	246.841	chr19	12675717	12681880	DHPS
chr19	45569962	45570252	246.841	chr19	45527427	45602212	OPA3
chr19	54439460	54439741	246.841	chr19	54438665	54439544	AC245884.8
chr20	62410199	62410561	246.841	chr20	62410237	62427539	RBBP8NL
chr22	33579544	33579886	246.841	chr22	33162226	33922841	LARGE1
chrX	37825263	37825550	246.841	chrX	37349330	38687674	AF241726.2
chr16	5239514	5239875	246.84	chr16	5239802	7713340	RBFOX1
chr1	208132134	208132507	245.846	chr1	208022242	208244384	PLXNA2
chr4	168923713	168924047	245.846	chr4	168863770	169010275	CBR4
chr4	168923713	168924047	245.846	chr4	168497052	168928457	PALLD
chr5	177022643	177023009	245.846	chr5	177022696	177081189	ZNF346
chr8	92103216	92103517	245.846	chr8	91954967	92103286	RUNX1T1
chr1	71050046	71050354	245.845	chr1	71048855	71067184	ZRANB2-AS1
chr3	46895240	46895514	245.845	chr3	46877721	46903799	PTH1R
chr7	34134252	34134536	245.845	chr7	33904308	34156427	BMPER
chr8	11467566	11467919	245.845	chr8	11421476	11475908	FAM167A
chr8	63469534	63469929	245.845	chr8	63465831	63478745	AC011124.2
chr8	63469534	63469929	245.845	chr8	63384839	63470205	AC011124.1
chr12	54370244	54370576	245.845	chr12	54369133	54391298	ZNF385A
chr12	54370244	54370576	245.845	chr12	54353661	54497688	AC079313.2
chr12	54370244	54370576	245.845	chr12	54353792	54466985	AC079313.1
chr14	77070722	77070968	245.845	chr14	77048172	77086457	AC007686.2
chr14	77070722	77070968	245.845	chr14	77069169	77076392	LINC02289
chr15	68875833	68876178	245.845	chr15	68818221	68946811	SPESP1
chr16	89289521	89289873	245.845	chr16	89267630	89490561	ANKRD11
chr20	43187718	43188075	245.845	chr20	42072752	43189970	PTPRT
chr2	10304075	10304368	245.844	chr2	10302889	10427617	HPCAL1
chr7	4798168	4798476	245.844	chr7	4797055	4883716	RADIL
chr8	10548102	10548430	245.844	chr8	10525532	10554166	PRSS55
chr12	8609030	8609310	245.844	chr12	8602170	8612867	AICDA
chr16	4404458	4404757	245.844	chr16	4340251	4420494	CORO7-PAM16
chr16	4404458	4404757	245.844	chr16	4354542	4425705	CORO7
chr16	4956189	4956659	245.844	chr16	4882507	4960741	PPL
chr2	202178372	202178705	244.85	chr2	202178660	202179391	AC079354.1
chr2	202178372	202178705	244.85	chr2	202073255	202205188	KIAA2012
chr3	133423617	133423893	244.85	chr3	133400056	133475222	BFSP2
chr5	151115367	151115661	244.85	chr5	151100706	151157785	ANXA6
chr6	130885405	130885702	244.85	chr6	130839347	131063322	EPB41L2
chr7	141014865	141015230	244.85	chr7	141002610	141015228	MRPS33
chr17	81142673	81143046	244.85	chr17	81110487	81166221	AATK
chr2	64488006	64488314	244.849	chr2	64486353	64500904	LINC01805
chr5	87424846	87425163	244.849	chr5	87412342	87499340	AC018754.1
chr5	95847032	95847365	244.849	chr5	95835943	95852721	AC008592.3
chr5	95847032	95847365	244.849	chr5	95838245	95860133	LINC01554
chr11	72589781	72590106	244.849	chr11	72576141	72674591	PDE2A
chr12	102883231	102883565	244.849	chr12	102836889	102958410	PAH
chr14	56579351	56579693	244.849	chr14	56488354	56650606	TMEM260
chr14	59483751	59484085	244.849	chr14	59460363	59484408	L3HYPDH
chr14	59483751	59484085	244.849	chr14	59479274	59525437	AL121694.1
chr14	100377895	100378171	244.849	chr14	100376418	100530303	WDR25
chr15	51132933	51133180	244.849	chr15	51037488	51293912	MIR4713HG
chr17	77281050	77281436	244.849	chr17	77257737	77281897	SEPTIN9-DT
chr17	77281050	77281436	244.849	chr17	77280569	77500596	SEPTIN9
chr18	76922150	76922435	244.849	chr18	76822607	76970727	ZNF236
chr21	46661225	46661507	244.849	chr21	46635595	46665124	PRMT2
chrX	123960231	123960636	244.849	chrX	123959233	123961341	AL121601.1
chrX	123960231	123960636	244.849	chrX	123960212	124422664	STAG2
chr3	4655960	4656309	244.848	chr3	4493345	4847840	ITPR1
chr3	14791323	14791663	244.848	chr3	14791534	14793504	AC087591.1
chr4	4669196	4669508	244.848	chr4	4542131	4787359	STX18-AS1
chr7	1123712	1124009	244.848	chr7	996986	1138260	C7orf50
chr7	5366061	5366327	244.848	chr7	5306790	5425414	TNRC18
chr9	33403393	33403679	244.848	chr9	33401478	33410553	AL356218.2
chr11	14249393	14249730	244.848	chr11	13962723	14268133	SPON1
chr12	6924267	6924615	244.848	chr12	6924463	6942321	ATN1
chr14	24431807	24432095	244.848	chr14	24429286	24441843	KHNYN
chr15	42385533	42385831	244.848	chr15	42348103	42412317	AC012651.1
chr15	42385533	42385831	244.848	chr15	42359498	42412949	CAPN3
chr17	4565606	4565870	244.848	chr17	4565752	4571760	AC118754.2
chr18	23515980	23516278	244.848	chr18	23503470	23531822	RMC1
chr18	23515980	23516278	244.848	chr18	23506184	23586506	NPC1
chr20	10358036	10358316	244.848	chr20	10006381	10368776	SNAP25-AS1
chr22	38973530	38973919	244.848	chr22	38952741	38992778	APOBEC3A
chr1	155206902	155207179	243.853	chr1	155195588	155209051	THBS3
chr2	230008213	230008529	243.853	chr2	229922302	230013119	FBXO36
chr4	120719025	120719308	243.853	chr4	120684919	120922870	PRDM5
chr5	90530070	90530394	243.853	chr5	90529344	91164437	ADGRV1
chr5	142548720	142549149	243.853	chr5	142325293	142672001	SPRY4-AS1
chr6	154868058	154868371	243.853	chr6	154832697	155257723	TIAM2
chr7	134016717	134017040	243.853	chr7	133253073	134066589	EXOC4
chr10	123043348	123043747	243.853	chr10	123008979	123058290	ACADSB
chr11	62380784	62381079	243.853	chr11	62337448	62393412	ASRGL1
chr11	64489729	64490145	243.853	chr11	64486136	64490674	AP005273.2
chr11	75597716	75597973	243.853	chr11	75586918	75669120	MAP6
chr12	94149177	94149461	243.853	chr12	94148577	94307675	PLXNC1
chr16	71412655	71413120	243.853	chr16	71366933	71426464	LINC02136
chr1	3284011	3284363	243.852	chr1	3069168	3438621	PRDM16
chr2	44479352	44479838	243.852	chr2	44361947	44772592	CAMKMT
chr5	430976	431310	243.852	chr5	271670	438291	AHRR
chr5	40754997	40755324	243.852	chr5	40512333	40755963	TTC33
chr9	37262478	37262737	243.852	chr9	37120539	37358149	ZCCHC7
chr12	54324602	54324922	243.852	chr12	54276631	54345083	AC078778.1
chr12	54324602	54324922	243.852	chr12	54301202	54351846	COPZ1
chr13	39144937	39145264	243.852	chr13	39053019	39223238	AL354809.1
chr19	55606236	55606540	243.852	chr19	55605405	55617269	ZNF865
chr22	46367642	46367962	243.852	chr22	46360834	46537600	CELSR1
chr6	73733153	73733414	242.857	chr6	73695785	73828316	CD109
chr14	74324915	74325224	242.857	chr14	74303069	74360008	VRTN
chr15	70585244	70585567	242.857	chr15	70570958	70586606	LINC02204
chr1	180515808	180516154	242.856	chr1	180509380	180566523	OVAAL
chr1	184805608	184805905	242.856	chr1	184790724	184974508	NIBAN1
chr1	192445935	192446216	242.856	chr1	192167786	192957713	AL390957.1
chr10	29392454	29392784	242.856	chr10	29373027	29409366	AL158167.1
chr12	48996770	48997048	242.856	chr12	48995149	48999375	DDN
chr15	40282460	40282823	242.856	chr15	40281444	40282586	ANKRD63
chr15	40282460	40282823	242.856	chr15	40278176	40307935	PLCB2
chr17	33520455	33520771	242.856	chr17	33013087	34174964	ASIC2
chr19	11434947	11435316	242.856	chr19	11420604	11435782	CCDC151
chr19	11434947	11435316	242.856	chr19	11435288	11450968	PRKCSH
chr19	45427624	45427978	242.856	chr19	45407334	45478828	ERCC1
chr22	50209895	50210207	242.856	chr22	50200979	50217616	SELENOO
chr17	4731623	4731985	242.855	chr17	4731428	4733608	MED11
chr17	4731623	4731985	242.855	chr17	4731756	4732371	AC091153.4
chr19	7944138	7944526	242.855	chr19	7944241	7945400	AC010336.8
chr2	219388397	219388746	241.861	chr2	219373527	219400022	DNPEP
chr2	219388397	219388746	241.861	chr2	219388496	219403633	AC053503.1
chr1	116570307	116570615	241.86	chr1	116514534	116571039	CD58
chr1	121097519	121097838	241.86	chr1	121090289	121097655	AC244453.2
chr1	121097519	121097838	241.86	chr1	121087528	121116676	AC244453.3
chr2	165953666	165954395	241.86	chr2	165857475	165953816	TTC21B
chr3	68878354	68878682	241.86	chr3	68731766	68953297	TAFA4
chr3	136250194	136250748	241.86	chr3	136250340	136337896	PCCB
chr5	102681434	102681698	241.86	chr5	102664610	102726598	AC099487.2
chr9	119289831	119290090	241.86	chr9	119153458	119369435	BRINP1
chr15	66252392	66252662	241.86	chr15	65895079	66253747	MEGF11
chr16	82639741	82640046	241.86	chr16	82626965	83800640	CDH13
chr17	66715751	66715979	241.86	chr17	66302613	66810743	PRKCA
chr2	3462221	3462603	241.859	chr2	3379675	3485094	TRAPPC12
chr2	24827615	24827990	241.859	chr2	24819169	24919839	ADCY3
chr3	18445050	18445421	241.859	chr3	18345377	18445588	SATB1
chr3	18445050	18445421	241.859	chr3	18445024	18920401	SATB1-AS1
chr3	22117787	22118077	241.859	chr3	21412218	22373321	ZNF385D
chr6	26956864	26957141	241.859	chr6	26956932	27059749	LINC00240
chr10	23068217	23068543	241.859	chr10	22964926	23133804	AL139815.1
chr11	9015595	9015946	241.859	chr11	9004093	9067776	AC079296.1
chr12	7460663	7460919	241.859	chr12	7346685	7479897	CD163L1
chr14	50777968	50778262	241.859	chr14	50719763	50831121	NIN
chr17	38735134	38735434	241.859	chr17	38730341	38735605	CISD3
chr17	38735134	38735434	241.859	chr17	38733898	38749817	PCGF2
chr19	1795852	1796128	241.859	chr19	1782075	1812276	ATP8B3
chr22	24525519	24525814	241.859	chr22	24494107	24528390	UPB1
chr1	172449937	172450237	240.864	chr1	172420685	172468831	C1orf105
chr1	175319663	175319981	240.864	chr1	175307218	175335459	Z94057.1
chr1	175319663	175319981	240.864	chr1	175315194	175743616	TNR
chr1	211476270	211476577	240.864	chr1	211476522	211492917	RD3
chr1	220776729	220777050	240.864	chr1	220748225	220784815	MTARC2
chr8	144233608	144233947	240.864	chr8	144148016	144261940	MROH1
chr10	98467454	98467730	240.864	chr10	98457077	99235862	HPSE2
chr12	49018495	49018907	240.864	chr12	48998367	49019235	DDN-AS1
chr12	49018495	49018907	240.864	chr12	49002274	49018807	PRKAG1
chr12	62813294	62813619	240.864	chr12	62643994	62935150	PPM1H
chr13	100588486	100588986	240.864	chr13	100530164	100589528	GGACT
chr17	50198283	50198555	240.864	chr17	50184101	50201632	COL1A1
chr1	156090688	156091040	240.863	chr1	156082573	156140089	LMNA
chr4	140359816	140360396	240.863	chr4	140283724	140373403	SCOC-AS1
chr4	140359816	140360396	240.863	chr4	140257286	140385726	SCOC
chr6	34609593	34609880	240.863	chr6	34587288	34696859	ILRUN
chr10	69413295	69413630	240.863	chr10	69403903	69416918	TACR2
chr12	52213442	52213860	240.863	chr12	52205392	52213583	LINC02874
chr12	52213442	52213860	240.863	chr12	52164115	52223813	LINC00592
chr16	30032203	30032548	240.863	chr16	30024427	30052978	TLCD3B
chr17	9292211	9292540	240.863	chr17	9283174	9305651	AC005695.2
chr17	9292211	9292540	240.863	chr17	9250471	9576591	STX8
chr17	45277239	45277514	240.863	chr17	45263119	45317029	MAP3K14
chr18	37322442	37322759	240.863	chr18	37243040	37565827	CELF4
chr19	16771550	16771845	240.863	chr19	16719975	16817963	NWD1
chr19	49106702	49107018	240.863	chr19	49085419	49108605	SNRNP70
chr19	54179992	54180351	240.863	chr19	54173412	54189882	MBOAT7
chr3	69306348	69306694	239.868	chr3	69168782	69542583	FRMD4B
chr3	195894647	195894951	239.868	chr3	195863364	195911945	TNK2
chr8	80023598	80023950	239.868	chr8	79918717	80030289	MRPS28
chr8	80023598	80023950	239.868	chr8	79918860	80080775	AC036214.3
chr20	63980835	63981196	239.868	chr20	63981132	64033100	PRPF6
chr1	62082770	62083067	239.867	chr1	61742406	62178675	PATJ
chr1	81414457	81414792	239.867	chr1	81306147	81992436	ADGRL2
chr1	176073615	176073881	239.867	chr1	175944831	176207286	COP1
chr3	71955489	71955816	239.867	chr3	71943592	72279503	LINC00877
chr3	198080559	198080980	239.867	chr3	198053522	198080720	ANKRD18DP
chr6	127464892	127465180	239.867	chr6	127438406	127519001	AL096711.2
chr7	73451823	73452123	239.867	chr7	73440406	73522293	BAZ1B
chr7	104883653	104884019	239.867	chr7	104328700	104907232	LHFPL3
chr7	151632342	151632621	239.867	chr7	151556124	151877125	PRKAG2
chr9	74952196	74952502	239.867	chr9	74946583	74952912	C9orf40
chr14	64986583	64986908	239.867	chr14	64914485	65061803	CHURC1-FNTB
chr14	64986583	64986908	239.867	chr14	64986895	65062652	FNTB
chr17	30021798	30022053	239.867	chr17	29929200	30108452	EFCAB5
chr1	3910785	3911188	239.866	chr1	3900352	3917225	LINC01134
chr6	25070790	25071118	239.866	chr6	25061796	25134971	AL133268.4
chr6	25070790	25071118	239.866	chr6	25061626	25452263	CMAHP
chr12	8045975	8046355	239.866	chr12	8032716	8055517	FOXJ2
chr12	31403131	31403434	239.866	chr12	31382226	31591136	DENND5B
chr14	28774425	28774743	239.866	chr14	28771676	28823817	LINC01551
chr19	11378267	11378567	239.866	chr19	11377207	11384342	EPOR
chr5	152142820	152143177	238.871	chr5	151949571	152270449	LINC01933
chr8	124372440	124372987	238.871	chr8	124306189	124372692	TMEM65
chr9	35665187	35665499	238.87	chr9	35658875	35675866	ARHGEF39
chr9	69672868	69673171	238.87	chr9	69672749	69673713	AL162412.1
chr10	104580828	104581168	238.87	chr10	104566931	104624795	AL161646.1
chr12	7645441	7645766	238.87	chr12	7637396	7647086	AC006927.5
chr12	7933221	7933615	238.87	chr12	7919230	7936187	SLC2A3
chr12	89019582	89019872	238.87	chr12	89010681	89309566	LINC02458
chr15	72272587	72273070	238.87	chr15	72241181	72272999	PARP6
chr15	72272587	72273070	238.87	chr15	72266746	72319946	AC009690.3
chr17	78865797	78866095	238.87	chr17	78852977	78925387	TIMP2
chr20	47725386	47725726	238.87	chr20	47656348	47786616	SULF2
chr1	246450765	246451089	237.874	chr1	245749342	246507312	SMYD3
chr2	172931957	172932303	237.874	chr2	172735274	173052893	RAPGEF4
chr3	45225129	45225449	237.874	chr3	45224466	45226287	TMEM158
chr4	136864659	136864943	237.874	chr4	136795919	137212799	LINC02511
chr6	27251717	27252021	237.874	chr6	27247701	27256624	PRSS16
chr9	124551717	124552147	237.874	chr9	124517275	124771311	NR6A1
chr10	97037361	97037715	237.874	chr10	96998038	97185959	SLIT1
chr11	62593579	62593876	237.874	chr11	62593214	62601865	MTA2
chr17	82321369	82321781	237.874	chr17	82321024	82334074	SECTM1
chr22	44697454	44697707	237.874	chr22	44668547	44737681	PRR5
chr1	15128495	15128875	237.873	chr1	15111815	15153618	TMEM51-AS1
chr1	26363883	26364163	237.873	chr1	26361634	26374522	ZNF683
chr2	218648570	218648854	237.873	chr2	218637916	218659655	ZNF142
chr3	138348249	138348593	237.873	chr3	138347648	138405534	MRAS
chr6	43263499	43263767	237.873	chr6	43243481	43288258	TTBK1
chr11	10541133	10541478	237.873	chr11	10511673	10541230	RNF141
chr11	10541133	10541478	237.873	chr11	10541258	10599936	MRVI1-AS1
chr11	11786819	11787138	237.873	chr11	11781971	11811530	AC104383.1
chr11	19553821	19554102	237.873	chr11	19350724	20121601	NAV2
chr12	14769681	14770245	237.873	chr12	14767999	14771131	H4-16
chr17	36602968	36603311	237.873	chr17	36601583	36608964	MRM1
chr18	24176767	24177066	237.873	chr18	24162045	24397880	OSBPL1A
chr11	16613667	16614041	237.619	chr11	15966449	16739591	SOX6
chr11	16613667	16614041	237.619	chr11	16613132	16758340	C11orf58
chr11	78564452	78564796	237.619	chr11	78435968	78574874	NARS2
chr1	172443897	172444344	236.878	chr1	172370189	172444086	PIGC
chr1	172443897	172444344	236.878	chr1	172420685	172468831	C1orf105
chr2	127649731	127650067	236.878	chr2	127645864	127652639	GPR17
chr2	127649731	127650067	236.878	chr2	127638381	127681786	LIMS2
chr4	76087205	76087499	236.878	chr4	76011184	76112802	ART3
chr4	146241972	146242271	236.878	chr4	146241806	146243669	AC097372.1
chr4	150242972	150243233	236.878	chr4	150078445	150257438	DCLK2
chr6	106566616	106566848	236.878	chr6	106360717	106572017	CRYBG1
chr7	98241421	98241691	236.878	chr7	98214624	98252232	TECPR1
chr7	99616453	99616984	236.878	chr7	99616946	99632408	ZSCAN25
chr9	137049797	137050105	236.878	chr9	137048107	137054061	ENTPD2
chr11	76680830	76681142	236.878	chr11	76675079	76703195	AP001189.4
chr15	74489855	74490216	236.878	chr15	74461265	74513636	UBL7-AS1
chr15	74489855	74490216	236.878	chr15	74478070	74490286	AC012435.2
chr15	74489855	74490216	236.878	chr15	74489602	74516959	AC012435.3
chr18	63318037	63318454	236.878	chr18	63123346	63320128	BCL2
chr4	17512036	17512481	236.877	chr4	17460261	17512206	QDPR
chr6	31128117	31128422	236.877	chr6	31114750	31140092	PSORS1C1
chr7	24812363	24812641	236.877	chr7	24796540	24981634	OSBPL3
chr8	6076750	6077099	236.877	chr8	6044353	6257537	AC009435.1
chr10	34638505	34638833	236.877	chr10	34109560	34815325	PARD3
chr12	51341434	51341711	236.877	chr12	51328442	51346679	CELA1
chr15	31488643	31488956	236.877	chr15	31475398	31870789	OTUD7A
chr15	57146440	57146809	236.877	chr15	56918623	57299281	TCF12
chr16	10039372	10039715	236.877	chr16	9753404	10182754	GRIN2A
chr17	43024455	43024726	236.877	chr17	43014607	43025123	VAT1
chr19	40549227	40549528	236.877	chr19	40466241	40576464	SPTBN4
chr19	45187528	45187879	236.877	chr19	45178784	45216933	BLOC1S3
chr19	45187528	45187879	236.877	chr19	45079288	45305284	MARK4
chr21	17925928	17926257	236.877	chr21	17901263	18267373	CHODL
chr4	4480634	4480947	236.876	chr4	4476121	4481700	STX18-IT1
chr4	4480634	4480947	236.876	chr4	4415742	4542346	STX18
chr17	4903521	4903891	236.876	chr17	4897771	4934438	CHRNE
chr6	159104136	159104440	236.622	chr6	159094093	159116254	AL356417.1
chr6	159104136	159104440	236.622	chr6	159051674	159121495	AL356417.3
chr11	36377293	36377595	236.622	chr11	36296288	36465204	PRR5L
chr3	195270595	195271117	235.882	chr3	195068284	195271159	XXYLT1
chr7	111089851	111090177	235.882	chr7	110662644	111562517	IMMP2L
chr7	141785967	141786319	235.882	chr7	141738334	141787922	SSBP1
chr9	112091837	112092164	235.882	chr9	112040783	112175297	SUSD1
chr12	113153336	113153649	235.882	chr12	113149858	113159276	CFAP73
chr13	102800132	102800564	235.882	chr13	102799110	102875994	BIVM-ERCC5
chr13	102800132	102800564	235.882	chr13	102799119	102841533	BIVM
chr1	62131121	62131487	235.881	chr1	61742406	62178675	PATJ
chr2	30072339	30072639	235.881	chr2	30051066	30143804	AC016907.2
chr4	48546322	48546658	235.881	chr4	48497357	48780322	FRYL
chr7	27136447	27136727	235.881	chr7	27106184	27152581	HOXA3
chr7	27136447	27136727	235.881	chr7	27128969	27152561	AC004080.6
chr7	27136447	27136727	235.881	chr7	27129977	27155928	HOXA-AS3
chr9	32968459	32968828	235.881	chr9	32886601	33025130	APTX
chr10	76547409	76547694	235.881	chr10	75431624	76560168	LRMDA
chr11	68206185	68206515	235.881	chr11	68154863	68213828	KMT5B
chr12	77324688	77325002	235.881	chr12	77324641	78213010	NAV3
chr13	32310151	32310462	235.881	chr13	32303699	32315363	ZAR1L
chr14	24090585	24090877	235.881	chr14	24078662	24115010	NRL
chr17	28953463	28953903	235.881	chr17	28950513	29057216	PIPOX
chr20	51624222	51624599	235.881	chr20	51596514	51768390	ATP9A
chr21	33894783	33895094	235.881	chr21	33584687	33931607	AP000311.1
chr21	33894783	33895094	235.881	chr21	33642400	33899861	ITSN1
chr22	26461265	26461571	235.881	chr22	26443423	26483837	HPS4
chr12	153213	153521	235.88	chr12	66767	178455	IQSEC3
chr16	3690483	3690795	235.88	chr16	3651639	3717553	TRAP1
chr20	2852138	2852457	235.88	chr20	2840703	2866732	VPS16
chr1	156584050	156584347	234.885	chr1	156579727	156586770	TTC24
chr2	219178133	219178469	234.885	chr2	219176225	219185475	RETREG2
chr3	115217611	115217926	234.885	chr3	115147605	115564389	AC026341.1
chr5	136249694	136249958	234.885	chr5	136212745	136365545	TRPC7
chr5	137220473	137220789	234.885	chr5	136975298	137598379	SPOCK1
chr9	82532462	82532833	234.885	chr9	81977614	82780194	AL162726.3
chr11	101915018	101915385	234.885	chr11	101890674	101916522	ANGPTL5
chr11	101915018	101915385	234.885	chr11	101915010	102001062	CEP126
chr12	103575305	103575581	234.885	chr12	103547751	103578947	LINC02401
chr13	107650123	107650451	234.885	chr13	107163510	107867496	FAM155A
chr15	73704856	73705151	234.885	chr15	73683966	73714514	CD276
chr2	26942646	26942940	234.884	chr2	26847747	26950351	DPYSL5
chr5	37379016	37379368	234.884	chr5	37379285	37753435	WDR70
chr6	25265716	25265981	234.884	chr6	25061626	25452263	CMAHP
chr6	30672906	30673281	234.884	chr6	30653119	30673006	DHX16
chr16	7025550	7025902	234.884	chr16	5239802	7713340	RBFOX1
chr19	17606064	17606365	234.884	chr19	17601328	17688365	UNC13A
chr22	28019992	28020359	234.884	chr22	27978014	28679865	TTC28
chr1	168084795	168085043	233.889	chr1	168079543	168137667	GPR161
chr2	104873466	104873733	233.889	chr2	104853285	104927722	AC018730.1
chr2	119265151	119265484	233.889	chr2	119223831	119265652	STEAP3
chr2	119265151	119265484	233.889	chr2	119244422	119270714	STEAP3-AS1
chr3	116770839	116771258	233.889	chr3	115802363	117139389	LSAMP
chr5	170267909	170268191	233.889	chr5	170246233	170297818	LCP2
chr7	148264998	148265299	233.889	chr7	146116002	148420998	CNTNAP2
chr8	144901887	144902306	233.889	chr8	144876497	144902168	ZNF250
chr10	109884200	109884609	233.889	chr10	109864766	109923553	XPNPEP1
chr11	126480777	126481064	233.889	chr11	126423358	127003460	KIRREL3
chr12	107622004	107622292	233.889	chr12	107318421	107659642	BTBD11
chr1	78130791	78131063	233.888	chr1	77979542	78138444	GIPC2
chr2	66575351	66575699	233.888	chr2	66574030	66731223	LINC01798
chr3	63349633	63349939	233.888	chr3	63228315	63616924	SYNPR
chr12	54404417	54404767	233.888	chr12	54395261	54419266	ITGA5
chr12	54404417	54404767	233.888	chr12	54353661	54497688	AC079313.2
chr12	54404417	54404767	233.888	chr12	54353792	54466985	AC079313.1
chr12	69570851	69571211	233.888	chr12	69470349	69579789	FRS2
chr13	42595017	42595357	233.888	chr13	42562736	42608013	TNFSF11
chr15	51192676	51192991	233.888	chr15	51037488	51293912	MIR4713HG
chr17	40191653	40191958	233.888	chr17	40177010	40195656	RAPGEFL1
chr17	59220344	59220662	233.888	chr17	59220467	59275970	GDPD1
chr17	79187962	79188318	233.888	chr17	79089345	79516148	RBFOX3
chr18	36017678	36018075	233.888	chr18	35984387	36067576	RPRD1A
chr18	62131363	62131684	233.888	chr18	61905255	62187118	PIGN
chr21	29476493	29476799	233.888	chr21	29194071	29630751	BACH1
chr4	6974422	6974714	233.887	chr4	6909242	7033118	TBC1D14
chr11	2305352	2305639	233.887	chr11	2301997	2318204	TSPAN32
chr19	3326921	3327269	233.887	chr19	3314403	3469217	NFIC
chr20	19583839	19584181	233.887	chr20	19212642	19722926	SLC24A3
chr20	19692677	19692977	233.887	chr20	19212642	19722926	SLC24A3
chr1	205977407	205977739	232.893	chr1	205976740	206003461	RAB7B
chr2	165016851	165017183	232.893	chr2	164840661	165208261	AC019197.1
chr2	176638107	176638508	232.893	chr2	176495255	176819180	LINC01117
chr2	217650756	217651060	232.893	chr2	217284019	217756593	DIRC3
chr3	119034611	119035184	232.893	chr3	118900557	119146068	IGSF11
chr4	139603585	139603936	232.893	chr4	139495941	139606699	SETD7
chr5	134145854	134146166	232.893	chr5	134114681	134151865	TCF7
chr5	146446919	146447335	232.893	chr5	146447311	146511961	TCERG1
chr6	128520572	128520892	232.893	chr6	127968779	128520674	PTPRK
chr1	16703249	16703501	232.892	chr1	16701546	16705594	AL021920.1
chr1	16703249	16703501	232.892	chr1	16687339	16720157	ESPNP
chr1	36099633	36099936	232.892	chr1	36095239	36125222	COL8A2
chr4	17636813	17637145	232.892	chr4	17629306	17781621	FAM184B
chr5	82165991	82166274	232.892	chr5	81972023	82276857	ATG10
chr7	26369553	26369866	232.892	chr7	26369310	26376701	AC004540.2
chr7	26369553	26369866	232.892	chr7	26291862	26374383	SNX10
chr8	52407661	52407981	232.892	chr8	52110839	52460959	ST18
chr9	34664290	34664668	232.892	chr9	34661903	34666029	AL162231.4
chr9	34664290	34664668	232.892	chr9	34664163	34666112	AL162231.1
chr10	97407194	97407684	232.892	chr10	97401115	97419524	AL355490.3
chr10	97407194	97407684	232.892	chr10	97356358	97426076	RRP12
chr11	57345688	57345967	232.892	chr11	57338352	57372396	P2RX3
chr14	32382738	32383175	232.892	chr14	32373337	32417974	AL136298.1
chr14	32382738	32383175	232.892	chr14	32329298	32837684	AKAP6
chr15	33964120	33964452	232.892	chr15	33866227	34039204	AVEN
chr15	69475788	69476082	232.892	chr15	69462921	69843120	DRAIC
chr19	50669383	50669712	232.892	chr19	50661827	50719450	SHANK1
chr1	15272524	15272971	232.891	chr1	15247272	15400283	FHAD1
chr4	5980074	5980364	232.891	chr4	5897373	6200555	C4orf50
chr12	12334412	12334748	232.891	chr12	12326056	12350242	MANSC1
chr18	10787319	10787641	232.891	chr18	10666483	11148762	PIEZO2
chr18	26649779	26650084	232.629	chr18	26454910	26657401	KCTD1
chr1	150464391	150464678	231.896	chr1	150363091	150476566	RPRD2
chr2	134245391	134245725	231.896	chr2	134119983	134454621	MGAT5
chr2	238370783	238371088	231.896	chr2	238320441	238400897	TRAF3IP1
chr4	110631776	110632283	231.896	chr4	110617423	110642123	PITX2
chr5	92909542	92909792	231.896	chr5	92907180	92939591	LINC02058
chr5	120655907	120656192	231.896	chr5	120464300	120687332	PRR16
chr6	105402995	105403639	231.896	chr6	105273220	105454062	PREP
chr6	105402995	105403639	231.896	chr6	105403207	105588802	AL096794.1
chr10	95246534	95246839	231.896	chr10	95237572	95291012	PDLIM1
chr11	7986933	7987257	231.896	chr11	7970251	8001862	EIF3F
chr13	113029456	113029824	231.896	chr13	112894378	113099742	MCF2L
chrX	133792455	133792752	231.896	chrX	133535745	133985594	GPC3
chr6	75297170	75297557	231.895	chr6	75285014	75317525	AL080250.1
chr6	75297170	75297557	231.895	chr6	75291859	75493800	FILIP1
chr11	2419720	2419977	231.895	chr11	2404515	2423045	TRPM5
chr15	28021607	28021874	231.895	chr15	27754875	28099315	OCA2
chr15	81265834	81266224	231.895	chr15	81159575	81314058	IL16
chr17	6068908	6069249	231.895	chr17	6057807	6124427	WSCD1
chr17	6068908	6069249	231.895	chr17	5772926	6080792	AC007846.2
chr17	15257388	15257689	231.895	chr17	15229777	15265326	PMP22
chr1	220810205	220810460	230.9	chr1	220786913	220819659	MTARC1
chr1	220810205	220810460	230.9	chr1	220786990	220884503	AL445423.3
chr2	115165531	115165857	230.9	chr2	114442299	115845780	DPP10
chr8	126824407	126824717	230.9	chr8	126766196	126846981	AC024382.1
chr8	126824407	126824717	230.9	chr8	126556323	127419050	PCAT1
chr9	115014028	115014362	230.9	chr9	114850968	115402644	DELEC1
chr9	116647277	116647578	230.9	chr9	116425225	117415070	ASTN2
chr9	124536801	124537065	230.9	chr9	124517275	124771311	NR6A1
chr9	133103173	133103550	230.9	chr9	133097720	133149334	RALGDS
chr9	133103173	133103550	230.9	chr9	133098121	133163914	AL162417.1
chrX	153539460	153539788	230.9	chrX	153517676	153582939	ATP2B3
chr1	24392388	24392684	230.899	chr1	24356999	24416934	STPG1
chr3	79361824	79362142	230.899	chr3	78597239	79767998	ROBO1
chr4	57038002	57038374	230.899	chr4	57030773	57110385	IGFBP7
chr4	74932767	74933226	230.899	chr4	74933095	75050115	PARM1
chr6	29589477	29589806	230.899	chr6	29585121	29590500	OR2H2
chr6	29589477	29589806	230.899	chr6	29555629	29633976	GABBR1
chr9	84397123	84397380	230.899	chr9	84316514	84657077	AL157886.1
chr10	68156417	68156747	230.899	chr10	68106117	68212017	MYPN
chr15	92082302	92082631	230.899	chr15	91853708	92172435	SLCO3A1
chr19	57406591	57406851	230.899	chr19	57389884	57419994	AC003002.3
chr19	57406591	57406851	230.899	chr19	57394183	57438457	AC003002.2
chrX	19544737	19545045	230.899	chrX	19533977	19887600	SH3KBP1
chr1	16352413	16352666	230.898	chr1	16246840	16352480	FBXO42
chr1	16352413	16352666	230.898	chr1	16352575	16398145	SZRD1
chr10	3043628	3043979	230.898	chr10	3042535	3047083	AL731533.3
chr19	3665885	3666166	230.898	chr19	3630183	3700468	PIP5K1C
chr20	9393327	9393630	230.898	chr20	9068763	9481242	PLCB4
chr1	176881067	176881356	229.904	chr1	176857302	177164973	ASTN1
chr3	183382421	183382713	229.904	chr3	183178043	183428778	MCF2L2
chr5	170070836	170071350	229.904	chr5	169637268	170083382	DOCK2
chr1	167533715	167534116	229.903	chr1	167529117	167553805	CREG1
chr6	53956133	53956418	229.903	chr6	53930022	53997667	AL033384.1
chr6	53956133	53956418	229.903	chr6	53929982	54266280	MLIP
chr8	25183616	25183902	229.903	chr8	25179113	25184234	AC041005.1
chr11	45964897	45965225	229.903	chr11	45929323	46121178	PHF21A
chr11	65540905	65541172	229.903	chr11	65538805	65558930	LTBP3
chr11	82864237	82864538	229.903	chr11	82822936	82970584	PRCP
chr11	103326028	103326293	229.903	chr11	103109410	103479863	DYNC2H1
chr12	53508589	53508899	229.903	chr12	53506688	53625979	ATF7-NPFF
chr12	53508589	53508899	229.903	chr12	53507856	53626410	ATF7
chr15	29090554	29090848	229.903	chr15	28884483	29118315	APBA2
chr15	32662643	32662929	229.903	chr15	32641676	32697098	SCG5
chr15	32662643	32662929	229.903	chr15	32656084	32673065	AC123768.1
chr17	1720814	1721138	229.903	chr17	1716523	1738599	WDR81
chr19	17784354	17784740	229.903	chr19	17747718	17788568	FCHO1
chr3	46998598	46998896	229.902	chr3	46979666	47009704	NBEAL2
chr3	62558647	62558936	229.902	chr3	62398346	62875416	CADPS
chr5	42994932	42995277	229.902	chr5	42995134	42997480	AC008875.2
chr16	86252660	86253011	229.902	chr16	86221420	86301303	LINC01081
chr1	183623264	183623567	228.907	chr1	183620846	183635783	ARPC5
chr2	177724711	177725009	228.907	chr2	177623244	178072777	PDE11A
chr2	217886795	217887092	228.907	chr2	217799588	218033982	TNS1
chr3	170037789	170038087	228.907	chr3	170037995	170085392	GPR160
chr5	38809831	38810159	228.907	chr5	38682581	38845829	OSMR-AS1
chr6	131915217	131915573	228.907	chr6	131901963	131920565	AL117378.1
chr8	18197365	18197657	228.907	chr8	18170477	18223689	NAT1
chr13	101785893	101786309	228.907	chr13	101710804	102402457	FGF14
chr15	89057538	89057804	228.907	chr15	89041223	89082819	AC013565.1
chr20	760990	761301	228.907	chr20	760080	776015	SLC52A3
chr7	5284990	5285295	228.906	chr7	5274369	5306870	SLC29A4
chr7	39746182	39746530	228.906	chr7	39733430	39793092	LINC00265
chr8	4837866	4838175	228.906	chr8	2935353	4994972	CSMD1
chr13	53201143	53201489	228.906	chr13	53199981	53202753	PCDH8P1
chr13	97344605	97344908	228.906	chr13	97221434	97394120	MBNL2
chr14	89939501	89939749	228.906	chr14	89412312	89954659	AL137230.3
chr14	89939501	89939749	228.906	chr14	89794669	89954777	EFCAB11
chr17	3863702	3863973	228.906	chr17	3860315	3894891	CAMKK1
chr17	40113134	40113482	228.906	chr17	40113215	40115442	AC068669.1
chr20	56400077	56400434	228.906	chr20	56392371	56406362	CSTF1
chr3	115092220	115092804	228.472	chr3	114314501	115147271	ZBTB20
chr2	178522981	178523246	227.911	chr2	178521183	178779963	TTN-AS1
chr3	100254184	100254521	227.911	chr3	100132903	100260264	AC129803.1
chr3	150184223	150184561	227.911	chr3	150039214	150213726	AC117386.2
chr10	102352145	102352452	227.911	chr10	102245532	102382899	GBF1
chr12	117850017	117850355	227.911	chr12	117453012	117968990	KSR2
chr1	58047293	58047576	227.91	chr1	56994778	58546734	DAB1
chr10	14196877	14197296	227.91	chr10	13643706	14462142	FRMD4A
chr10	14971905	14972205	227.91	chr10	14959388	14988050	MEIG1
chr10	73096643	73097098	227.91	chr10	73007217	73096974	P4HA1
chr14	49767875	49768191	227.91	chr14	49768130	49786385	KLHDC2
chr14	77862173	77862537	227.91	chr14	77800109	77935014	ADCK1
chr14	91177396	91177682	227.91	chr14	91060333	91225632	DGLUCY
chr15	41904536	41904853	227.91	chr15	41895933	41972557	EHD4
chr21	25385922	25386217	227.91	chr21	25385388	25431701	LINC00158
chr6	22828425	22828824	227.909	chr6	22744395	23031780	AL035401.1
chr22	26645328	26645647	227.909	chr22	26644889	26645336	ISCA2P1
chr2	27279911	27280224	226.914	chr2	27275433	27281499	DNAJC5G
chr5	57499442	57499733	226.914	chr5	57395060	57534504	AC025470.2
chr5	149269021	149269329	226.914	chr5	149163955	149276776	AC012613.1
chr5	149269021	149269329	226.914	chr5	149216523	149276805	AC012613.2
chr7	51162724	51163143	226.914	chr7	51016212	51316818	COBL
chr9	121992662	121992936	226.914	chr9	121821928	122093606	TTLL11
chr10	5623185	5623569	226.914	chr10	5594984	5632435	LINC02657
chr10	5623185	5623569	226.914	chr10	5616626	5632499	LINC02677
chr10	44925228	44925514	226.914	chr10	44911316	44937010	TMEM72
chr10	44925228	44925514	226.914	chr10	44793119	44959709	TMEM72-AS1
chr11	131511865	131512135	226.914	chr11	131502735	131540867	AP003025.1
chr11	131511865	131512135	226.914	chr11	131370478	132336822	NTM
chr15	70636835	70637151	226.914	chr15	70635249	70637314	SALRNA2
chr16	4517823	4518090	226.914	chr16	4510669	4538828	CDIP1
chr19	7970828	7971120	226.914	chr19	7958573	8005659	ELAVL1
chr1	3410140	3410448	226.913	chr1	3069168	3438621	PRDM16
chr5	59813738	59814339	226.913	chr5	58969038	60522120	PDE4D
chr7	41977161	41977442	226.913	chr7	41960949	42237870	GLI3
chr7	73734656	73735044	226.913	chr7	73735038	73736158	ABHD11-AS1
chr13	45511637	45511925	226.913	chr13	45464898	45536701	COG3
chr17	66737531	66737852	226.913	chr17	66302613	66810743	PRKCA
chr3	138068624	138068971	226.64	chr3	138061990	138115818	DZIP1L
chr7	56074362	56074657	226.639	chr7	56064002	56080670	SUMF2
chr1	198699428	198699828	225.918	chr1	198638457	198757476	PTPRC
chr1	202009595	202009915	225.918	chr1	201995696	202010463	ELF3-AS1
chr1	202009595	202009915	225.918	chr1	202007945	202017183	ELF3
chr4	174764092	174764507	225.918	chr4	174636920	174829247	GLRA3
chr5	147628067	147628404	225.918	chr5	147559994	147662009	JAKMIP2-AS1
chr5	147628067	147628404	225.918	chr5	147585438	147782775	JAKMIP2
chr5	150544747	150545067	225.918	chr5	150485818	150558211	NDST1
chr1	12031288	12031554	225.917	chr1	12019466	12032045	MIIP
chr3	45660037	45660359	225.917	chr3	45555394	45686341	LIMD1
chr3	127959947	127960226	225.917	chr3	127689062	128052190	MGLL
chr3	127959947	127960226	225.917	chr3	127915232	127987671	KBTBD12
chr7	36291517	36291934	225.917	chr7	36153254	36301538	EEPD1
chr9	35658416	35658832	225.917	chr9	35658290	35661511	CCDC107
chr9	137188517	137188910	225.917	chr9	137188660	137190370	SSNA1
chr9	137188517	137188910	225.917	chr9	137174784	137188560	ANAPC2
chr14	76352735	76353126	225.917	chr14	76310712	76501837	ESRRB
chr16	47144313	47144619	225.917	chr16	47144323	47162749	ITFG1-AS1
chr16	49592901	49593246	225.917	chr16	49487524	49857919	ZNF423
chr17	11644305	11644677	225.917	chr17	11598470	11969748	DNAH9
chr20	35992778	35993067	225.917	chr20	35954564	36030700	CNBD2
chr21	32940432	32940774	225.917	chr21	32772100	32955437	C21orf62-AS1
chr21	32940432	32940774	225.917	chr21	32913649	33071104	AP000282.1
chr1	228378640	228378992	224.922	chr1	228208063	228378876	OBSCN
chr5	178461142	178461436	224.922	chr5	178237618	178590393	COL23A1
chr7	148084087	148084444	224.922	chr7	146116002	148420998	CNTNAP2
chr8	122795072	122795379	224.922	chr8	122781655	122974510	ZHX2
chr12	121773187	121773544	224.922	chr12	121712752	121783001	TMEM120B
chr1	16613369	16613874	224.921	chr1	16562319	16613562	NBPF1
chr3	51434755	51435092	224.921	chr3	51395867	51500002	DCAF1
chr3	115814833	115815187	224.921	chr3	115802363	117139389	LSAMP
chr4	73257211	73257594	224.921	chr4	73073376	73258798	ANKRD17
chr6	30103080	30103375	224.921	chr6	30102897	30113090	TRIM31
chr8	14211017	14211289	224.921	chr8	14084845	15238431	SGCZ
chr8	61710952	61711308	224.921	chr8	61500556	61714640	ASPH
chr10	28677177	28677534	224.921	chr10	28677510	28682932	BAMBI
chr10	29496365	29496765	224.921	chr10	29457338	29736959	SVIL
chr10	101779886	101780200	224.921	chr10	101770130	101780369	FGF8
chr12	48165180	48165450	224.921	chr12	48147789	48181213	ASB8
chr12	79738152	79738461	224.921	chr12	79690144	79778451	AC073569.2
chr14	34331548	34331947	224.921	chr14	33924227	34462774	EGLN3
chr14	74302830	74303215	224.921	chr14	74285269	74303055	ABCD4
chr14	74302830	74303215	224.921	chr14	74303069	74360008	VRTN
chr15	73127334	73127669	224.921	chr15	73051710	73305205	NEO1
chr1	778641	779063	224.92	chr1	586071	827796	AL669831.3
chr1	778641	779063	224.92	chr1	778747	810065	LINC01409
chr1	119744087	119744407	224.92	chr1	119648411	119744226	PHGDH
chr6	63574341	63574628	224.92	chr6	63572472	63583587	AL135905.2
chr6	63574341	63574628	224.92	chr6	63521746	63583436	PTP4A1
chr8	41828837	41829144	224.92	chr8	41828165	41829934	AC027702.2
chr8	41828837	41829144	224.92	chr8	41653220	41896762	ANK1
chr9	121686876	121687184	224.92	chr9	121567057	121785530	DAB2IP
chr10	13302362	13302640	224.92	chr10	13277796	13302412	PHYH
chr11	10770670	10771014	224.92	chr11	10751246	10801625	CTR9
chr15	90934318	90934679	224.92	chr15	90929968	90935196	HDDC3
chr15	90934318	90934679	224.92	chr15	90930180	90954093	UNC45A
chr17	10614605	10615015	224.92	chr17	10579040	10623036	AC005323.1
chr17	10614605	10615015	224.92	chr17	10383144	10623886	MYHAS
chr2	239979227	239979603	223.926	chr2	239892450	240025345	NDUFA10
chr6	163956667	163956992	223.926	chr6	163956299	163960187	AL136225.1
chr6	163956667	163956992	223.926	chr6	163671577	164231610	AL078602.1
chr7	152146048	152146339	223.926	chr7	152134922	152436005	KMT2C
chr1	77533755	77534093	223.925	chr1	77282019	77559966	AK5
chr3	56988901	56989225	223.925	chr3	56727418	57079329	ARHGEF3
chr4	81052517	81052805	223.925	chr4	81030708	81057632	BMP3
chr4	87679456	87679773	223.925	chr4	87568035	87733956	AC093895.2
chr5	149114759	149115022	223.925	chr5	149063254	149129578	SH3TC2-DT
chr6	136644175	136644461	223.925	chr6	136629066	136648198	MAP3K5-AS1
chr6	136644175	136644461	223.925	chr6	136557046	136792477	MAP3K5
chr9	126690453	126690713	223.925	chr9	126613928	126701032	LMX1B
chr11	65569934	65570503	223.925	chr11	65570460	65573942	ZNRD2
chr11	65569934	65570503	223.925	chr11	65568482	65570423	ZNRD2-AS1
chr11	118053467	118053794	223.925	chr11	118003634	118088299	SMIM35
chr12	120439620	120439992	223.925	chr12	120438090	120440737	COX6A1
chr12	120439620	120439992	223.925	chr12	120438198	120460006	AL021546.1
chr14	81990347	81990601	223.925	chr14	81741002	82030349	AL355838.1
chr15	55290508	55290780	223.925	chr15	55202966	55319113	RAB27A
chr18	52903865	52904223	223.925	chr18	52340197	53535903	DCC
chr2	27303490	27303795	223.924	chr2	27282429	27307439	TRIM54
chr3	40317084	40317432	223.924	chr3	40313802	40453329	ENTPD3-AS1
chr11	17979828	17980113	223.924	chr11	17788048	18013047	SERGEF
chr12	17642084	17642327	223.924	chr12	17479446	17709867	AC048352.1
chr13	20712667	20712945	223.924	chr13	20712431	20714146	AL512652.2
chr13	20712667	20712945	223.924	chr13	20702127	20723098	IL17D
chr13	21297851	21298284	223.924	chr13	21298139	21306373	MIPEPP3
chr19	12796564	12796876	223.924	chr19	12796820	12801800	PRDX2
chr19	12796564	12796876	223.924	chr19	12796823	12801849	AC018761.2
chr19	12796564	12796876	223.924	chr19	12763003	12872740	HOOK2
chr22	20981710	20982279	223.924	chr22	20981361	20981755	AC002470.1
chr22	20981710	20982279	223.924	chr22	20979462	20998121	AC002470.2
chr22	20981710	20982279	223.924	chr22	20982269	20999032	LZTR1
chr22	26331043	26331329	223.924	chr22	26169462	26383597	SEZ6L
chr22	32660268	32660664	223.924	chr22	32507820	33058381	SYN3
chr20	62900272	62900644	223.645	chr20	62877738	62937952	DIDO1
chr1	77979403	77979662	222.929	chr1	77979175	78017964	DNAJB4
chr1	77979403	77979662	222.929	chr1	77979542	78138444	GIPC2
chr3	150721341	150721633	222.929	chr3	150703564	150723005	ERICH6-AS1
chr4	184100349	184100659	222.929	chr4	184100482	184106038	AC107222.2
chr4	184100349	184100659	222.929	chr4	184088706	184221230	ENPP6
chr5	73201957	73202255	222.929	chr5	73195314	73201973	AC116345.4
chr9	75027869	75028542	222.929	chr9	74980790	75028423	CARNMT1
chr9	116572178	116572548	222.929	chr9	116567636	116586328	AL133284.1
chr9	116572178	116572548	222.929	chr9	116425225	117415070	ASTN2
chr9	137035296	137035636	222.929	chr9	137027464	137037957	C9orf139
chr9	137035296	137035636	222.929	chr9	137031241	137040436	AL807752.6
chr12	87995650	87995956	222.929	chr12	87980035	88034037	C12orf50
chr12	126747521	126747914	222.929	chr12	126723412	126749027	LINC00943
chr12	126747521	126747914	222.929	chr12	126729787	126772519	LINC00944
chr14	93939562	93939919	222.929	chr14	93939497	93944194	AL132642.1
chr14	93939562	93939919	222.929	chr14	93934166	93976739	ASB2
chr15	63093628	63093960	222.929	chr15	63091085	63110589	AC087612.1
chr15	84599042	84599323	222.929	chr15	84597809	84633988	AC048382.5
chrX	70433865	70434143	222.929	chrX	70427450	70435350	AL139398.1
chr6	24856023	24856333	222.928	chr6	24804282	25042170	RIPOR2
chr7	25179696	25180200	222.928	chr7	25134692	25180356	C7orf31
chr7	28389279	28389807	222.928	chr7	28299321	28825894	CREB5
chr11	32231925	32232237	222.928	chr11	32112049	32343409	THEM7P
chr12	26029228	26029569	222.928	chr12	25959029	26079892	RASSF8
chr16	30651248	30651604	222.928	chr16	30650717	30656440	PRR14
chr16	48117441	48117816	222.928	chr16	48081006	48156018	ABCC12
chr17	5587456	5587749	222.928	chr17	5499427	5619424	NLRP1
chr18	45386330	45386620	222.928	chr18	45212995	45683688	SLC14A2
chr19	38962140	38962476	222.928	chr19	38941401	38975742	FBXO17
chr22	33519297	33519606	222.928	chr22	33162226	33922841	LARGE1
chr20	56630203	56630449	222.647	chr20	56629306	56639283	TFAP2C
chr2	166539416	166539718	221.933	chr2	166403573	166611482	SCN7A
chr3	124995425	124995748	221.933	chr3	124965710	125055997	HEG1
chr3	172666837	172667165	221.933	chr3	172630249	172711218	NCEH1
chr4	183840277	183840552	221.933	chr4	183797692	184023526	STOX2
chr6	157034512	157034819	221.933	chr6	156776020	157210779	ARID1B
chr8	143982484	143982750	221.933	chr8	143977153	144012772	PARP10
chr9	109469653	109470021	221.933	chr9	109375466	109498313	PTPN3
chr1	58785093	58785423	221.932	chr1	58785128	58901109	LINC01135
chr5	10627832	10628202	221.932	chr5	10627260	10628225	ANKRD33B-AS1
chr5	10627832	10628202	221.932	chr5	10564070	10657816	ANKRD33B
chr5	64229198	64229505	221.932	chr5	64165843	64372869	RNF180
chr7	29189741	29190037	221.932	chr7	28995235	29195451	CPVL
chr7	29189741	29190037	221.932	chr7	29122340	29514667	AC004593.2
chr7	29189741	29190037	221.932	chr7	29146569	29514328	CHN2
chr7	100894807	100895096	221.932	chr7	100889994	100896974	ACHE
chr8	80230813	80231232	221.932	chr8	80034745	80231232	TPD52
chr10	62245015	62245412	221.932	chr10	62183035	62268844	RTKN2
chr11	11966916	11967242	221.932	chr11	11956207	12009769	DKK3
chr11	12281894	12282210	221.932	chr11	12094008	12359144	MICAL2
chr12	70577076	70577406	221.932	chr12	70515866	70637440	PTPRB
chr13	42216112	42216483	221.932	chr13	42040036	42256578	DGKH
chr18	496984	497271	221.932	chr18	316737	500722	COLEC12
chr18	47247350	47247699	221.932	chr18	47206169	47251660	SKOR2
chr20	44683511	44683868	221.932	chr20	44656451	44696096	AL139352.1
chr22	31231233	31231511	221.932	chr22	31212239	31280080	LIMK2
chr1	223712210	223712604	220.936	chr1	223701593	223776018	CAPN2
chr2	218034761	218035089	220.936	chr2	218034960	218090581	RUFY4
chr9	132901823	132902200	220.936	chr9	132891348	132946874	TSC1
chr11	57800721	57800999	220.936	chr11	57712582	57818431	AP001931.2
chr11	57800721	57800999	220.936	chr11	57741779	57804771	AP001931.1
chr11	57800721	57800999	220.936	chr11	57753243	57819546	CTNND1
chr11	95069708	95069987	220.936	chr11	95067197	95071224	SRSF8
chr11	117316161	117316606	220.936	chr11	117314557	117413266	CEP164
chr11	117316161	117316606	220.936	chr11	117316362	117328038	AP000892.1
chr11	117316161	117316606	220.936	chr11	117285207	117316259	BACE1
chr11	121591440	121591761	220.936	chr11	121452314	121633763	SORL1
chr12	71392584	71392913	220.936	chr12	71125085	71441898	TSPAN8
chr12	120367188	120367454	220.936	chr12	120341330	120369164	MSI1
chr13	94362445	94362754	220.936	chr13	93226807	94408020	GPC6
chrX	110413184	110413466	220.936	chrX	110194186	110440233	AMMECR1
chrX	110413184	110413466	220.936	chrX	110358816	110456334	RTL9
chr6	31680752	31681058	220.935	chr6	31676684	31684040	LY6G5C
chr8	41828323	41828698	220.935	chr8	41828165	41829934	AC027702.2
chr8	41828323	41828698	220.935	chr8	41653220	41896762	ANK1
chr11	14789912	14790237	220.935	chr11	14643804	14872044	PDE3B
chr14	24108847	24109147	220.935	chr14	24078662	24115010	NRL
chr14	24108847	24109147	220.935	chr14	24094053	24110598	PCK2
chr17	1574490	1574738	220.935	chr17	1569268	1628886	SLC43A2
chr17	38492031	38492288	220.935	chr17	38419280	38512385	ARHGAP23
chr2	112749708	112750002	219.94	chr2	112736349	112764664	CKAP2L
chr2	152175854	152176239	219.94	chr2	152176020	152225211	AC079790.2
chr2	212686346	212686632	219.94	chr2	212581357	213021545	AC093865.1
chr3	148943607	148943895	219.94	chr3	148922703	148956088	AC092979.2
chr3	148943607	148943895	219.94	chr3	148850933	148960112	AC092979.1
chr5	139341623	139341937	219.94	chr5	139341587	139369720	PAIP2
chr7	141649872	141650291	219.94	chr7	141551278	141655244	AGK
chr8	119769023	119769340	219.94	chr8	119730774	119832841	TAF2
chr10	100997721	100998150	219.94	chr10	100996618	101007836	LZTS2
chr10	104406754	104407060	219.94	chr10	104353833	104455102	CFAP58
chr10	110672088	110672392	219.94	chr10	110644336	110839468	RBM20
chr15	74901593	74901912	219.94	chr15	74899992	74906883	FAM219B
chr15	74901593	74901912	219.94	chr15	74890005	74902219	MPI
chr15	99100509	99100883	219.94	chr15	99098217	99135593	SYNM
chr15	99100509	99100883	219.94	chr15	98954149	99105824	AC036108.1
chr16	67883777	67884089	219.94	chr16	67882461	67886367	AC040162.3
chr16	67883777	67884089	219.94	chr16	67873052	67884499	EDC4
chr3	48664087	48664361	219.939	chr3	48663776	48669174	LINC02585
chr5	36241832	36242380	219.939	chr5	36192589	36242279	NADK2
chr5	36690243	36690610	219.939	chr5	36666214	36725195	AC008957.1
chr6	33425817	33426202	219.939	chr6	33419661	33453689	SYNGAP1
chr7	27143746	27144081	219.939	chr7	27106184	27152581	HOXA3
chr7	27143746	27144081	219.939	chr7	27128969	27152561	AC004080.6
chr7	27143746	27144081	219.939	chr7	27129977	27155928	HOXA-AS3
chr7	38222548	38222851	219.939	chr7	38178222	38230671	STARD3NL
chr9	10366252	10366568	219.939	chr9	8314246	10612723	PTPRD
chr11	16945975	16946242	219.939	chr11	16777297	17014414	PLEKHA7
chr15	65638661	65638904	219.939	chr15	65611366	65660995	SLC24A1
chr18	6219186	6219434	219.939	chr18	5954706	6415237	L3MBTL4
chr19	7917833	7918134	219.939	chr19	7916145	7919097	TGFBR3L
chr19	42450482	42450800	219.939	chr19	42397128	42652355	LIPE-AS1
chr20	38633654	38633893	219.939	chr20	38601934	38651035	ARHGAP40
chr22	27880879	27881167	219.939	chr22	27851669	27920134	PITPNB
chr22	46803338	46803677	219.939	chr22	46762617	47175699	TBC1D22A
chr2	236178079	236178389	218.944	chr2	236167447	236294927	AC019068.1
chr5	32076761	32077092	218.944	chr5	31639131	32110932	PDZD2
chr6	33589684	33589959	218.944	chr6	33586106	33593338	LINC00336
chr9	95131370	95131701	218.944	chr9	95099054	95426796	FANCC
chr14	21978212	21978493	218.944	chr14	21978459	21979120	TRAV8-6
chr22	37498380	37498662	218.944	chr22	37490362	37519542	CARD10
chr2	106542819	106543092	218.943	chr2	106487364	106544297	CD8B2
chr2	106542819	106543092	218.943	chr2	106521563	106544297	AC108868.2
chr2	241659302	241659649	218.943	chr2	241637213	241673857	ATG4B
chr3	118628772	118629057	218.943	chr3	118004819	118810836	AC068633.1
chr3	151168267	151168571	218.943	chr3	151085697	151437072	MED12L
chr9	26856425	26856761	218.943	chr9	26840685	26892803	CAAP1
chr11	126607332	126607600	218.943	chr11	126543947	126610948	KIRREL3-AS1
chr11	126607332	126607600	218.943	chr11	126423358	127003460	KIRREL3
chr12	66693939	66694221	218.943	chr12	66347431	67069162	GRIP1
chr12	132638776	132639091	218.943	chr12	132623753	132687376	POLE
chr16	49921875	49922189	218.943	chr16	49920730	49924154	AC007603.1
chr16	55323586	55324045	218.943	chr16	55259969	55333588	AC109462.1
chr18	59631679	59631931	218.943	chr18	59430939	59697662	CCBE1
[truncated: 13,332 more rows]

## Sheet: BAMS1_peaks_CTCF
chr peak	start	end	-log10(pvalue)	chr gene	start	end	gene
chr2	187499785	187500386	310.32	chr2	187003220	187556288	AC007319.1
chr2	187499785	187500386	310.32	chr2	187464230	187565760	TFPI
chr3	197029695	197030118	310.32	chr3	196988621	197029817	MELTF
chr7	149422316	149422752	310.32	chr7	149422675	149424890	AC073314.1
chr4	112637221	112637623	310.319	chr4	112637107	112657592	LARP7
chr4	113761600	113762101	310.319	chr4	113451032	113761927	CAMK2D
chr6	114343448	114343941	310.319	chr6	113969701	114471705	HDAC2-AS2
chr11	122215375	122215807	310.319	chr11	122028325	122556721	MIR100HG
chr15	100349635	100350517	310.319	chr15	100344047	100350725	SPATA41
chr7	30938706	30939112	310.318	chr7	30938669	30993254	GHRHR
chr11	70755510	70755975	310.318	chr11	70467856	71252577	SHANK2
chr14	24271397	24271792	310.318	chr14	24265538	24271739	RABGGTA
chr14	24271397	24271792	310.318	chr14	24271726	24279089	AL096870.8
chr14	24271397	24271792	310.318	chr14	24271213	24298846	AL096870.10
chr1	20430356	20430779	310.317	chr1	20360579	20431234	LINC01141
chr3	13657794	13658274	310.317	chr3	13650696	13746638	LINC00620
chr10	11270513	11271001	310.317	chr10	10798397	11336675	CELF2
chr17	7687841	7688427	310.317	chr17	7686071	7703502	WRAP53
chr1	245042574	245043051	309.324	chr1	244969705	245127164	EFCAB2
chr3	176430223	176430641	309.324	chr3	176415439	176867838	LINC01208
chr3	82132982	82133398	309.323	chr3	81986138	82463675	LINC02008
chr5	132419640	132420045	309.323	chr5	132419416	132426714	LINC02863
chr5	132419640	132420045	309.323	chr5	132410636	132488702	IRF1-AS1
chr5	132419640	132420045	309.323	chr5	132410832	132646079	AC116366.3
chr6	88780765	88781225	309.323	chr6	88609897	88963618	RNGTT
chr11	108008649	108009086	309.323	chr11	108008678	108009282	AP003307.2
chr11	108008649	108009086	309.323	chr11	108008898	108107761	CUL5
chr14	99982419	99982850	309.323	chr14	99971449	100144236	EVL
chrX	129540015	129540383	309.323	chrX	129539849	129592561	OCRL
chr7	73667567	73668066	309.322	chr7	73667831	73672112	VPS37D
chr11	59207899	59208382	309.322	chr11	59171430	59208588	DTX4
chr17	45131835	45132467	309.322	chr17	45108959	45133354	PLCD3
chr19	46016781	46017222	309.322	chr19	45995461	46021318	CCDC61
chr22	44684733	44685218	309.322	chr22	44668547	44737681	PRR5
chr1	12124752	12125183	309.321	chr1	12063303	12144207	TNFRSF8
chr11	16788310	16788724	309.321	chr11	16777297	17014414	PLEKHA7
chr11	26276836	26277246	309.321	chr11	26188842	26663289	ANO3
chr11	43311677	43312190	309.321	chr11	43311963	43344529	API5
chr20	37384720	37385082	309.321	chr20	37344685	37406050	SRC
chr22	37166416	37166940	309.321	chr22	37125843	37175054	IL2RB
chr22	37166416	37166940	309.321	chr22	37166757	37182850	Z82188.2
chr4	8607543	8608101	309.32	chr4	8558725	8619761	GPR78
chr4	8607543	8608101	309.32	chr4	8592660	8619759	CPZ
chr4	9659585	9660056	309.32	chr4	9567474	9691786	AC105916.2
chr2	222690563	222691007	308.328	chr2	222671658	222709930	MOGAT1
chr3	181700406	181700903	308.328	chr3	181534177	181700611	AC125613.1
chr3	181700406	181700903	308.328	chr3	180989762	181836880	SOX2-OT
chr9	136728067	136728489	308.327	chr9	136721366	136728184	SNHG7
chr15	82540366	82540805	308.327	chr15	82536750	82540459	RPS17
chr15	82540366	82540805	308.327	chr15	82536788	82573194	AC245033.1
chr16	85245618	85246034	308.327	chr16	85227203	85309176	AC092275.1
chr16	85245618	85246034	308.327	chr16	85169525	85676204	GSE1
chr17	78971238	78971686	308.327	chr17	78971238	78979947	LGALS3BP
chr12	54579684	54580090	308.326	chr12	54575387	54588659	PPP1R1A
chr14	64294810	64295221	308.326	chr14	64084232	64338112	ESR2
chr15	40104776	40105197	308.326	chr15	40087890	40108892	BMF
chr15	72796734	72797159	308.326	chr15	72782835	72798199	ADPGK-AS1
chr20	47663756	47664164	308.326	chr20	47656348	47786616	SULF2
chr21	45923159	45923596	308.326	chr21	45643694	45942454	PCBP3
chr5	37412989	37413410	308.325	chr5	37379285	37753435	WDR70
chr8	28622177	28622576	308.325	chr8	28600469	28755599	EXTL3
chr17	27759894	27760580	308.325	chr17	27756766	27800529	NOS2
chr1	3069587	3069989	308.324	chr1	3069168	3438621	PRDM16
chr2	10835274	10835685	308.324	chr2	10783391	10837977	PDIA6
chr11	67629191	67629623	307.329	chr11	67627938	67629937	NUDT8
chr22	18954370	18954810	307.328	chr22	18951934	18959512	AC007326.2
chr1	27669090	27669540	306.329	chr1	27666064	27672198	IFI6
chr1	27669090	27669540	306.329	chr1	27669468	27703063	AL445490.1
chr6	68968005	68968430	306.329	chr6	68635282	69389506	ADGRB3
chr9	135701858	135702309	306.329	chr9	135693407	135704498	SOHLH1
chr9	135701858	135702309	306.329	chr9	135702185	135795508	KCNT1
chr14	22471474	22471927	306.329	chr14	22197446	22482959	AC244502.1
chr16	56318286	56318697	306.329	chr16	56191489	56357444	GNAO1
chr1	92831650	92832166	305.331	chr1	92832013	92841924	RPL5
chr2	174697162	174697628	305.331	chr2	174547141	174776720	AC010894.3
chr3	194343882	194344355	305.331	chr3	194339768	194351328	CPN2
chr11	117843980	117844353	305.331	chr11	117836976	117877486	FXYD6
chr11	117843980	117844353	305.331	chr11	117820163	117876667	FXYD6-FXYD2
chr2	290106	290521	305.33	chr2	286419	301515	AC079779.2
chr11	66282340	66282894	305.33	chr11	66278175	66285301	CNIH2
chr12	42482724	42483243	305.33	chr12	42456757	42590355	PRICKLE1
chr17	42184096	42184507	305.33	chr17	42184060	42185452	HCRT
chr17	7352295	7352685	304.331	chr17	7351889	7354944	KCTD11
chr1	212034879	212035620	303.333	chr1	211940399	212035557	INTS7
chr1	212034879	212035620	303.333	chr1	212035553	212107400	DTL
chr1	246450783	246451269	303.333	chr1	245749342	246507312	SMYD3
chr10	117168031	117168563	303.333	chr10	117144564	117169108	MIR3663HG
chr11	130861888	130862389	303.333	chr11	130844191	130865561	LINC02551
chr12	117366960	117367436	303.333	chr12	117208142	117452170	NOS1
chr2	61917855	61918284	303.332	chr2	61888724	62147247	COMMD1
chr3	54428174	54428661	303.332	chr3	54122547	55074557	CACNA2D3
chr3	55485031	55485522	303.332	chr3	55465715	55490539	WNT5A
chr18	62584198	62584822	303.332	chr18	62523025	62587709	ZCCHC2
chr22	28051728	28052166	303.332	chr22	27978014	28679865	TTC28
chr6	43229270	43229682	302.334	chr6	43225629	43229481	DNPH1
chr19	1853290	1853732	302.333	chr19	1852382	1853622	AC012615.3
chr19	1853290	1853732	302.333	chr19	1852399	1863579	KLF16
chr11	95151102	95151881	301.335	chr11	95150539	95234391	AP000787.1
chr11	124669078	124669468	301.335	chr11	124633113	124695707	SIAE
chr1	3491179	3491663	301.334	chr1	3487951	3611508	MEGF6
chr22	50209760	50210260	301.334	chr22	50200979	50217616	SELENOO
chr1	207884990	207885493	300.338	chr1	207880972	207911402	CD34
chr2	200509910	200510377	300.338	chr2	200488958	200519784	KCTD18
chr2	200509910	200510377	300.338	chr2	200510008	200584096	SGO2
chr4	185597550	185598055	300.338	chr4	185585444	185956652	SORBS2
chr4	83490886	83491260	300.337	chr4	83459517	83523348	ABRAXAS1
chr10	102352081	102352500	300.337	chr10	102245532	102382899	GBF1
chr11	65779869	65780425	300.337	chr11	65773898	65780976	AP5B1
chr14	74946312	74946694	300.337	chr14	74941834	74955626	PGF
chr11	47373846	47374288	300.336	chr11	47354860	47378547	SPI1
chr13	35818524	35818974	300.336	chr13	35768652	36131306	DCLK1
chr15	56245947	56246458	300.336	chr15	56244009	56445997	TEX9
chr19	49422291	49422739	300.336	chr19	49422419	49423441	PTH2
chr19	11243243	11243716	300.335	chr19	11199295	11262524	DOCK6
chr20	31514132	31514540	300.335	chr20	31514410	31577923	HM13
chr1	220690076	220690550	299.342	chr1	220690363	220699153	C1orf115
chr5	157328377	157328790	299.342	chr5	157266079	157395595	CYFIP2
chr1	153946527	153947102	299.341	chr1	153929501	153946718	DENND4B
chr5	134184137	134184650	299.341	chr5	134167170	134226071	AC104109.3
chr8	143512567	143513010	299.341	chr8	143437659	143541447	ZC3H3
chr9	113406894	113407299	299.341	chr9	113407235	113410675	POLE3
chr11	75525776	75526196	299.34	chr11	75434640	75525941	GDPD5
chr12	56078861	56079557	299.34	chr12	56076799	56103505	ERBB3
chr12	57462565	57463064	299.34	chr12	57459785	57472268	GLI1
chr12	57462565	57463064	299.34	chr12	57457596	57462818	AC022506.2
chr13	46126380	46126986	299.34	chr13	46052497	46161379	CPB2-AS1
chr13	46126380	46126986	299.34	chr13	46125920	46211871	LCP1
chr15	73992215	73992619	299.34	chr15	73978926	73994622	STOML1
chr20	59933958	59934351	299.34	chr20	59933764	59948680	FAM217B
chr19	38976569	38976928	299.339	chr19	38975161	39014527	AC011455.6
chr19	45681464	45681906	299.339	chr19	45668221	45683722	GIPR
chr22	28829349	28829730	299.339	chr22	28800683	28848559	Z93930.2
chr4	674185	674623	299.338	chr4	672436	674330	ATP5ME
chr4	674185	674623	299.338	chr4	673580	682033	MYL5
chr10	13074747	13075382	299.338	chr10	12896625	13099652	CCDC3
chr16	4200161	4200633	299.338	chr16	4189374	4242080	SRL
chr1	159780419	159780943	298.347	chr1	159780932	159782543	DUSP23
chr1	207869015	207869423	298.347	chr1	207801518	207879115	MIR29B2CHG
chr2	237744909	237745468	298.347	chr2	237627587	237813682	LRRFIP1
chr5	133365267	133365681	298.347	chr5	133196455	133612541	FSTL4
chr7	137592158	137592630	298.347	chr7	137381037	137847092	DGKI
chr7	151018108	151018528	298.347	chr7	151012209	151024499	ATG9B
chr6	125956592	125957042	298.346	chr6	125956770	125980244	HINT3
chr8	125431987	125432337	298.346	chr8	125430358	125438403	TRIB1
chr9	133147472	133147931	298.346	chr9	133097720	133149334	RALGDS
chr9	133147472	133147931	298.346	chr9	133098121	133163914	AL162417.1
chr12	121443181	121443671	298.346	chr12	121429096	121581023	KDM2B
chr12	131830178	131830745	298.346	chr12	131828393	131851783	MMP17
chrX	128975695	128976145	298.346	chrX	128027322	129326707	AL008633.1
chr4	105473821	105474352	298.345	chr4	105369077	105474067	PPA2
chr5	112922174	112922607	298.345	chr5	112876385	112922289	REEP5
chr5	118988035	118988881	298.345	chr5	118836074	118988547	DTWD2
chr9	88388394	88388943	298.345	chr9	88384902	88389224	AL353748.3
chr9	88388394	88388943	298.345	chr9	88388430	88478694	SPIN1
chr10	86684185	86684627	298.345	chr10	86668449	86736068	LDB3
chr10	96375227	96375708	298.345	chr10	96364608	96513926	TLL2
chr10	104274646	104275101	298.345	chr10	104268873	104304950	GSTO2
chr6	64012149	64012687	298.344	chr6	63719980	65707226	EYS
chr11	76208757	76209209	298.344	chr11	76186325	76210736	WNT11
chr12	47779237	47779721	298.344	chr12	47753916	47782751	SLC48A1
chr12	49966964	49967828	298.344	chr12	49967194	49977139	AQP6
chr12	54368599	54369099	298.344	chr12	54353661	54497688	AC079313.2
chr12	54368599	54369099	298.344	chr12	54353792	54466985	AC079313.1
chr19	50368547	50369013	298.344	chr19	50365880	50369331	AC008655.2
chr19	50368547	50369013	298.344	chr19	50329653	50383388	NR1H2
chr4	38069022	38069584	298.343	chr4	37891084	38139175	TBC1D1
chr6	34248931	34249396	298.343	chr6	34246381	34249108	SMIM29
chr6	34248931	34249396	298.343	chr6	34248535	34286768	AL354740.1
chr17	40560238	40560669	298.343	chr17	40553769	40565472	CCR7
chr18	37537868	37538325	298.343	chr18	37243040	37565827	CELF4
chr22	38114485	38114895	298.343	chr22	38111495	38214778	PLA2G6
chr4	5812949	5813344	298.342	chr4	5711201	5814305	EVC
chr4	5812949	5813344	298.342	chr4	5748084	5893086	CRMP1
chr14	22872502	22872994	298.342	chr14	22871740	22881713	LRP10
chr14	31207611	31208079	298.342	chr14	31100112	31207804	HECTD1
chr20	1313485	1314002	298.342	chr20	1309909	1329139	SDCBP2
chr2	112749625	112750052	297.349	chr2	112736349	112764664	CKAP2L
chr2	143513049	143513602	297.349	chr2	143295421	143598002	AC079793.1
chr2	143513049	143513602	297.349	chr2	143091362	143768352	ARHGAP15
chr3	123979755	123980213	297.349	chr3	123968521	123992178	ROPN1
chr1	77148123	77148644	297.348	chr1	77088989	77219430	PIGK
chr11	32893142	32893770	297.348	chr11	32892820	32993316	QSER1
chr19	17067422	17067867	297.348	chr19	17049729	17075625	HAUS8
chr1	174769915	174770377	296.352	chr1	174159410	174995308	RABGAP1L
chr1	226828020	226828434	296.352	chr1	226827711	226833906	AL359732.1
chr7	92133584	92134131	296.351	chr7	92112153	92134803	CYP51A1
chr7	92133584	92134131	296.351	chr7	92112159	92179511	AC000120.3
chr7	92133584	92134131	296.351	chr7	92131774	92245924	AC000120.4
chr12	111813042	111813559	296.351	chr12	111766887	111817532	ALDH2
chr4	42995332	42995791	296.35	chr4	42893267	43030658	GRXCR1
chr5	64612240	64612779	296.35	chr5	64506015	64612319	RGS7BP
chr11	62612333	62612815	296.35	chr11	62611722	62615120	ROM1
chr11	62612333	62612815	296.35	chr11	62602218	62612765	EML3
chr11	64000307	64000847	296.35	chr11	63985853	64001811	OTUB1
chr11	64000307	64000847	296.35	chr11	63998558	64166113	MACROD1
chr6	29589465	29589841	296.349	chr6	29585121	29590500	OR2H2
chr6	29589465	29589841	296.349	chr6	29555629	29633976	GABBR1
chr11	7571604	7572203	296.349	chr11	7568866	7572046	AC107884.2
chr11	7571604	7572203	296.349	chr11	7513298	7657127	PPFIBP2
chr16	10181501	10182023	296.349	chr16	9753404	10182754	GRIN2A
chr5	35089637	35090100	295.352	chr5	35048756	35230487	PRLR
chr9	113655385	113655773	295.352	chr9	113650956	113682855	AL157702.2
chr16	3028172	3028649	295.352	chr16	3027682	3036944	BICDL2
chr11	107017394	107018022	294.355	chr11	106674019	107018476	GUCY1A2
chr11	118171524	118172010	294.355	chr11	118162806	118176639	SCN2B
chr12	123238067	123238481	294.355	chr12	123233436	123257960	C12orf65
chr12	123238067	123238481	294.355	chr12	123152320	123244014	MPHOSPH9
chr11	65110244	65110659	294.354	chr11	65089324	65111862	VPS51
chr17	57114012	57114422	294.354	chr17	57085092	57121346	AKAP1
chr19	50783579	50783943	294.354	chr19	50776141	50793142	AC010325.1
chr19	56066405	56066822	294.354	chr19	56066684	56078801	LINC01864
chr3	8239666	8240168	294.353	chr3	7951263	8611924	LMCD1-AS1
chr17	14302478	14303048	294.353	chr17	14301081	14349404	HS3ST3B1
chr17	35804783	35805151	294.353	chr17	35713791	35864615	TAF15
chr19	14217340	14217772	294.353	chr19	14217493	14219605	AC011509.3
chr19	44784268	44784770	294.353	chr19	44777869	44800652	CBLC
chr19	48107292	48107670	294.353	chr19	48047843	48110817	PLA2G4C
chr2	1550647	1551129	294.352	chr2	1366234	1580747	AC105450.1
chr2	1550647	1551129	294.352	chr2	1546665	1620113	AC141930.1
chr1	26826390	26826827	292.356	chr1	26826688	26857604	ZDHHC18
chr1	109112651	109113021	292.356	chr1	109105951	109113857	C1orf194
chr17	43576627	43577032	292.356	chr17	43527844	43579620	ETV4
chr17	43576627	43577032	292.356	chr17	43483865	43610338	DHX8
chr11	60363430	60363912	291.357	chr11	60334831	60396596	MS4A6E
chr1	31618056	31618610	291.356	chr1	31617686	31632518	HCRTR1
chr4	54234205	54234650	291.356	chr4	54229280	54298245	PDGFRA
chr4	54234205	54234650	291.356	chr4	53377839	54295272	AC058822.1
chr17	57892441	57892875	291.356	chr17	57861243	57955412	CUEDC1
chr2	178112178	178112694	290.359	chr2	178112424	178139011	RBM45
chr3	126475410	126475842	290.359	chr3	126437601	126475891	ZXDC
chr5	149141259	149141686	290.359	chr5	149141483	149260542	ABLIM3
chr11	131687959	131688382	290.359	chr11	131370478	132336822	NTM
chr2	96951140	96951559	290.358	chr2	96875882	96986580	FAM178B
chr3	13650403	13650825	290.358	chr3	13650696	13746638	LINC00620
chr3	16178272	16178702	290.358	chr3	16174680	16231992	GALNT15
chr13	33228522	33228976	290.358	chr13	33180401	33281584	STARD13-AS
chr13	33228522	33228976	290.358	chr13	33103137	33350630	STARD13
chr17	49575520	49576064	290.358	chr17	49575871	49583827	NXPH3
chr17	49575520	49576064	290.358	chr17	49544788	49577962	AC006487.2
chr19	19145965	19146620	290.358	chr19	19145567	19192131	MEF2B
chr19	19145965	19146620	290.358	chr19	19145569	19192158	BORCS8-MEF2B
chr6	3456972	3457405	290.357	chr6	3268962	3457022	SLC22A23
chr16	2140598	2140942	290.357	chr16	2140803	2154165	RAB26
chr16	4359052	4359455	290.357	chr16	4340251	4420494	CORO7-PAM16
chr16	4359052	4359455	290.357	chr16	4354542	4425705	CORO7
chr18	6920015	6920493	290.357	chr18	6919496	6929966	LINC00668
chr19	10119777	10120204	290.357	chr19	10115014	10119918	EIF3G
chr1	181424870	181425285	289.363	chr1	181317690	181808084	CACNA1E
chr10	125048034	125048469	289.363	chr10	124984317	125161170	CTBP2
chr11	66694628	66695096	289.362	chr11	66685248	66729226	SPTBN2
chr16	85610493	85610955	289.362	chr16	85169525	85676204	GSE1
chr19	49672282	49672701	289.362	chr19	49665142	49673916	BCL2L12
chr3	45656786	45657263	289.361	chr3	45555394	45686341	LIMD1
chr19	35135234	35135758	289.361	chr19	35124513	35142451	LGI4
chr19	40221883	40222327	289.361	chr19	40222208	40226697	CNTD2
chr19	44800363	44800865	289.361	chr19	44777869	44800652	CBLC
chr7	28955927	28956943	289.36	chr7	28953358	28958330	TRIL
chr8	12659321	12659737	289.36	chr8	12659130	12659348	AC068587.7
chr8	12659321	12659737	289.36	chr8	12467693	12665588	AC068587.4
chr11	22829796	22830189	289.36	chr11	22813799	22830299	SVIP
chr11	22829796	22830189	289.36	chr11	22829380	22945393	AC006299.1
chr22	24133139	24133605	289.36	chr22	24011192	24178628	CABIN1
chr1	212665211	212665647	288.368	chr1	212653305	212665638	LINC02773
chr1	231756736	231757147	288.368	chr1	231528653	231819244	TSNAX-DISC1
chr1	231756736	231757147	288.368	chr1	231626790	232041272	DISC1
chr1	113072527	113073152	288.367	chr1	113011687	113073113	LRIG2-DT
chr2	169933092	169933517	288.367	chr2	169827454	170084131	UBR3
chr3	127651989	127652539	288.367	chr3	127629185	127672802	PODXL2
chr5	177491487	177491923	288.367	chr5	177483394	177497606	PDLIM7
chr9	131057760	131058254	288.367	chr9	131009174	131094473	LAMC3
chr12	120649141	120649612	288.367	chr12	120640552	120667324	CABP1
chr8	97643999	97644463	288.366	chr8	97644184	97730260	MTDH
chr11	57349724	57350174	288.366	chr11	57338352	57372396	P2RX3
chr12	55940225	55940609	288.366	chr12	55927319	55954027	DGKA
chr15	80455693	80456257	288.366	chr15	80404350	80597933	ARNT2
chr1	32335122	32335549	288.365	chr1	32333839	32336233	MARCKSL1
chr1	47179122	47179564	288.365	chr1	47179250	47180339	LINC00853
chr1	47179122	47179564	288.365	chr1	47096653	47179271	CYP4A22-AS1
chr6	43171168	43171638	288.365	chr6	43171269	43181506	SRF
chr7	35906400	35906900	288.365	chr7	35800932	35907105	SEPTIN7
chr7	45917554	45917940	288.365	chr7	45912245	45921874	IGFBP3
chr17	39621724	39622269	288.365	chr17	39619613	39622770	AC087491.1
chr3	12994876	12995314	288.364	chr3	12897043	13283281	IQSEC1
chr4	7802103	7802540	288.364	chr4	7798527	7808051	AC112254.1
chr4	7802103	7802540	288.364	chr4	7758714	7939926	AFAP1
chr21	26170636	26171079	288.364	chr21	26158091	26175824	AP001439.1
chr21	26170636	26171079	288.364	chr21	25880550	26171128	APP
chr21	26170636	26171079	288.364	chr21	26170871	26217381	AP000229.1
chr1	16951622	16952034	287.368	chr1	16740273	16972964	CROCC
chr15	84928124	84928564	287.368	chr15	84884654	84945798	SLC28A1
chr20	41173129	41173535	287.368	chr20	41136960	41196801	PLCG1
chr1	231866718	231867117	286.37	chr1	231626790	232041272	DISC1
chr2	211455199	211455634	286.37	chr2	211375717	212538841	ERBB4
chr4	119041902	119042393	286.37	chr4	118850688	119061247	SYNPO2
chr12	100827919	100828301	286.37	chr12	100717526	101128641	ANO4
chr3	56988818	56989263	286.369	chr3	56727418	57079329	ARHGEF3
chr10	100433741	100434190	286.369	chr10	100373099	100454043	OLMALINC
chr11	35485527	35486110	286.369	chr11	35431823	35530300	PAMR1
chr12	53451648	53452069	286.369	chr12	53441741	53467528	AC023509.1
chr19	40806844	40807220	286.369	chr19	40798996	40808434	EGLN2
chr19	40806844	40807220	286.369	chr19	40778242	40808418	RAB4B-EGLN2
chr19	40806844	40807220	286.369	chr19	40801297	40898282	AC008537.1
chr22	19144661	19145092	286.369	chr22	19130279	19144684	ESS2
chr11	7442572	7442976	286.368	chr11	7418826	7513644	AC107884.1
chr11	7442572	7442976	286.368	chr11	7238778	7469043	SYT9
chr18	10787273	10787744	286.368	chr18	10666483	11148762	PIEZO2
chr2	117814275	117814725	285.373	chr2	117814691	117832377	DDX18
chr2	226799689	226800229	285.373	chr2	226800146	226813741	AC010735.2
chr2	226799689	226800229	285.373	chr2	226731317	226799759	IRS1
chr2	230987084	230987622	285.373	chr2	230984368	230996032	SPATA3-AS1
chr5	139968710	139969210	285.373	chr5	139846779	140043299	NRG2
chr7	142880859	142881299	285.373	chr7	142871208	142885745	TRPV6
chr7	142880859	142881299	285.373	chr7	142875836	142892743	AC245427.1
chr11	47616990	47617426	285.372	chr11	47617315	47642607	MTCH2
chr17	42843321	42843757	285.372	chr17	42824385	42843760	PSME3
chr20	60210945	60211617	285.372	chr20	60087826	60653784	MIR646HG
chr1	19344302	19344747	285.371	chr1	19338775	19485539	CAPZB
chr6	26097221	26097642	285.371	chr6	26087281	26098343	HFE
chr6	41921201	41921698	285.371	chr6	41921499	41933046	BYSL
chr7	12638779	12639245	285.371	chr7	12570577	12660182	SCIN
chr17	37373530	37373936	285.371	chr17	37084992	37406836	ACACA
chr4	99948963	99949390	284.374	chr4	99948086	99950355	H2AZ1
chr2	219057946	219058355	283.375	chr2	219054424	219060921	IHH
chr9	86948384	86948825	283.375	chr9	86948666	87002033	GAS1RR
chr11	61747656	61748142	283.375	chr11	61746493	61757655	MYRF-AS1
chr12	56987552	56988037	283.375	chr12	56987734	56990756	AC026120.3
chr16	55465000	55465485	283.375	chr16	55389700	55506691	MMP2
chr22	37623516	37623974	283.374	chr22	37608725	37633564	GGA1
chr1	9267119	9267490	282.376	chr1	9234774	9271337	H6PD
chr20	52061073	52061496	282.376	chr20	52051663	52204308	ZFP64
chr22	20268319	20268696	282.376	chr22	20241415	20283246	RTN4R
chr5	174935807	174936242	281.377	chr5	174919082	174995513	LINC01951
chr10	124741244	124741674	281.377	chr10	124619292	124744378	FAM53B
chr10	124741244	124741674	281.377	chr10	124617080	124791727	AC068896.3
chr20	52379747	52380086	281.377	chr20	52192159	52670578	LINC01524
chr2	11129918	11130343	281.376	chr2	11105317	11132821	AC062028.1
chr6	8983153	8983499	281.376	chr6	8435568	9294133	HULC
chr16	28317072	28317526	281.376	chr16	28259246	28323849	SBK1
chr1	175319648	175320011	280.38	chr1	175307218	175335459	Z94057.1
chr1	175319648	175320011	280.38	chr1	175315194	175743616	TNR
chr1	223133617	223134054	280.38	chr1	223109404	223143248	TLR5
chr2	98649347	98649825	280.38	chr2	98619106	98731132	MGAT4A
chr2	202035466	202035839	280.38	chr2	202034587	202038445	FZD7
chr2	221573472	221573921	280.38	chr2	221572506	221574454	AC079834.2
chr2	221573472	221573921	280.38	chr2	221418027	221574202	EPHA4
chr3	170037684	170038138	280.38	chr3	170037995	170085392	GPR160
chr9	123401837	123402324	280.38	chr9	123379654	123930152	DENND1A
chr12	113462301	113462782	280.38	chr12	113462033	113472280	LHX5
chr2	85300331	85300729	280.379	chr2	85133392	85310387	TCF7L1
chr7	73606931	73607372	280.379	chr7	73593194	73624543	MLXIPL
chr10	71319505	71319920	280.379	chr10	71319259	71381423	SLC29A3
chr11	73142197	73142627	280.379	chr11	72836745	73142318	FCHSD2
chr15	74127475	74127926	280.379	chr15	74125915	74129341	AC010931.1
chr15	74127475	74127926	280.379	chr15	74100311	74138540	ISLR2
chr16	84511313	84511746	280.379	chr16	84476355	84554033	MEAK7
chr3	58177674	58178061	280.378	chr3	58174478	58178374	AC137936.1
chr6	41735317	41735916	280.378	chr6	41683978	41736259	TFEB
chr17	34638219	34638682	280.378	chr17	34579487	34639318	TMEM132E
chr17	38584195	38584716	280.378	chr17	38530031	38605952	SRCIN1
chr19	41353924	41354340	280.378	chr19	41350911	41384083	TMEM91
chr19	41353924	41354340	280.378	chr19	41350853	41425001	AC011462.1
chr21	45554847	45555211	280.378	chr21	45493572	45573365	SLC19A1
chr1	2194935	2195556	280.377	chr1	2184461	2212720	FAAP20
chr3	14508847	14509322	280.377	chr3	14489107	14556075	GRIP2
chr16	1705902	1706369	280.377	chr16	1706183	1770317	MAPK8IP3
chr1	222634387	222634801	279.386	chr1	222618097	222668007	MIA3
chr2	199463249	199463789	279.386	chr2	199457700	199476935	SATB2-AS1
chr2	199463249	199463789	279.386	chr2	199269500	199471266	SATB2
chr1	89804641	89805104	279.385	chr1	89633140	89933250	AC093423.3
chr1	197180120	197180724	279.385	chr1	197153680	197200542	ZBTB41
chr4	183261828	183262316	279.385	chr4	183099257	183320777	WWC2
chr12	131104645	131105092	279.385	chr12	130953907	131141469	ADGRD1
chr15	74302866	74303272	279.385	chr15	74303005	74304343	AC023300.1
chr15	74302866	74303272	279.385	chr15	74299503	74304527	AC023300.3
chr15	74302866	74303272	279.385	chr15	74202705	74336472	CCDC33
chr15	99058906	99059355	279.385	chr15	98954149	99105824	AC036108.1
chr11	45771158	45771638	279.384	chr11	45771432	45772358	LINC02716
chr12	53984765	53985208	279.384	chr12	53981509	53985519	HOXC-AS3
chr12	53984765	53985208	279.384	chr12	53985065	53990279	HOXC10
chr15	64046404	64046815	279.384	chr15	63907036	64072033	DAPK2
chr15	67863399	67863881	279.384	chr15	67832725	67873866	AC009292.2
chr19	46487770	46488216	279.384	chr19	46486906	46495879	PNMA8B
chr19	46487770	46488216	279.384	chr19	46480796	46601200	PPP5D1
chr19	49506568	49507061	279.384	chr19	49506816	49526428	FCGRT
chr20	62301769	62302171	279.384	chr20	62302093	62308862	ADRM1
chr6	42044224	42044629	279.383	chr6	41934934	42050357	CCND3
chr7	36367006	36367547	279.383	chr7	36324221	36390125	KIAA0895
chr19	39412622	39413067	279.383	chr19	39412669	39428415	PLEKHG2
chr21	39388516	39389032	279.383	chr21	39377698	39428528	GET1
chr21	39388516	39389032	279.383	chr21	39380332	39515506	GET1-SH3BGR
chr22	42867714	42868100	279.383	chr22	42835412	43015149	PACSIN2
chr1	28736547	28737047	279.382	chr1	28736621	28769775	YTHDF2
chr7	27179674	27180234	279.382	chr7	27170592	27180261	HOXA10
chr7	27179674	27180234	279.382	chr7	27163535	27180013	AC004080.3
chr11	27698885	27699397	279.382	chr11	27654893	27722058	BDNF
chr11	27698885	27699397	279.382	chr11	27696312	27877648	AC103796.1
chr16	28846359	28846748	279.382	chr16	28846600	28874212	SH2B1
chr16	30984918	30985337	279.382	chr16	30984630	30988270	AC135048.4
chr16	30984918	30985337	279.382	chr16	30985207	30989147	HSD3B7
chr17	20992790	20993259	279.382	chr17	20868433	21002276	CCDC144NL-AS1
chr22	29040650	29041255	279.382	chr22	28883572	29057488	ZNRF3
chr22	33000672	33001118	279.382	chr22	32507820	33058381	SYN3
chr1	4656253	4656663	279.381	chr1	4654609	4792534	AJAP1
chr1	10530265	10530684	279.381	chr1	10472288	10630758	PEX14
chr4	4107488	4107899	279.381	chr4	4048211	4107583	AC116562.3
chr19	3545032	3545504	279.381	chr19	3544199	3557569	AC005786.3
chr19	3545032	3545504	279.381	chr19	3538261	3574290	MFSD12
chr21	15483109	15483555	279.381	chr21	15368966	15627342	AJ009632.2
chr3	179322642	179323097	278.391	chr3	179323031	179338583	ZNF639
chr3	197598928	197599397	278.391	chr3	197578213	197627906	AC132008.2
chr9	133406807	133407191	278.391	chr9	133406059	133418096	REXO4
chr4	109433348	109433850	278.39	chr4	109347475	109433817	SEC24B-AS1
chr4	109433348	109433850	278.39	chr4	109433772	109540896	SEC24B
chr6	107114216	107114652	278.39	chr6	107065182	107115269	BEND3
chr7	92178845	92179263	278.39	chr7	92112159	92179511	AC000120.3
chr7	92178845	92179263	278.39	chr7	92131774	92245924	AC000120.4
chr7	92178845	92179263	278.39	chr7	92134604	92180725	CYP51A1-AS1
chr7	92178845	92179263	278.39	chr7	92141643	92179531	LRRD1
chr12	95336446	95336844	278.39	chr12	95311312	95442482	AC084879.2
chr12	96400274	96400830	278.39	chr12	96278261	96400480	CDK17
chr8	66438901	66439366	278.389	chr8	66430185	66445324	AC009879.2
chr8	66438901	66439366	278.389	chr8	66432486	66518524	AC009879.3
chr8	66438901	66439366	278.389	chr8	66432492	66468907	ADHFE1
chr11	62787017	62787483	278.389	chr11	62787402	62790400	TMEM179B
chr11	62787017	62787483	278.389	chr11	62771357	62787342	TAF6L
chr11	62787017	62787483	278.389	chr11	62771629	62792006	TMEM223
chr11	73660894	73661390	278.389	chr11	73646178	73662819	PLEKHB1
chr12	65556726	65557134	278.389	chr12	65556925	65560889	AC090023.1
chr12	65556726	65557134	278.389	chr12	65466820	65642372	AC025419.1
chr15	77900364	77900729	278.389	chr15	77894684	77904674	CSPG4P13
chr16	67465688	67466164	278.389	chr16	67438014	67481181	ATP6V0D1
chr19	42133014	42133461	278.388	chr19	42132555	42137099	AC010247.1
chr19	42133014	42133461	278.388	chr19	42133445	42133513	MIR4323
chr19	42133014	42133461	278.388	chr19	42086110	42196585	POU2F2
chr20	44609896	44610394	278.388	chr20	44531785	44624247	PKIG
chr15	34209992	34210420	278.387	chr15	34140674	34210096	KATNBL1
chr17	27893176	27893622	278.387	chr17	27798806	27893365	AC005697.1
chr17	27893176	27893622	278.387	chr17	27878314	27894752	LYRM9
chr17	29111801	29112234	278.387	chr17	29071124	29180412	MYO18A
chr22	21629920	21630286	278.387	chr22	21628089	21630064	YDJC
chr22	25362045	25362615	278.387	chr22	25351418	25405377	LRP5L
chr22	30485342	30485739	278.387	chr22	30475364	30492804	AC004832.1
chr22	31107622	31108039	278.387	chr22	31104772	31120069	SELENOM
chr1	2174268	2174639	278.386	chr1	2050411	2185395	PRKCZ
chr3	8607480	8607926	278.386	chr3	7951263	8611924	LMCD1-AS1
chr2	112600018	112600398	277.392	chr2	112589040	112614431	AC012442.3
chr3	125916480	125916904	277.392	chr3	125916620	125930024	FAM86JP
chr5	127746738	127747120	277.392	chr5	127703389	127941634	CCDC192
chr1	53860844	53861283	277.391	chr1	53851719	53889798	YIPF1
chr12	103877819	103878318	277.391	chr12	103843749	103930211	TTC41P
chr10	129968843	129969345	276.392	chr10	129835283	129973053	EBF3
chr14	81170435	81170997	276.392	chr14	81169776	81175400	AL136040.2
chr18	80171221	80171646	276.392	chr18	80147924	80179839	PARD6G-AS1
chr18	80171221	80171646	276.392	chr18	80157232	80247514	PARD6G
chr11	44936429	44936952	275.393	chr11	44885903	44951306	TP53I11
chr19	46347155	46347696	275.393	chr19	46347087	46392981	PPP5C
chr22	46314269	46314656	275.393	chr22	46296870	46330810	GTSE1
chr5	174793695	174794078	274.398	chr5	174751304	174850725	AC113346.2
chr1	152142003	152142435	274.397	chr1	152124016	152196699	PUDPP2
chr2	95231578	95232012	274.397	chr2	95207535	95259774	AC092835.1
chr3	122392865	122393291	274.397	chr3	122384176	122412334	FAM162A
chr8	89689138	89689527	274.397	chr8	89585872	89757812	AF117829.1
chr10	114703646	114704050	274.397	chr10	114431113	114768061	ABLIM1
chr13	112874454	112874903	274.397	chr13	112690329	112887168	ATP11A
chr17	82205822	82206263	274.397	chr17	82101460	82212830	CCDC57
chr8	70608267	70608742	274.396	chr8	70573218	70608416	TRAM1
chr8	70608267	70608742	274.396	chr8	70608577	70663279	LACTB2-AS1
chr14	69129186	69129743	274.396	chr14	69050881	69153150	DCAF5
chr17	76868096	76868536	274.396	chr17	76868456	76950393	MGAT5B
chr18	61502474	61502958	274.396	chr18	61333430	61555779	CDH20
chr18	72544283	72544664	274.396	chr18	72536680	72638521	CBLN2
chr5	59506225	59506676	274.395	chr5	58969038	60522120	PDE4D
chr10	50421206	50421637	274.395	chr10	50305586	50625163	SGMS1
chr18	52288352	52288790	274.395	chr18	52283909	52309224	AC016383.2
chr20	35447196	35447595	274.395	chr20	35433347	35454746	GDF5
chr2	27683457	27683904	274.394	chr2	27663471	27694976	SLC4A1AP
chr10	25080940	25081369	274.394	chr10	24952350	25161236	AL512598.2
chr12	31117122	31117510	274.394	chr12	31111652	31201235	AC024940.2
chr21	34745499	34745877	274.394	chr21	34745757	34784886	LINC01426
chr22	32796968	32797372	274.394	chr22	32507820	33058381	SYN3
chr1	23772120	23772545	274.393	chr1	23706901	23778296	ELOA-AS1
chr10	15371215	15371596	274.393	chr10	15211643	15371289	FAM171A1
chr11	1051031	1051465	274.393	chr11	1049880	1055749	LINC02688
chr1	201222843	201223268	273.399	chr1	201222113	201223123	AC103925.1
chr1	201222843	201223268	273.399	chr1	201190824	201228952	IGFN1
chr1	205528930	205529362	273.399	chr1	205504595	205532793	CDK18
chr5	151051685	151052097	273.399	chr5	151029945	151093577	TNIP1
chr15	44663496	44664078	273.398	chr15	44562696	44663678	SPG11
chr19	50556558	50557014	273.398	chr19	50555370	50557969	AC008743.1
chr19	50556558	50557014	273.398	chr19	50516892	50568435	LRRC4B
chr19	51338696	51339157	273.398	chr19	51331536	51342124	VSIG10L
chr5	140357609	140358028	272.4	chr5	140348484	140357794	AC008438.2
chr8	61096097	61096540	272.4	chr8	61057158	61501645	CLVS1
chr13	98842821	98843265	272.4	chr13	98793429	99086625	DOCK9
chr17	3913743	3914288	272.399	chr17	3896592	3916476	P2RX1
chr19	19053762	19054215	272.399	chr19	19033575	19060311	ARMC6
chr20	59783031	59783538	272.399	chr20	59577509	59847711	PHACTR3
chr5	177454336	177454863	271.402	chr5	177446445	177456286	PRR7
chr7	73451812	73452221	271.402	chr7	73440406	73522293	BAZ1B
chr12	121499854	121500253	271.402	chr12	121429096	121581023	KDM2B
chr1	61049866	61050278	271.401	chr1	60865259	61462788	NFIA
chr1	61049866	61050278	271.401	chr1	60912675	61056885	NFIA-AS2
chr4	41882723	41883152	271.401	chr4	41872747	41882955	LINC00682
chr4	41882723	41883152	271.401	chr4	41883060	41935075	AC108210.1
chr11	61336151	61336588	271.401	chr11	61299451	61342596	DDB1
chr11	61336151	61336588	271.401	chr11	61333210	61353295	TKFC
chr17	72118517	72118963	271.401	chr17	72034107	72237203	SOX9-AS1
chr19	46757258	46757731	271.401	chr19	46746046	46776988	FKRP
chr7	5558804	5559278	271.4	chr7	5527148	5563784	ACTB
chr16	667747	668224	271.4	chr16	668105	674174	RHOT2
chr16	667747	668224	271.4	chr16	649311	667833	WDR90
chr5	151315981	151316394	270.403	chr5	151314972	151347590	SLC36A2
chr15	98519041	98519587	270.403	chr15	98437162	98547728	FAM169B
chr17	76547334	76547738	270.403	chr17	76527356	76551175	CYGB
chr17	76547334	76547738	270.403	chr17	76527586	76553578	PRCD
chr17	76547334	76547738	270.403	chr17	76545668	76557683	AC015802.4
chr1	10338015	10338451	270.402	chr1	10210805	10381603	KIF1B
chr21	29298631	29298984	270.402	chr21	29194071	29630751	BACH1
chr1	167058985	167059501	269.405	chr1	167052836	167166479	GPA33
chr3	179767924	179768431	269.405	chr3	179653040	179789401	USP13
chr7	149261869	149262304	269.405	chr7	149262171	149297302	ZNF783
chr6	34609557	34609899	269.404	chr6	34587288	34696859	ILRUN
chr12	88580244	88580718	269.404	chr12	88492793	88580851	KITLG
chr12	88580244	88580718	269.404	chr12	88580531	88600725	AC024941.2
chr16	69754784	69755306	269.404	chr16	69741871	69754926	NOB1
chr16	352542	352903	269.403	chr16	287440	352723	AXIN1
chr19	6048823	6049192	269.403	chr19	5993164	6199572	RFX2
chr1	223749101	223749538	268.414	chr1	223701593	223776018	CAPN2
chr2	233251329	233251704	268.414	chr2	233210051	233295674	ATG16L1
chr1	155017397	155017930	268.413	chr1	155002630	155018522	ZBTB7B
chr1	155173151	155173565	268.413	chr1	155169408	155173475	KRTCAP2
chr1	155173151	155173565	268.413	chr1	155169409	155187272	AL713999.1
chr1	159936298	159936881	268.413	chr1	159927039	159945613	IGSF9
chr1	193121711	193122114	268.413	chr1	193121983	193254815	CDC73
chr1	223123696	223124109	268.413	chr1	223109404	223143248	TLR5
chr8	132192023	132192429	268.412	chr8	132120859	132481095	KCNQ3
chr9	121278698	121279157	268.412	chr9	121207794	121332843	GSN
chr10	100999016	100999588	268.412	chr10	100996618	101007836	LZTS2
chr11	118925867	118926249	268.412	chr11	118925164	118958559	UPK2
chr11	125345730	125346164	268.412	chr11	125164687	125433389	PKNOX2
chr12	110468952	110469521	268.412	chr12	110452486	110469268	GPN3
chr12	110468952	110469521	268.412	chr12	110468415	110490385	FAM216A
chr11	69670114	69670667	268.411	chr11	69653076	69675416	LTO1
chr14	92456559	92457079	268.411	chr14	92322581	92501483	SLC24A4
chr15	89739988	89740415	268.411	chr15	89690811	89743638	WDR93
chr17	80005709	80006186	268.411	chr17	79932343	80035872	TBC1D16
chr1	52141851	52142243	268.41	chr1	52142094	52346686	ZFYVE9
chr3	49021833	49022309	268.41	chr3	49015488	49022293	DALRD3
chr3	49021833	49022309	268.41	chr3	49020459	49023495	NDUFAF3
chr7	55964228	55964721	268.41	chr7	55951793	56000181	NIPSNAP2
chr8	60412457	60412921	268.41	chr8	60289928	60516795	LINC01301
chr15	66774293	66774696	268.41	chr15	66702236	66782849	SMAD6
chr15	68674021	68674450	268.41	chr15	68578993	68727806	CORO2B
chr18	62183577	62184014	268.41	chr18	61905255	62187118	PIGN
chr8	41701558	41702105	268.409	chr8	41653220	41896762	ANK1
chr19	47697968	47698514	268.409	chr19	47608196	47703277	BICRA
chr19	47697968	47698514	268.409	chr19	47607524	47733098	AC010519.1
chr19	48391431	48391845	268.409	chr19	48382575	48391551	KDELR1
chr19	48489703	48490101	268.409	chr19	48485271	48513935	LMTK3
chr21	46229023	46229442	268.409	chr21	46229196	46259390	MCM3AP-AS1
chr22	41941241	41941686	268.409	chr22	41938737	41947152	CENPM
chr1	35726844	35727189	268.408	chr1	35720218	35769978	CLSPN
chr4	37602940	37603449	268.408	chr4	37453925	37623495	C4orf19
chr4	37602940	37603449	268.408	chr4	37590800	37686376	RELL1
chr6	33700421	33700852	268.408	chr6	33694293	33711727	UQCC2
chr19	40425247	40425661	268.408	chr19	40421589	40425992	SERTAD1
chr20	36887071	36887617	268.408	chr20	36876121	36894235	TLDC2
chr2	26503259	26503787	268.407	chr2	26457203	26558756	OTOF
chr14	24431708	24432169	268.407	chr14	24429286	24441843	KHNYN
chr16	30021522	30021931	268.407	chr16	30005514	30023270	DOC2A
chr17	32319454	32319849	268.407	chr17	32265832	32324659	RHBDL3
chr22	33210039	33210515	268.407	chr22	33162226	33922841	LARGE1
chr6	6547001	6547402	268.406	chr6	6346465	6622771	LY86-AS1
chr9	5886069	5886489	268.406	chr9	5881596	6008482	KIAA2026
chr10	13302320	13302727	268.406	chr10	13277796	13302412	PHYH
chr12	5022412	5022824	268.406	chr12	4909867	5026012	AC005906.2
chr17	17568652	17569120	268.406	chr17	17505563	17591708	PEMT
chr22	23402555	23403031	268.406	chr22	23390606	23402726	ZDHHC8P1
chr16	2003800	2004265	268.405	chr16	1997654	2009821	ZNF598
chr19	917565	918027	268.405	chr19	917287	921005	KISS1R
chr19	3618465	3618943	268.405	chr19	3610645	3626815	CACTIN
chr19	4791050	4791457	268.405	chr19	4785120	4791207	AC005523.1
chr3	157532606	157532990	267.416	chr3	157259742	157533619	VEPH1
chr5	69007728	69008139	267.415	chr5	68970692	69030165	LINC02198
chr16	66604742	66605105	267.415	chr16	66603874	66613892	CMTM3
chr19	39539978	39540507	267.415	chr19	39538707	39540161	EID2
chr22	37077736	37078163	267.415	chr22	37065436	37109713	TMPRSS6
chr22	42621443	42621907	267.415	chr22	42617840	42649392	CYB5R3
chr1	31422709	31423177	267.414	chr1	31409565	31434680	SERINC2
chr7	12686590	12686998	267.414	chr7	12686856	12690958	ARL4A
chr9	35603829	35604467	267.414	chr9	35603437	35605139	AL357874.3
chr12	7109127	7109526	267.414	chr12	7089587	7109238	C1RL
chr12	7109127	7109526	267.414	chr12	7108052	7122501	C1RL-AS1
chr16	1194603	1195006	267.414	chr16	1153106	1221771	CACNA1H
chr1	31762587	31763009	266.416	chr1	31727117	31764893	ADGRB2
chr19	30649951	30650353	266.416	chr19	30228290	30713538	ZNF536
chr2	46986997	46987391	265.417	chr2	46916157	47076137	TTC7A
chr2	218979843	218980406	265.417	chr2	218975393	218989940	LINC00608
chr20	53217096	53217467	265.417	chr20	52972358	53495330	TSHZ2
chr3	24680498	24680890	265.416	chr3	24494087	24681711	THRB-AS1
chr9	347692	348112	265.416	chr9	214854	465259	DOCK8
chr20	45095780	45096196	265.416	chr20	45091214	45101127	KCNS1
chr1	180533461	180533874	264.418	chr1	180509380	180566523	OVAAL
chr11	124758292	124758766	264.418	chr11	124752583	124762290	ESAM
chr15	40045102	40045466	264.418	chr15	40039242	40076539	SRP14-AS1
chr16	88437302	88437719	264.418	chr16	88382959	88440757	ZNF469
chr2	11132547	11133084	264.417	chr2	11105317	11132821	AC062028.1
chr2	20642369	20642803	264.417	chr2	20560448	20651130	HS1BP3
chr17	35119708	35120121	264.417	chr17	35011349	35121493	AC004223.3
chr17	35119708	35120121	264.417	chr17	35092208	35121522	RAD51D
chr2	232761301	232761725	263.422	chr2	232760146	232767949	AC064852.1
chr2	232761301	232761725	263.422	chr2	232697299	232860605	GIGYF2
chr3	156541027	156541434	263.422	chr3	156540140	156555184	SSR3
chr3	176814278	176814683	263.422	chr3	176415439	176867838	LINC01208
chr3	176814278	176814683	263.422	chr3	176814155	176817001	LINC01209
chr7	155804925	155805391	263.422	chr7	155799980	155812463	SHH
chr3	138068475	138068970	263.421	chr3	138061990	138115818	DZIP1L
chr4	113094755	113095130	263.421	chr4	112818032	113384221	ANK2
chr9	77456821	77457233	263.421	chr9	77456295	77526697	GNA14-AS1
chr9	77456821	77457233	263.421	chr9	77423079	77648322	GNA14
chr13	99617407	99617785	263.421	chr13	99606669	99897134	CLYBL
chr4	73257108	73257647	263.42	chr4	73073376	73258798	ANKRD17
chr5	35924886	35925296	263.42	chr5	35904288	35938779	CAPSL
chr12	54324543	54325007	263.42	chr12	54276631	54345083	AC078778.1
chr12	54324543	54325007	263.42	chr12	54301202	54351846	COPZ1
chr18	76983270	76983701	263.42	chr18	76974690	76984162	AC093330.1
chr18	76983270	76983701	263.42	chr18	76978827	77133683	MBP
chr22	37198460	37198837	263.42	chr22	37180166	37199385	C1QTNF6
chr1	25101436	25101917	263.419	chr1	25043707	25113120	AL050344.1
chr2	18149646	18150049	263.419	chr2	17877847	18361616	KCNS3
chr6	24282910	24283635	263.419	chr6	24171755	24358059	DCDC2
chr10	25682303	25682991	263.419	chr10	25651712	25732935	LINC00836
chr10	29496378	29496771	263.419	chr10	29457338	29736959	SVIL
chr11	18731965	18732410	263.419	chr11	18706537	18740568	AC103974.1
chr11	18731965	18732410	263.419	chr11	18727928	18792721	PTPN5
chr11	26331844	26332276	263.419	chr11	26188842	26663289	ANO3
chr17	20320725	20321197	263.419	chr17	20321164	20403557	CCDC144CP
chr17	20320725	20321197	263.419	chr17	20185082	20322973	AC004702.1
chr1	869666	870249	263.418	chr1	868071	876903	FAM41C
chr19	1244378	1244739	263.418	chr19	1241746	1244825	ATP5F1D
chr3	187739777	187740332	262.426	chr3	187721377	187745725	BCL6
chr7	141649858	141650305	262.426	chr7	141551278	141655244	AGK
chr8	134691247	134691674	262.426	chr8	134477788	134713049	ZFAT
chr1	87131718	87132106	262.425	chr1	87129765	87169198	LINC01140
chr1	87131718	87132106	262.425	chr1	86993009	87169204	AC093155.3
chr8	80687132	80687628	262.425	chr8	80628451	80874781	ZNF704
chr9	91659801	91660254	262.425	chr9	91563091	91950228	ROR2
chr12	91355373	91355782	262.425	chr12	91327045	91368607	LINC02823
chr14	73728660	73729105	262.425	chr14	73715122	73790285	MIDEAS
chr17	78422010	78422395	262.425	chr17	78378649	78425114	PGS1
chr3	65785082	65785531	262.424	chr3	65353525	66038834	MAGI1
chr5	38441710	38442114	262.424	chr5	38258409	38465480	EGFLAM
chr6	56955112	56955498	262.424	chr6	56955107	57027346	BEND6
chr15	45118106	45118512	262.424	chr15	45114326	45118421	DUOXA2
chr15	45118106	45118512	262.424	chr15	45117367	45129938	DUOXA1
chr16	70653705	70654165	262.424	chr16	70579895	70660682	IL34
chr17	60435839	60436330	262.424	chr17	60433678	60435996	RPL12P38
chr7	35037379	35038262	262.423	chr7	35036836	35125012	AC005400.1
chr7	35037379	35038262	262.423	chr7	34928876	35038271	DPY19L1
chr17	21043509	21043881	262.423	chr17	20999596	21043760	USP22
chr19	10424300	10424698	262.423	chr19	10416773	10469630	PDE4A
chr20	8790413	8790910	262.423	chr20	8077251	8968360	PLCB1
chr7	1432394	1432896	262.422	chr7	1428465	1459470	MICALL2
chr2	96760681	96761304	261.427	chr2	96760902	96811874	CNNM4
chr10	116444370	116444910	261.427	chr10	116427847	116477957	PNLIPRP3
chr11	58653975	58654373	261.427	chr11	58640426	58731974	GLYAT
chr16	58487718	58488100	261.427	chr16	58462846	58513628	NDRG4
chr7	786388	786800	261.426	chr7	726699	786475	DNAAF5
chr10	33193304	33193826	261.426	chr10	33177492	33336262	NRP1
chr4	184168423	184168848	260.429	chr4	184088706	184221230	ENPP6
chr7	28020324	28020878	260.428	chr7	27830573	28180795	JAZF1
chr7	102390730	102391110	260.428	chr7	102363872	102426676	PRKRIP1
chr11	75140498	75140982	260.428	chr11	75100563	75206549	SLCO2B1
chr14	78566564	78566964	260.428	chr14	78170373	79868290	NRXN3
chr16	49492175	49492592	260.428	chr16	49487524	49857919	ZNF423
chr2	20098131	20098615	260.427	chr2	20063856	20106829	AC098828.1
chr4	1693375	1693907	260.427	chr4	1692731	1712344	SLBP
chr1	145845478	145845840	259.432	chr1	145845630	145848954	NUDT17
chr12	131949630	131950079	259.432	chr12	131949942	132080460	EP400
chr1	119275411	119275835	259.431	chr1	119140391	119275973	WARS2-AS1
chr1	119275411	119275835	259.431	chr1	119230313	119327915	AL359915.1
chr2	74147748	74148296	259.431	chr2	74148007	74151952	BOLA3-AS1
chr2	74147748	74148296	259.431	chr2	74135400	74147912	BOLA3
chr3	61564524	61564962	259.431	chr3	61561569	62297609	PTPRG
chr10	100535540	100535942	259.431	chr10	100529072	100559998	HIF1AN
chr13	75549199	75549640	259.431	chr13	75525219	75549439	COMMD6
chr13	75549199	75549640	259.431	chr13	75549480	75606020	UCHL3
chr14	69261080	69261549	259.431	chr14	69259277	69357033	GALNT16
chr19	58581091	58581535	259.431	chr19	58573503	58605223	CENPBD1P1
chr19	58581091	58581535	259.431	chr19	58575445	58601316	AC016629.3
chr11	36622764	36623130	259.43	chr11	36594493	36659290	IFTAP
chr22	33049157	33049541	259.43	chr22	32507820	33058381	SYN3
chr22	38868793	38869264	259.43	chr22	38861422	38872249	CBX6
chr1	29236197	29236622	259.429	chr1	29236516	29326813	PTPRU
chr2	15943284	15943668	259.429	chr2	15940550	15947007	MYCN
chr3	14461613	14462166	259.429	chr3	14402576	14489349	SLC6A6
chr10	6202476	6203048	259.429	chr10	6197612	6202693	AL157395.1
chr10	6202476	6203048	259.429	chr10	6144934	6254644	PFKFB3
chr1	156838801	156839283	258.437	chr1	156815640	156881850	NTRK1
chr1	156910239	156910614	258.437	chr1	156893698	156916434	PEAR1
chr1	186375318	186375838	258.437	chr1	186311652	186375693	TPR
chr1	201895888	201896320	258.437	chr1	201893842	201899978	AL513217.1
chr2	218898160	218898600	258.437	chr2	218880852	218899581	WNT10A
chr2	240566314	240566765	258.437	chr2	240565804	240581372	RNPEPL1
chr2	240566314	240566765	258.437	chr2	240479422	240569209	ANKMY1
chr5	177500953	177501366	258.437	chr5	177494995	177503647	AC145098.1
chr1	151059505	151059957	258.436	chr1	151050971	151070325	CDC42SE1
chr3	112642916	112643314	258.436	chr3	112596794	112649530	CCDC80
chr3	119034818	119035185	258.436	chr3	118900557	119146068	IGSF11
chr5	138133403	138133793	258.436	chr5	138115175	138139443	NME5
chr9	132236329	132236806	258.436	chr9	132161676	132244526	NTNG2
chr10	101570177	101570608	258.436	chr10	101570560	101609662	DPCD
chr11	96343072	96343584	258.436	chr11	95976598	96343195	MAML2
chr1	47388719	47389167	258.435	chr1	47380928	47408477	LINC01389
chr2	73212449	73212882	258.435	chr2	73202574	73212513	NOTO
chr8	70834889	70835311	258.435	chr8	70669369	71228629	AC015687.1
chr11	45655188	45655712	258.435	chr11	45647689	45665622	CHST1
chr11	61477636	61478031	258.435	chr11	61429220	61485822	AP003108.2
chr16	66608476	66608918	258.435	chr16	66603874	66613892	CMTM3
chr16	66650931	66651340	258.435	chr16	66614750	66696707	CMTM4
chr22	45553733	45554157	258.435	chr22	45502238	45601135	FBLN1
chr1	15100333	15100744	258.434	chr1	13892792	15118043	KAZN
chr3	15202698	15203132	258.434	chr3	15151833	15205959	COL6A4P1
chr7	27136360	27136816	258.434	chr7	27106184	27152581	HOXA3
chr7	27136360	27136816	258.434	chr7	27128969	27152561	AC004080.6
chr7	27136360	27136816	258.434	chr7	27129977	27155928	HOXA-AS3
chr11	19563959	19564468	258.434	chr11	19350724	20121601	NAV2
chr13	30802836	30803267	258.434	chr13	30803206	30810645	LINC00398
chr20	33299126	33299465	258.434	chr20	33273480	33309871	BPIFB1
chr20	38725874	38726283	258.434	chr20	38724486	38729372	SLC32A1
chr1	3695622	3695998	258.433	chr1	3652516	3736201	TP73
chr2	3462212	3462629	258.433	chr2	3379675	3485094	TRAPPC12
chr4	7192249	7192714	258.433	chr4	7192538	7742836	SORCS2
chr7	7662514	7662933	258.433	chr7	7636518	7718607	RPA3
chr7	7662514	7662933	258.433	chr7	7640711	7968020	UMAD1
chr7	7662514	7662933	258.433	chr7	7640752	8004053	AC007161.3
chr11	7513117	7513485	258.433	chr11	7418826	7513644	AC107884.1
chr11	7513117	7513485	258.433	chr11	7513298	7657127	PPFIBP2
chr19	12847569	12848066	258.433	chr19	12763003	12872740	HOOK2
chr19	12847569	12848066	258.433	chr19	12833951	12874952	MAST1
chr20	3786738	3787126	258.433	chr20	3783851	3786740	CENPB
chr20	3786738	3787126	258.433	chr20	3786772	3806121	CDC25B
chr20	10674687	10675050	258.433	chr20	10672695	10994924	AL050403.2
chr11	1947051	1947487	258.432	chr11	1947278	1984522	MRPL23
chr12	3275415	3275813	258.432	chr12	3077355	3286564	TSPAN9
chr16	3003669	3004081	258.432	chr16	3003431	3005101	AC004233.1
chr19	1000098	1000467	258.432	chr19	999796	1002757	AC004528.1
chr19	1000098	1000467	258.432	chr19	1000419	1009732	GRIN3B
chr19	18461469	18462260	257.438	chr19	18442663	18522116	ELL
chr2	11863606	11864016	257.437	chr2	11833926	12702913	MIR3681HG
chr5	146965983	146966447	256.439	chr5	146581146	147084784	PPP2R2B
chr3	4980192	4980714	256.438	chr3	4896809	4980414	BHLHE40-AS1
chr3	4980192	4980714	256.438	chr3	4979437	4985323	BHLHE40
chr7	101542814	101543185	256.438	chr7	101362875	101559024	COL26A1
chr17	50397402	50397826	256.438	chr17	50375059	50397523	LRRC59
chr17	50397402	50397826	256.438	chr17	50396438	50397888	AC004707.2
chr17	57671856	57672282	256.438	chr17	57255851	57684689	MSI2
chr19	41998495	41998896	256.438	chr19	41998321	42069498	GRIK5
chr22	35150509	35150970	256.438	chr22	35119824	35231056	LINC01399
chr1	207963517	207963949	255.439	chr1	207959292	207969329	LINC02767
chr7	1474023	1474405	255.439	chr7	1470277	1504389	INTS1
chr15	58269925	58270348	255.439	chr15	57953424	58497866	ALDH1A2
chr2	219530145	219530598	254.44	chr2	219514170	219538772	ASIC4
chr2	241950791	241951159	254.44	chr2	241881363	242078722	LINC01237
chr6	109705192	109705559	254.44	chr6	109691296	109825426	FIG4
chr16	85253157	85253618	254.44	chr16	85227203	85309176	AC092275.1
chr16	85253157	85253618	254.44	chr16	85169525	85676204	GSE1
chr4	54232834	54233223	254.439	chr4	54229280	54298245	PDGFRA
chr4	54232834	54233223	254.439	chr4	53377839	54295272	AC058822.1
chr2	233449053	233449481	253.442	chr2	233354507	233472104	DGKD
chr5	170632985	170633392	253.442	chr5	170353487	170736632	KCNIP1
chr6	149517346	149517934	253.442	chr6	149504495	149546043	PPIL4
chr1	32892833	32893447	253.441	chr1	32885994	32898441	HPCA
chr4	140523756	140524180	253.441	chr4	140524168	140553770	ELMOD2
chr9	112074708	112075167	253.441	chr9	112040783	112175297	SUSD1
chr9	137578783	137579204	253.441	chr9	137554444	137578925	DPH7
chr13	67224225	67224626	253.441	chr13	66302834	67230445	PCDH9
chr18	45879949	45880320	253.441	chr18	45847609	45967329	EPG5
chr7	5529553	5529956	253.44	chr7	5527148	5563784	ACTB
chr12	3202965	3203396	253.44	chr12	3077355	3286564	TSPAN9
chr19	17424925	17425316	253.44	chr19	17405722	17433724	MVB12A
chr1	245078983	245079443	252.445	chr1	244969705	245127164	EFCAB2
chr3	174125277	174125660	252.445	chr3	173396284	174286644	NLGN1
chr5	141412723	141413165	252.444	chr5	141330571	141512981	PCDHGA1
chr5	141412723	141413165	252.444	chr5	141338760	141512975	PCDHGA2
chr5	141412723	141413165	252.444	chr5	141343829	141512975	PCDHGA3
chr5	141412723	141413165	252.444	chr5	141350102	141512979	PCDHGB1
chr5	141412723	141413165	252.444	chr5	141355021	141512975	PCDHGA4
chr5	141412723	141413165	252.444	chr5	141360042	141512979	PCDHGB2
chr5	141412723	141413165	252.444	chr5	141364232	141512979	PCDHGA5
chr5	141412723	141413165	252.444	chr5	141370242	141512975	PCDHGB3
chr5	141412723	141413165	252.444	chr5	141373891	141512975	PCDHGA6
chr5	141412723	141413165	252.444	chr5	141382739	141512975	PCDHGA7
chr5	141412723	141413165	252.444	chr5	141387698	141512979	PCDHGB4
chr5	141412723	141413165	252.444	chr5	141390157	141512979	PCDHGA8
chr5	141412723	141413165	252.444	chr5	141397987	141512979	PCDHGB5
chr5	141412723	141413165	252.444	chr5	141402932	141512979	PCDHGA9
chr5	141412723	141413165	252.444	chr5	141408021	141512979	PCDHGB6
chr5	141412723	141413165	252.444	chr5	141412987	141512979	PCDHGA10
chr6	125995941	125996406	252.444	chr6	125986479	126203817	TRMT11
chr7	149497538	149498141	252.444	chr7	149472696	149497817	ZNF746
chr10	100997588	100998094	252.444	chr10	100996618	101007836	LZTS2
chr10	132836854	132837293	252.444	chr10	132808392	132942823	CFAP46
chr15	78482361	78482741	252.444	chr15	78437431	78501453	IREB2
chr5	43484184	43484605	252.443	chr5	43483913	43509356	AC114956.2
chr8	58807891	58808328	252.443	chr8	58805412	59119147	TOX
chr15	48861755	48862197	252.443	chr15	48823741	48963919	SHC4
chr15	67456929	67457339	252.443	chr15	67254786	67502260	IQCH
chr15	67456929	67457339	252.443	chr15	67290636	67521844	IQCH-AS1
chr18	33439931	33440599	252.443	chr18	32937402	33441101	CCDC178
chr3	20340289	20340692	252.442	chr3	20174244	21145967	SGO1-AS1
chr22	24850290	24850693	252.442	chr22	24806169	24927578	SGSM1
chr22	31231103	31231554	252.442	chr22	31212239	31280080	LIMK2
chr1	219990986	219991519	251.446	chr1	219968600	220046530	EPRS1
chr2	53740153	53740564	251.446	chr2	53532672	53860160	ASB3
chr4	139603582	139603990	251.446	chr4	139495941	139606699	SETD7
chr8	88289737	88290133	251.446	chr8	88032011	88328025	MMP16
chr18	34661458	34661867	251.446	chr18	34493290	34891844	DTNA
chr1	14606625	14607029	251.445	chr1	13892792	15118043	KAZN
chr8	12015047	12015435	251.445	chr8	12006188	12015193	AC107918.4
chr11	3581102	3581475	251.445	chr11	3580927	3581135	AP006294.2
chr11	3581102	3581475	251.445	chr11	3481520	3581211	AC127526.2
chr19	10404057	10404550	251.445	chr19	10391133	10420121	CDC37
chr1	110196915	110197365	250.447	chr1	110150494	110202202	SLC6A17
chr3	172710972	172711459	250.447	chr3	172630249	172711218	NCEH1
chr3	172710972	172711459	250.447	chr3	172711151	172725038	AC108667.3
chr11	119030799	119031201	250.447	chr11	119024114	119030906	SLC37A4
chr1	85259591	85259931	250.446	chr1	85249953	85259672	C1orf52
chr1	206544767	206545173	249.452	chr1	206541758	206544892	AC244034.3
chr1	206544767	206545173	249.452	chr1	206507531	206589448	RASSF5
chr2	219476244	219476645	249.452	chr2	219434843	219493629	SPEG
chr6	166381779	166382239	249.452	chr6	166364919	166383013	MPC1
chr2	149017365	149017760	249.451	chr2	148875227	149026759	KIF5C
chr3	154252915	154253419	249.451	chr3	154121003	154257827	ARHGEF26
chr5	91384806	91385234	249.451	chr5	91380349	91612566	ARRDC3-AS1
chr10	95694038	95694475	249.451	chr10	95663396	95694143	TCTN3
chr10	101067835	101068241	249.451	chr10	101061989	101068131	KAZALD1
chr11	116791190	116791674	249.451	chr11	116789367	116792420	APOA5
chr12	75334329	75334687	249.451	chr12	75333798	75334486	AC121761.2
chr12	75334329	75334687	249.451	chr12	75275979	75390928	CAPS2
chr12	75334329	75334687	249.451	chr12	75334670	75370560	GLIPR1L1
chr7	75046285	75046823	249.45	chr7	75027122	75074228	RCC1L
chr12	49580403	49580932	249.45	chr12	49568218	49644666	PRPF40B
chr12	57583249	57583711	249.45	chr12	57550044	57586633	KIF5A
chr15	64067509	64067920	249.45	chr15	63907036	64072033	DAPK2
chr16	57519729	57520126	249.45	chr16	57512181	57536571	CCDC102A
chr16	67928467	67928884	249.45	chr16	67927640	67932365	CTRL
chr16	67928467	67928884	249.45	chr16	67893254	67929676	PSKH1
chr20	62900102	62900659	249.45	chr20	62877738	62937952	DIDO1
chr6	42166415	42166823	249.449	chr6	42155406	42180049	GUCA1A
chr6	46221146	46221577	249.449	chr6	46220736	46491972	RCAN2
chr10	48524313	48524700	249.449	chr10	48446034	48656265	ARHGAP22
chr12	49331416	49332073	249.449	chr12	49323236	49331731	TROAP
chr1	10960992	10961415	249.448	chr1	10946471	10982037	C1orf127
chr1	31789162	31789588	249.448	chr1	31789130	31791322	AL354919.2
chr3	10945641	10946100	249.448	chr3	10914196	10977981	AC027128.1
chr8	24999884	25000273	249.448	chr8	24992002	25009777	AC107373.1
chr19	8252965	8253372	249.448	chr19	8206736	8262421	CERS4
chr19	17938187	17938627	249.448	chr19	17933015	17943991	CCDC124
chr19	19342677	19343152	249.448	chr19	19320829	19358754	MAU2
chr1	3565242	3565606	249.447	chr1	3487951	3611508	MEGF6
chr1	154479836	154480236	248.459	chr1	154480012	154481501	AL162591.2
chr1	154479836	154480236	248.459	chr1	154469772	154502412	SHE
chr1	205397053	205397459	248.459	chr1	205381378	205455954	LEMD1
chr1	209207676	209208089	248.459	chr1	209147220	209266758	AC092810.3
chr2	176814744	176815157	248.459	chr2	176495255	176819180	LINC01117
chr2	176814744	176815157	248.459	chr2	176723614	176819310	AC092162.2
chr1	154405030	154405466	248.458	chr1	154405193	154469450	IL6R
chr1	154405030	154405466	248.458	chr1	154402328	154406564	IL6R-AS1
chr6	151014281	151014804	248.458	chr6	150865549	151101887	MTHFD1L
chr6	151324240	151324647	248.458	chr6	151239967	151358559	AKAP12
chr7	135645272	135645688	248.458	chr7	135557917	135648757	NUP205
chr9	131046688	131047118	248.458	chr9	131009174	131094473	LAMC3
chr10	133124749	133125152	248.458	chr10	133070929	133131675	ADGRA1
chr4	128809436	128809874	248.457	chr4	128809700	128875224	JADE1
chr9	98796392	98796787	248.457	chr9	98731329	98796965	ANKS6
chr10	97759418	97759883	248.457	chr10	97737121	97760907	ZFYVE27
chr11	110429892	110430367	248.457	chr11	110429948	110464884	FDX1
chr11	123576976	123577394	248.457	chr11	123358428	123627774	GRAMD1B
chr15	69394613	69395017	248.456	chr15	69298912	69407780	PAQR5
chr15	73908295	73908690	248.456	chr15	73908071	73928248	LOXL1-AS1
chr15	76190739	76191174	248.456	chr15	76059958	76229121	TMEM266
chr16	68328617	68328976	248.456	chr16	68310974	68358563	PRMT7
chr17	79082643	79083056	248.456	chr17	79074824	79088599	ENGASE
chr12	46661406	46661774	248.455	chr12	46383652	46876784	AC008014.1
chr13	53201027	53201533	248.455	chr13	53199981	53202753	PCDH8P1
chr16	51762115	51762534	248.455	chr16	51755325	51788208	LINC01571
chr17	43520551	43520911	248.455	chr17	43483865	43610338	DHX8
chr17	48878917	48879354	248.455	chr17	48874860	48908983	SUMO2P17
chr19	45693318	45693731	248.455	chr19	45692666	45703989	QPCTL
chr20	60057325	60057785	248.455	chr20	60055853	60072956	C20orf197
chr22	45577997	45578421	248.455	chr22	45502238	45601135	FBLN1
chr2	26961729	26962077	248.454	chr2	26950308	27009807	AC013472.1
chr6	34027613	34028051	248.454	chr6	34018643	34155622	GRM4
chr9	33225609	33225986	248.454	chr9	33218365	33248567	SPINK4
chr15	40763888	40764249	248.454	chr15	40764068	40767708	GCHFR
chr15	42704381	42704784	248.454	chr15	42575606	42720998	STARD9
chr22	31561244	31561670	248.454	chr22	31488688	31618588	SFI1
chr2	22355765	22356251	248.453	chr2	21932662	22536322	AC096570.1
chr2	25129224	25129609	248.453	chr2	25042076	25159135	EFR3B
chr3	12867882	12868336	248.453	chr3	12796472	12871916	CAND2
chr6	15491332	15491830	248.453	chr6	15246069	15522042	JARID2
chr8	16831632	16832066	248.453	chr8	16598758	16915044	AC011586.2
chr17	9965634	9965984	248.453	chr17	9910609	10198551	GAS7
chr19	11988861	11989266	248.453	chr19	11987617	12046275	ZNF433-AS1
chr19	11988861	11989266	248.453	chr19	11987641	12078106	AC008770.4
chr5	317060	317520	248.452	chr5	271670	438291	AHRR
chr17	2848818	2849213	248.452	chr17	2755705	3037741	RAP1GAP2
chr19	4204554	4204961	248.452	chr19	4183354	4224814	ANKRD24
chr20	5788323	5788747	248.452	chr20	5750393	5864395	SHLD1
chr15	52139822	52140266	247.46	chr15	52124561	52140246	AC023906.4
chr15	52139822	52140266	247.46	chr15	52115105	52191369	GNB5
chr7	39746164	39746562	247.459	chr7	39733430	39793092	LINC00265
chr10	35126632	35127102	247.459	chr10	35098006	35127020	AL392046.1
chr10	35126632	35127102	247.459	chr10	35126791	35212958	CREM
chr13	45370953	45371413	247.459	chr13	45341345	45417975	TPT1-AS1
chr22	20013418	20013813	247.459	chr22	19969896	20016823	ARVCF
chr17	75632867	75633370	246.46	chr17	75626845	75667189	RECQL5
chr17	74859540	74860145	245.46	chr17	74842023	74861504	GRIN2C
chr2	230066968	230067365	244.461	chr2	230034982	230068993	SLC16A14
chr4	108018472	108019030	244.461	chr4	107989714	108035174	HADH
chr16	87849876	87850377	244.461	chr16	87830023	87869507	SLC7A5
chr20	63864156	63864527	244.461	chr20	63861212	63864293	AL118506.1
chr5	14352076	14352513	244.46	chr5	14143342	14532128	TRIO
chr11	12914511	12914953	244.46	chr11	12674421	12944737	TEAD1
chr16	31142364	31142837	244.46	chr16	31138926	31150083	PRSS36
chr22	41543761	41544068	244.46	chr22	41525799	41544606	POLR3H
chr2	195660295	195660719	243.462	chr2	195575977	195737702	SLC39A10
chr12	132561094	132561557	243.462	chr12	132489551	132585188	FBRSL1
chr3	79517794	79518217	243.461	chr3	78597239	79767998	ROBO1
chr22	37643123	37643644	243.461	chr22	37634654	37656119	SH3BP1
chr22	37643123	37643644	243.461	chr22	37639693	37666932	Z83844.3
chr22	37643123	37643644	243.461	chr22	37641832	37658377	Z83844.2
chr1	156356933	156357362	241.465	chr1	156308968	156367873	CCT3
chr3	149494190	149494548	241.465	chr3	149474697	149503394	TM4SF4
chr5	178730603	178731047	241.465	chr5	178711512	178730659	ZNF354A
chr6	119129367	119129795	241.465	chr6	118934770	119182745	AL137009.2
chr6	119129367	119129795	241.465	chr6	118959763	119149387	FAM184A
chr3	50675255	50675666	241.464	chr3	50674927	51384198	DOCK3
chr11	68383958	68384363	241.464	chr11	68312591	68449275	LRP5
chr12	51047683	51048130	241.464	chr12	51047962	51060424	LETMD1
chr17	62703716	62704177	241.464	chr17	62699244	62754973	AC005821.1
chr17	62703716	62704177	241.464	chr17	62701314	62808344	MARCHF10
chr1	34852585	34852995	241.463	chr1	34712737	34859755	SMIM12
chr6	24583386	24583842	241.463	chr6	24544104	24646191	KIAA0319
chr7	31633890	31634336	241.463	chr7	31514071	31658720	ITPRID1
chr7	33932808	33933247	241.463	chr7	33904308	34156427	BMPER
chr16	29816018	29816550	241.463	chr16	29808636	29821252	AC009133.1
chr16	29816018	29816550	241.463	chr16	29812261	29820092	AC009133.6
chr16	29816018	29816550	241.463	chr16	29816152	29822489	PAGR1
chr20	31562783	31563227	241.463	chr20	31563166	31564076	HM13-IT1
chr20	31562783	31563227	241.463	chr20	31514410	31577923	HM13
chr1	17237096	17237431	241.462	chr1	17205128	17246007	PADI1
chr11	20132232	20132809	241.462	chr11	20131730	20135465	AC068860.1
chr14	24036626	24037160	241.462	chr14	24036453	24051028	DHRS4L1
chr14	24036626	24037160	241.462	chr14	23938219	24052555	DHRS4-AS1
chr14	24036626	24037160	241.462	chr14	23969931	24051377	AL136419.1
chr20	23441752	23442223	241.462	chr20	23439685	23444930	CSTL1
chr1	203487290	203488104	240.474	chr1	203475806	203491352	PRELP
chr2	208254216	208254681	240.474	chr2	208236227	208266074	IDH1
chr2	212686269	212686679	240.474	chr2	212581357	213021545	AC093865.1
chr2	227033312	227033763	240.474	chr2	227002714	227164453	COL4A4
chr2	227107022	227107507	240.474	chr2	227002714	227164453	COL4A4
chr2	230712563	230712969	240.474	chr2	230712842	230821075	CAB39
chr3	186614805	186615244	240.474	chr3	186613060	186621318	AHSG
chr3	186614805	186615244	240.474	chr3	186579476	186772986	AC068631.1
chr5	155943779	155944262	240.474	chr5	155870344	156767788	SGCD
chr5	158695458	158695923	240.474	chr5	158695916	159099916	EBF1
chr1	149792865	149793215	240.473	chr1	149785659	149793020	AC243772.2
chr1	149792865	149793215	240.473	chr1	149782689	149812373	H2BC18
chr3	139562077	139562520	240.473	chr3	139560180	139678017	NMNAT3
chr3	139562077	139562520	240.473	chr3	139389761	139782699	AC046134.2
chr9	137035208	137035605	240.473	chr9	137027464	137037957	C9orf139
chr9	137035208	137035605	240.473	chr9	137031241	137040436	AL807752.6
chr12	131132385	131132817	240.473	chr12	130953907	131141469	ADGRD1
chr2	99559033	99559606	240.472	chr2	99545419	100192428	AFF3
chr3	108915005	108915417	240.472	chr3	108907792	108953879	GUCA1C
chr4	119628793	119629203	240.472	chr4	119494397	119628804	PDE5A
chr7	123494163	123494631	240.472	chr7	123452193	123535077	IQUB
chr10	101840666	101841027	240.472	chr10	101825974	101843920	KCNIP2
chr11	123580475	123580911	240.472	chr11	123358428	123627774	GRAMD1B
chr12	111396912	111397319	240.472	chr12	111369261	111403310	LINC02356
chr2	72137377	72137912	240.471	chr2	72129238	72148038	CYP26B1
chr13	98840079	98840464	240.471	chr13	98793429	99086625	DOCK9
chr14	77213395	77213841	240.471	chr14	77098311	77225462	AC007375.2
chr14	77213395	77213841	240.471	chr14	77116568	77259495	TMEM63C
chr14	80954717	80955115	240.471	chr14	80954989	81146302	TSHR
chr14	80954717	80955115	240.471	chr14	80476983	80959517	CEP128
chr15	85485885	85486350	240.471	chr15	85380571	85749358	AKAP13
chr16	85316394	85316795	240.471	chr16	85169525	85676204	GSE1
chr17	77494941	77495291	240.471	chr17	77280569	77500596	SEPTIN9
chrX	96372674	96373134	240.471	chrX	96127747	96372889	AL022151.1
chr7	55593765	55594175	240.47	chr7	55593777	55595006	AC099681.2
chr8	54758753	54759222	240.47	chr8	54509422	54871720	RP1
chr10	71773332	71773825	240.47	chr10	71747556	71773520	VSIR
chr10	71773332	71773825	240.47	chr10	71396920	71815947	CDH23
chr12	50504718	50505110	240.47	chr12	50504985	50748657	DIP2B
chr12	57726099	57726426	240.47	chr12	57726271	57728356	AGAP2-AS1
chr12	57726099	57726426	240.47	chr12	57723761	57742157	AGAP2
chr13	60431134	60431509	240.47	chr13	60396457	60573878	TDRD3
chr16	57757133	57757621	240.47	chr16	57735739	57757244	KATNB1
chr5	40754974	40755337	240.469	chr5	40512333	40755963	TTC33
chr10	48981293	48981751	240.469	chr10	48976554	48993046	AC060234.2
chr10	48981293	48981751	240.469	chr10	48684876	48982956	WDFY4
chr19	49570131	49570562	240.469	chr19	49555468	49590262	NOSIP
chr20	44311118	44311479	240.469	chr20	44302840	44311202	FITM2
chr1	39576757	39577156	240.468	chr1	39560816	39576790	PABPC4
chr3	28916570	28917037	240.468	chr3	28349178	29767537	AC098650.1
chr3	28916570	28917037	240.468	chr3	28574791	30010391	RBMS3
chr5	38265532	38265928	240.468	chr5	38258409	38465480	EGFLAM
chr15	34969682	34970114	240.468	chr15	34851782	34969742	AQR
chr17	38484874	38485257	240.468	chr17	38419280	38512385	ARHGAP23
chr20	31723811	31724239	240.468	chr20	31664452	31723989	BCL2L1
chr21	38733898	38734279	240.468	chr21	38733890	38747460	LINC00114
chr7	16982597	16983013	240.467	chr7	16916359	17346152	AHR
chr7	16982597	16983013	240.467	chr7	16970320	17299368	AC073332.1
chr14	23301377	23301909	240.467	chr14	23298790	23311751	BCL2L2
chr14	23301377	23301909	240.467	chr14	23295652	23302859	PPP1R3E
chr17	19744821	19745284	240.467	chr17	19737984	19748943	ALDH3A1
chr18	13823837	13824276	240.467	chr18	13824149	13827323	MC5R
chrX	15568297	15568643	240.467	chrX	15561033	15602148	ACE2
chrX	15568297	15568643	240.467	chrX	15561047	15675608	AC097625.2
chr7	13262826	13263339	240.466	chr7	12726152	13751920	AC011287.1
chr12	6891122	6891490	240.466	chr12	6873569	6914241	LRRC23
chr12	7018802	7019172	240.466	chr12	6988259	7071032	C1S
chr12	7859926	7860319	240.466	chr12	7812512	7891148	SLC2A14
chr12	12813040	12813471	240.466	chr12	12725917	12829975	APOLD1
chr12	12813040	12813471	240.466	chr12	12813316	12829981	DDX47
chr17	4909082	4909525	240.466	chr17	4897771	4934438	CHRNE
chr2	3959222	3959668	240.465	chr2	3957652	3974124	LINC01304
chr18	712534	712969	240.465	chr18	670318	712662	ENOSF1
chr2	236178027	236178415	239.477	chr2	236167447	236294927	AC019068.1
chr6	138988160	138988629	239.476	chr6	138903493	138988261	REPS1
chr9	96317321	96317693	239.476	chr9	96235331	96352058	AL160269.1
chr9	96317321	96317693	239.476	chr9	96313444	96383711	SLC35D2
chr12	56189417	56189817	239.476	chr12	56162359	56189567	SMARCC2
chr12	56189417	56189817	239.476	chr12	56162359	56190284	AC073896.4
chr14	70972375	70972800	239.476	chr14	70907405	71115382	PCNX1
chr16	69796451	69796896	239.476	chr16	69762306	69941741	WWP2
chr17	78360708	78361202	239.476	chr17	78360453	78373911	AC061992.2
chr17	82153855	82154254	239.476	chr17	82153430	82154815	AC129510.1
chr17	82153855	82154254	239.476	chr17	82101460	82212830	CCDC57
chr4	1579077	1579516	239.475	chr4	1574062	1580253	AC147067.1
chr12	31653160	31653586	239.475	chr12	31647160	31673114	ETFBKMT
chr17	32444072	32444503	239.475	chr17	32423971	32446038	AC005899.9
chr17	32444072	32444503	239.475	chr17	32444379	32483319	PSMD11
chr19	6412378	6412789	239.475	chr19	6393794	6412404	AC011491.1
chr2	165015091	165015449	238.482	chr2	164840661	165208261	AC019197.1
chr2	172103826	172104151	238.482	chr2	172103006	172109982	DLX2-DT
chr2	201795832	201796282	238.482	chr2	201790461	201895550	CDK15
chr2	231104154	231104548	238.482	chr2	231056864	231172827	PSMD1
chr5	135834443	135834967	238.482	chr5	135579202	135889770	SLC25A48
chr5	177456255	177456766	238.482	chr5	177446445	177456286	PRR7
chr5	177456255	177456766	238.482	chr5	177456608	177474401	DBN1
chr3	123723510	123723979	238.481	chr3	123610049	123884331	MYLK
chr3	127574918	127575347	238.481	chr3	127575266	127575331	MIR6825
chr3	127574918	127575347	238.481	chr3	127571232	127598267	TPRA1
chr6	109187588	109188201	238.481	chr6	109165831	109355063	CCDC162P
chr9	114290924	114291397	238.481	chr9	114155537	114312511	COL27A1
chr10	122565680	122566082	238.481	chr10	122560665	122643740	DMBT1
chr11	134050470	134050901	238.481	chr11	134032216	134067936	LINC02731
chr12	109597653	109598080	238.481	chr12	109573255	109598125	MVK
chr13	107205313	107205684	238.481	chr13	107163510	107867496	FAM155A
chr1	94854399	94854779	238.48	chr1	94820342	94895246	SLC44A3
chr1	94854399	94854779	238.48	chr1	94613814	94855426	SLC44A3-AS1
chr4	74932739	74933258	238.48	chr4	74933095	75050115	PARM1
chr6	106084678	106085018	238.48	chr6	105993463	106109939	PRDM1
chr6	106084678	106085018	238.48	chr6	106045423	106325791	ATG5
chr7	85186699	85187121	238.48	chr7	84995553	85186855	SEMA3D
chr10	103712869	103713309	238.48	chr10	103594027	103855543	SH3PXD2A
chr2	48111074	48111575	238.479	chr2	47924181	48314224	AC092650.1
chr11	47153076	47153463	238.479	chr11	46936689	47164385	C11orf49
chr12	51424929	51425413	238.479	chr12	51391317	51515763	SLC4A8
chr13	51845109	51845495	238.479	chr13	51813347	51845177	TMEM272
chr13	51845109	51845495	238.479	chr13	51763951	51845159	AL162377.3
chr17	48618535	48618942	238.479	chr17	48607232	48633572	HOXB7
chr19	58155029	58155426	238.479	chr19	58126248	58155110	ZNF329
chr20	62808239	62808654	238.479	chr20	62804835	62814000	OGFR
chr8	28324309	28324761	238.478	chr8	28316986	28343355	PNOC
chr8	28324309	28324761	238.478	chr8	28250063	28339255	AC021678.2
chr10	18214881	18215357	238.478	chr10	18140424	18543557	CACNB2
chr10	18214881	18215357	238.478	chr10	18206127	18261504	AL390783.1
chr17	44007049	44007499	238.478	chr17	44004622	44009068	NAGS
chr20	32902499	32902898	238.478	chr20	32858923	32961609	EFCAB8
chr21	45439377	45439763	238.478	chr21	45405165	45513720	COL18A1
chr22	41926082	41926473	238.478	chr22	41922023	41926818	TNFRSF13C
chr7	5704404	5704836	238.477	chr7	5620047	5781739	RNF216
chr12	2739851	2740208	238.477	chr12	2740064	2746662	LINC02371
chr12	2739851	2740208	238.477	chr12	2695765	2812902	ITFG2-AS1
chr5	10987882	10988274	237.482	chr5	10971836	11904446	CTNND2
chr11	11786753	11787172	237.482	chr11	11781971	11811530	AC104383.1
chr19	734042	734437	237.482	chr19	708935	748329	PALM
chr8	23084158	23084517	236.483	chr8	23084355	23103558	AC107959.4
chr8	23084158	23084517	236.483	chr8	23084403	23115536	AC107959.5
chr8	99859791	99860170	236.483	chr8	99013266	99877580	VPS13B
chr2	176140433	176141082	235.485	chr2	176136612	176173102	HOXD3
chr3	156673960	156674562	235.484	chr3	156671862	156674446	TIPARP-AS1
chr3	156673960	156674562	235.484	chr3	156673235	156706770	TIPARP
chr3	159263765	159264195	235.484	chr3	158962928	159266307	IQCJ
chr3	159263765	159264195	235.484	chr3	158962235	159897366	IQCJ-SCHIP1
chr7	151754076	151754459	235.484	chr7	151556124	151877125	PRKAG2
chr9	121320015	121320440	235.484	chr9	121207794	121332843	GSN
chr9	136122823	136123466	235.484	chr9	136122521	136124363	AL138781.1
chr10	132654705	132655099	235.484	chr10	132537787	132783480	INPP5A
chr12	57452872	57453280	235.484	chr12	57452323	57459280	INHBE
chr17	76397972	76398394	235.484	chr17	76389456	76453152	UBE2O
chr7	5781531	5781985	235.483	chr7	5620047	5781739	RNF216
chr8	23246705	23247191	235.483	chr8	23243637	23262000	CHMP7
chr11	2892075	2892491	235.483	chr11	2887344	2903575	SLC22A18AS
chr20	4956197	4956621	235.483	chr20	4852356	5010293	SLC23A2
chr20	31852730	31853111	234.485	chr20	31847637	31870747	DUSP15
chr2	183038154	183038710	233.485	chr2	182909115	183038858	NCKAP1
chr5	161544192	161544693	233.485	chr5	161288429	161549044	GABRB2
chr9	129611009	129611458	233.485	chr9	129608884	129636131	NTMT1
chr16	53130382	53130767	233.485	chr16	53055033	53329150	CHD9
chr8	144466851	144467405	232.489	chr8	144466043	144474202	KIFC2
chr6	114096587	114096946	232.488	chr6	113969701	114471705	HDAC2-AS2
chr6	114096587	114096946	232.488	chr6	114055586	114343045	HS3ST5
chr7	100563885	100564345	232.488	chr7	100539203	100568220	AGFG2
chr9	127199196	127199672	232.488	chr9	126914774	127223166	RALGPS1
chr11	72585581	72586096	232.488	chr11	72584572	72587979	PDE2A-AS2
chr11	72585581	72586096	232.488	chr11	72576141	72674591	PDE2A
chr13	95834186	95834527	232.488	chr13	95801580	96053482	UGGT2
chr13	113724763	113725155	232.488	chr13	113667219	113737736	GRK1
chr16	66867820	66868200	232.488	chr16	66802875	66873256	NAE1
chr16	78770554	78770991	232.488	chr16	78099430	79212667	WWOX
chr16	85393654	85394090	232.488	chr16	85169525	85676204	GSE1
chr6	41787093	41787770	232.487	chr6	41780349	41790141	AL365205.1
chr6	41787093	41787770	232.487	chr6	41780782	41787452	PRICKLE4
chr6	41787093	41787770	232.487	chr6	41787662	41789898	TOMM6
chr11	57568124	57568559	232.487	chr11	57551656	57568284	UBE2L6
chr11	64449488	64449967	232.487	chr11	64449074	64451657	LINC02724
chr11	65315557	65315945	232.487	chr11	65314866	65322417	CDC42EP2
chr11	65315557	65315945	232.487	chr11	65261928	65326543	AP000944.5
chr17	61837234	61837641	232.487	chr17	61679139	61863528	BRIP1
chr20	57381712	57382169	232.487	chr20	57377140	57393062	AL109955.1
chr20	64057709	64058183	232.487	chr20	64049836	64072347	TCEA2
chr22	43230935	43231575	232.487	chr22	43197280	43343372	SCUBE1
chr1	7669459	7669879	232.486	chr1	6785454	7769706	CAMTA1
chr1	19704478	19704988	232.486	chr1	19682213	19799945	TMCO4
chr1	23691483	23691861	232.486	chr1	23691742	23696835	RPL11
chr6	2353863	2354307	232.486	chr6	2245718	2525976	GMDS-DT
chr6	2353863	2354307	232.486	chr6	2353427	2386110	AL031768.2
chr8	11564305	11564903	232.486	chr8	11552488	11564694	AC022239.1
chr8	11564305	11564903	232.486	chr8	11486894	11564599	BLK
chr17	5191813	5192201	232.486	chr17	5179535	5191868	ZNF594
chr17	5191813	5192201	232.486	chr17	5192027	5248182	AC087500.1
chr19	18594244	18594695	232.486	chr19	18572220	18607741	CRLF1
chr11	448191	448577	232.485	chr11	448268	491399	PTDSS2
chr20	1466823	1467212	232.485	chr20	1442162	1473842	NSFL1C
chr1	98054151	98054491	231.49	chr1	98052077	98054592	AC104453.1
chr2	85538578	85538990	231.49	chr2	85537462	85538666	PARTICL
chr12	117837191	117837662	231.49	chr12	117453012	117968990	KSR2
chr13	108961539	108961888	231.49	chr13	108596152	109208005	MYO16
chr1	10430192	10430713	231.489	chr1	10429881	10430677	AL139424.1
chr1	10430192	10430713	231.489	chr1	10430102	10452153	CENPS-CORT
chr1	10430192	10430713	231.489	chr1	10430433	10442808	CENPS
chr10	21495631	21496048	231.489	chr10	21492658	21497260	MIR1915HG
chr10	78029468	78029877	231.489	chr10	77969251	78029515	POLR3A
chr12	49867080	49867521	231.489	chr12	49866896	49904217	FAIM2
chr2	170324490	170324969	230.494	chr2	170178145	170655171	MYO3B
chr4	118352815	118353244	230.493	chr4	118280038	118353003	PRSS12
chr9	95127647	95128047	230.493	chr9	95099054	95426796	FANCC
chr11	122202964	122203392	230.493	chr11	122028325	122556721	MIR100HG
chr12	53324666	53325068	230.492	chr12	53307456	53324864	AAAS
chr14	49634036	49634569	230.492	chr14	49625174	49635230	DNAAF2
chr15	47471429	47471849	230.492	chr15	47184101	47774228	SEMA6D
chr16	71412309	71413140	230.492	chr16	71366933	71426464	LINC02136
chr17	47949213	47949613	230.492	chr17	47941506	47949308	PNPO
chr17	47949213	47949613	230.492	chr17	47945424	47981736	AC018521.1
chr19	48319974	48320328	230.492	chr19	48296457	48321971	CCDC114
chr21	43611778	43612215	230.492	chr21	43529186	43659488	HSF2BP
chr7	6516340	6516750	230.491	chr7	6497462	6551436	GRID2IP
chr7	12623840	12624290	230.491	chr7	12570577	12660182	SCIN
chr14	24160674	24161399	230.491	chr14	24147548	24166452	AL136295.5
chr14	24160674	24161399	230.491	chr14	24161265	24166565	IRF9
chr15	40338037	40338388	230.491	chr15	40331452	40340967	CCDC9B
chr17	41666892	41667297	230.491	chr17	41665566	41668031	AC130686.1
chr18	9771471	9771890	230.491	chr18	9708275	9862551	RAB31
chr20	19662374	19662843	230.491	chr20	19212642	19722926	SLC24A3
chr2	189661018	189661474	229.497	chr2	189661385	189670831	ASNSD1
chr2	189661018	189661474	229.497	chr2	189661452	189666437	ASDURF
chr3	196684882	196685266	229.497	chr3	196639775	196736007	PIGX
chr6	159608970	159609410	229.497	chr6	159468601	159662627	AL078604.4
chr8	142726866	142727279	229.497	chr8	142727223	142736927	THEM6
chr8	142726866	142727279	229.497	chr8	142701857	142727016	LNCOC1
chr11	118930214	118930647	229.497	chr11	118925164	118958559	UPK2
chr11	119474719	119475117	229.497	chr11	119364359	119526664	USP2-AS1
chr1	86704350	86704758	229.496	chr1	86703502	86704462	AL049597.2
chr1	86704350	86704758	229.496	chr1	86704570	86748184	SH3GLB1
chr3	75580153	75580514	229.496	chr3	75540049	75580199	AC133041.1
chr9	95131361	95131786	229.496	chr9	95099054	95426796	FANCC
chr10	86960283	86960786	229.496	chr10	86958599	86963258	SNCG
chr10	86960283	86960786	229.496	chr10	86935540	86969481	MMRN2
chr11	117819081	117819465	229.496	chr11	117818443	117821992	AP000757.2
chr11	117819081	117819465	229.496	chr11	117800844	117828698	FXYD2
chr12	89524660	89525024	229.496	chr12	89524594	89548005	POC1B-AS1
chr12	89524660	89525024	229.496	chr12	89419718	89526047	POC1B
chr12	89524660	89525024	229.496	chr12	89519408	89526262	POC1B-GALNT4
chr12	89524660	89525024	229.496	chr12	89519412	89524796	GALNT4
chr7	66557541	66557949	229.495	chr7	66526088	66592397	AC006001.3
chr10	69914628	69915015	229.495	chr10	69801867	69964275	COL13A1
chr12	59403277	59403657	229.495	chr12	59322765	59436874	AC108721.2
chr12	59403277	59403657	229.495	chr12	59366218	59411171	AC108721.1
chr14	59576683	59577092	229.495	chr14	59504539	59576812	CCDC175
chr17	57833329	57833741	229.495	chr17	57771946	57834749	AC015845.2
chr7	36670856	36671228	229.494	chr7	36512941	36724549	AOAH
chr11	18115507	18115912	229.494	chr11	18112472	18116132	SAA3P
chr13	20712595	20712976	229.494	chr13	20712431	20714146	AL512652.2
chr13	20712595	20712976	229.494	chr13	20702127	20723098	IL17D
chr14	23068873	23069282	229.494	chr14	23058564	23095614	ACIN1
chr16	3690432	3690906	229.494	chr16	3651639	3717553	TRAP1
chr22	30088882	30089280	229.494	chr22	30080464	30177075	HORMAD2
chrY	6947696	6948114	229.494	chrY	6910686	7101970	TBL1Y
chr2	239991701	239992069	228.502	chr2	239892450	240025345	NDUFA10
chr3	186617072	186617403	228.502	chr3	186613060	186621318	AHSG
chr3	186617072	186617403	228.502	chr3	186579476	186772986	AC068631.1
chr4	157978692	157979130	228.502	chr4	157929071	158094763	AC084740.1
chr1	119808918	119809368	228.501	chr1	119794017	119811580	REG4
chr3	107927469	107927880	228.501	chr3	107834586	107928907	LINC00636
chr4	121900354	121900775	228.501	chr4	121874481	121952060	TRPC3
chr7	101138224	101138607	228.501	chr7	101127104	101139247	SERPINE1
chr10	102393847	102394259	228.501	chr10	102394110	102402524	NFKB2
chr15	101008381	101008783	228.501	chr15	100919327	101078257	LRRK1
chrX	153947295	153947666	228.501	chrX	153947557	153971818	HCFC1
chr9	68584401	68584842	228.5	chr9	68541036	68644442	TMEM252-DT
chr10	69408602	69409131	228.5	chr10	69403903	69416918	TACR2
chr10	79929355	79929807	228.5	chr10	79904898	79951029	AL512662.2
chr11	72414149	72414529	228.5	chr11	72285495	72434680	CLPB
chr12	56594066	56594497	228.5	chr12	56521820	56596193	RBMS2
chr14	73633405	73633887	228.5	chr14	73555115	73633941	AC005225.2
chr17	78186958	78187356	228.5	chr17	78174091	78187233	TK1
chr17	78186958	78187356	228.5	chr17	78187317	78207701	AFMID
chr18	57437817	57438232	228.5	chr18	57435374	57491298	ONECUT2
chr20	58852631	58853089	228.5	chr20	58839718	58911192	GNAS
chr2	29196842	29197221	228.499	chr2	29192774	29921586	ALK
chr6	38493921	38494348	228.499	chr6	38168451	38640148	BTBD9
chr12	53757142	53757581	228.499	chr12	53746337	53757227	CISTR
chr12	53757142	53757581	228.499	chr12	53754358	53762104	AC076968.1
chr12	53757142	53757581	228.499	chr12	53739611	53898976	AC076968.2
chr19	33406838	33407243	228.499	chr19	33386950	33521791	PEPD
chr19	40702557	40702988	228.499	chr19	40691530	40718207	COQ8B
chr20	50626042	50626399	228.499	chr20	50586108	50691542	RIPOR3
chr21	31558886	31559264	228.499	chr21	31559245	31560487	AP000251.1
chr21	31558886	31559264	228.499	chr21	31118416	31559977	TIAM1
chr9	19048928	19049361	228.498	chr9	18858906	19049358	SAXO1
chr11	19259760	19260107	228.498	chr11	19196775	19281426	CSRP3-AS1
chr12	11486533	11487009	228.498	chr12	11391540	11501041	PRB2
chr12	11486533	11487009	228.498	chr12	11399381	11486708	AC078950.1
chr17	15944959	15945493	228.498	chr17	15944917	15975746	ADORA2B
chr5	10695040	10695460	228.497	chr5	10679230	10761234	DAP
chr20	266902	267352	228.497	chr20	267186	268857	AL034548.1
chr20	2743021	2743473	228.497	chr20	2692874	2760108	EBF4
chr2	238256512	238256924	227.503	chr2	238244044	238290102	PER2
chr2	70768063	70768499	227.502	chr2	70607618	70768225	ADD2
chr9	98848378	98848926	227.502	chr9	98847172	98872415	AL136084.2
chr9	98848378	98848926	227.502	chr9	98807670	98850081	GALNT12
chr17	6068874	6069294	227.502	chr17	6057807	6124427	WSCD1
chr17	6068874	6069294	227.502	chr17	5772926	6080792	AC007846.2
chr2	217943972	217944372	226.504	chr2	217799588	218033982	TNS1
chr13	95191780	95192159	226.504	chr13	95019835	95301475	ABCC4
chr6	43263375	43263845	226.503	chr6	43243481	43288258	TTBK1
chr10	511040	511378	226.503	chr10	274190	689668	DIP2C
chr12	54032540	54032939	226.503	chr12	54016931	54056030	HOXC4
chr12	54032540	54032939	226.503	chr12	54017110	54035361	AC012531.2
chr12	54032540	54032939	226.503	chr12	54032853	54035358	HOXC5
chr12	54032540	54032939	226.503	chr12	53985845	54034888	AC012531.3
chr19	1438070	1438507	226.503	chr19	1438358	1440494	RPS15
chr14	96275525	96275893	225.504	chr14	96275046	96276723	AL355102.3
chr15	41557544	41557941	225.504	chr15	41557675	41583589	TYRO3
chr17	66255036	66255426	225.504	chr17	66212033	66256525	APOH
chr3	172341442	172341867	224.505	chr3	172039578	172401669	FNDC3B
chr1	16073488	16073862	224.504	chr1	16057769	16073651	FAM131C
chr5	9544450	9544870	224.504	chr5	9035033	9546075	SEMA5A
chr19	6218447	6218979	224.504	chr19	6210381	6279975	MLLT1
chr22	42278249	42278808	224.504	chr22	42269703	42279534	OGFRP1
chr22	42278249	42278808	224.504	chr22	42160013	42343616	TCF20
chr1	151070896	151071415	223.506	chr1	151070578	151125542	GABPB2
chr3	155806077	155806470	223.506	chr3	155762617	155806278	C3orf33
chr3	155806077	155806470	223.506	chr3	155763043	155854442	AC104472.3
chr5	180293489	180293869	223.506	chr5	180293245	180295253	AC008610.1
chr8	122673425	122673775	223.506	chr8	122485194	122733804	LINC01151
chr10	129971691	129972062	223.506	chr10	129835283	129973053	EBF3
chr11	120511536	120511941	223.506	chr11	120511746	120988906	GRIK4
chr1	46406321	46406664	223.505	chr1	46394317	46413848	FAAH
chr6	44234092	44234501	223.505	chr6	44219553	44234142	SLC29A1
chr7	43108375	43108813	223.505	chr7	42954135	43113931	AC005537.2
chr16	67399346	67399803	223.505	chr16	67394152	67416833	ZDHHC1
chr20	330533	330977	223.505	chr20	316860	348490	NRSN2-AS1
chr8	144509554	144510125	222.507	chr8	144509070	144511213	MFSD3
chr15	27358811	27359225	222.507	chr15	26971181	27541984	GABRG3
chr15	78811420	78811913	222.507	chr15	78810487	78898139	MORF4L1
chr15	78811420	78811913	222.507	chr15	78759206	78811464	ADAMTS7
chr17	82030371	82030845	222.507	chr17	82023305	82031151	LRRC45
chr16	5616059	5616444	222.506	chr16	5596856	5616373	LINC01570
chr16	5616059	5616444	222.506	chr16	5239802	7713340	RBFOX1
chr20	354446	354845	222.506	chr20	346782	359660	NRSN2
chr1	154961743	154962204	221.51	chr1	154961825	154962623	AL451085.3
chr1	154961743	154962204	221.51	chr1	154957026	154963853	PYGO2
chr1	201114096	201114613	221.51	chr1	201113953	201127184	ASCL5
chr3	186259495	186259874	221.51	chr3	186105668	186362234	DGKG
chr5	141664932	141665360	221.51	chr5	141653401	141682230	ARAP3
chr5	151047808	151048232	221.51	chr5	151029945	151093577	TNIP1
chr2	100610288	100610731	221.509	chr2	100603752	100611542	LINC01849
chr5	140244489	140244810	221.509	chr5	140175156	140282052	CYSTM1
chr7	128879992	128880469	221.509	chr7	128862451	128910719	KCP
chr7	132318734	132319115	221.509	chr7	132123332	132648688	PLXNA4
chr9	134739173	134739531	221.509	chr9	134641803	134844843	COL5A1
chr11	133927544	133928001	221.509	chr11	133896438	133956985	IGSF9B
chr13	98142761	98143238	221.509	chr13	98142562	98455176	FARP1
chr15	99100540	99100934	221.509	chr15	99098217	99135593	SYNM
chr15	99100540	99100934	221.509	chr15	98954149	99105824	AC036108.1
chr1	43529109	43529498	221.508	chr1	43525187	43623666	PTPRF
chr2	85888612	85889366	221.508	chr2	85889151	85891136	ST3GAL5-AS1
chr2	85888612	85889366	221.508	chr2	85837120	85905199	ST3GAL5
chr16	69105406	69105792	221.508	chr16	69105653	69118719	HAS3
chr17	42067316	42067686	221.508	chr17	42025576	42098479	ZNF385C
chr19	19175008	19175403	221.508	chr19	19145567	19192131	MEF2B
chr19	19175008	19175403	221.508	chr19	19145569	19192158	BORCS8-MEF2B
chr20	44685174	44685544	221.508	chr20	44656451	44696096	AL139352.1
chr22	36286436	36286974	221.508	chr22	36286847	36286907	MIR6819
chr22	36286436	36286974	221.508	chr22	36281280	36387967	MYH9
chr11	15074576	15075292	221.507	chr11	14904997	15082342	CALCB
chr1	211135310	211135709	220.515	chr1	211082872	211188533	AC092017.3
chr1	211135310	211135709	220.515	chr1	211108445	211207138	AC092017.4
chr5	176658048	176658424	220.515	chr5	176647387	176659054	TSPAN17
chr2	171416085	171416465	220.514	chr2	171317405	171434802	METTL8
chr7	152823488	152823771	220.514	chr7	152759749	152855378	ACTR3B
chr9	128818236	128818578	220.514	chr9	128818500	128822676	ENDOG
chr10	116627352	116627778	220.514	chr10	116620953	116645143	PNLIPRP2
chr12	121494199	121494584	220.514	chr12	121429096	121581023	KDM2B
chrX	130079798	130080175	220.514	chrX	130063955	130110716	ELF4
chrX	154136624	154137034	220.514	chrX	154021573	154137103	MECP2
chr6	112311959	112312330	220.513	chr6	112236806	112350094	AL365214.2
chr7	100632923	100633326	220.513	chr7	100620416	100642779	TFR2
chr8	95305340	95305751	220.513	chr8	95204456	95811254	C8orf37-AS1
chr10	63719904	63720374	220.513	chr10	63664664	64693446	AC013287.1
chr11	69643349	69643698	220.513	chr11	69641156	69654474	CCND1
chr12	113196911	113197268	220.513	chr12	113195441	113221094	IQCD
chr15	68252896	68253312	220.513	chr15	68206992	68257211	CLN6
chr6	30453457	30453994	220.512	chr6	30451139	30456212	AL662873.1
chr10	48363516	48363909	220.512	chr10	48306639	48439360	MAPK8
chr14	54774028	54774405	220.512	chr14	54566117	54793315	SAMD4A
chr15	41774375	41774817	220.512	chr15	41774434	41827855	MAPKBP1
chr19	47035791	47036182	220.512	chr19	47019837	47045775	NPAS1
chr4	18593514	18593949	220.511	chr4	18418662	18888662	AC093898.1
chr5	17190506	17190856	220.511	chr5	17065598	17276843	BASP1
chr5	17190506	17190856	220.511	chr5	17089296	17217047	BASP1-AS1
chr11	10366685	10367030	220.511	chr11	10308313	10507579	AMPD3
chr12	8608977	8609375	220.511	chr12	8602170	8612867	AICDA
chr17	29148865	29149243	220.511	chr17	29140483	29155489	AC024619.3
chr17	29148865	29149243	220.511	chr17	29071124	29180412	MYO18A
chr20	10553330	10553757	220.511	chr20	10435305	10636829	SLX4IP
chr4	1726225	1726617	220.51	chr4	1712891	1745176	TACC3
chr7	1044702	1045150	220.51	chr7	996986	1138260	C7orf50
chr7	1044702	1045150	220.51	chr7	1044546	1059261	GPR146
chr1	224922521	224922944	219.517	chr1	224896262	225399292	DNAH14
chr1	233241066	233241516	219.517	chr1	232983435	233295725	PCNX2
chr2	218292381	218292833	219.517	chr2	218270392	218346793	PNKD
chr2	218292381	218292833	219.517	chr2	218274197	218292586	TMBIM1
chr5	134758542	134758947	219.517	chr5	134758771	134855133	DDX46
chr10	86399716	86400238	219.517	chr10	86395187	86400943	AL844892.2
chr4	52545407	52545872	219.516	chr4	52252820	52551574	AC097522.2
chr7	38215701	38216107	219.516	chr7	38178222	38230671	STARD3NL
chr14	59028593	59028945	219.516	chr14	58646631	59184247	LINC01500
chr17	39547849	39548283	219.516	chr17	39461486	39564907	CDK12
chr17	63478922	63479246	219.516	chr17	63477061	63498380	ACE
chr17	81253307	81253700	219.516	chr17	81244811	81295547	SLC38A10
chr19	49889964	49890453	219.516	chr19	49889654	49929539	IL4I1
chr1	10494555	10495144	219.515	chr1	10472288	10630758	PEX14
chr6	7243455	7243867	219.515	chr6	7107597	7251980	RREB1
chr7	1579483	1579840	219.515	chr7	1570073	1589626	PSMG3-AS1
chr9	33778676	33779116	219.515	chr9	33750466	33799231	PRSS3
chr9	33778676	33779116	219.515	chr9	33775183	33818795	UBE2R2-AS1
chr10	26557072	26557445	219.515	chr10	26438341	26567803	APBB1IP
chr5	140639100	140639543	218.522	chr5	140638740	140647771	NDUFA2
chr5	140639100	140639543	218.522	chr5	140639427	140645408	TMCO6
chr5	141320101	141320545	218.522	chr5	141260225	141320784	TAF7
chr5	147576977	147577318	218.522	chr5	147559994	147662009	JAKMIP2-AS1
chr5	165630161	165630629	218.522	chr5	165349030	165778689	AC008415.1
chr6	149834494	149834934	218.522	chr6	149817937	149896011	AL355312.6
chr6	149834494	149834934	218.522	chr6	149818757	149864359	LRP11
chr7	138002279	138002662	218.522	chr7	138002324	138118305	AKR1D1
chr9	130866361	130866873	218.522	chr9	130713016	130887675	ABL1
chr12	121773266	121773659	218.522	chr12	121712752	121783001	TMEM120B
chr2	80072974	80073482	218.521	chr2	79185231	80648861	CTNNA2
chr9	116736987	116737435	218.521	chr9	116425225	117415070	ASTN2
chr10	91251471	91251840	218.521	chr10	91163012	91284337	PCGF5
chr12	89051085	89051459	218.521	chr12	89010681	89309566	LINC02458
chr12	106357444	106357896	218.521	chr12	106357748	106510198	POLR3B
chr1	77533707	77534110	218.52	chr1	77282019	77559966	AK5
chr2	74507137	74507544	218.52	chr2	74505043	74507695	PCGF1
chr6	76876950	76877423	218.52	chr6	76774972	77097788	AL355612.1
chr7	76130510	76130972	218.52	chr7	76108434	76132187	AC005077.2
chr11	67317480	67317944	218.52	chr11	67317871	67398410	RAD9A
chr11	78228363	78228763	218.52	chr11	78215293	78418348	GAB2
chr12	56041463	56041865	218.52	chr12	56041351	56044697	RPS26
chr12	56041463	56041865	218.52	chr12	56029649	56041806	AC034102.3
chr14	61252804	61253158	218.52	chr14	61187559	61550976	PRKCH
chr15	60507827	60508190	218.52	chr15	60479152	60630637	RORA-AS1
chr15	60507827	60508190	218.52	chr15	60488284	61229302	RORA
chr18	77054959	77055319	218.52	chr18	76978827	77133683	MBP
chr1	44714935	44715354	218.519	chr1	44674692	44725591	ARMH1
chr1	46446692	46447413	218.519	chr1	46432129	46482493	FAAHP1
chr1	46446692	46447413	218.519	chr1	46446600	46451317	LINC01398
chr7	55415177	55415567	218.519	chr7	55365448	55433742	LANCL2
chr11	45110622	45111014	218.519	chr11	45095806	45235110	PRDM11
chr12	48189572	48189921	218.519	chr12	48189349	48191207	AC074029.4
chr17	49496335	49496778	218.519	chr17	49494223	49497800	AC015656.1
chr17	49496335	49496778	218.519	chr17	49495293	49515008	NGFR
chr3	19543199	19543590	218.518	chr3	19389185	19702795	AC061958.1
chr5	21802890	21803369	218.518	chr5	21750673	22853344	CDH12
chr8	14860174	14860552	218.518	chr8	14084845	15238431	SGCZ
chr8	17699633	17700000	218.518	chr8	17643795	17800917	MTUS1
chr12	13255702	13256093	218.518	chr12	13238582	13278376	AC022276.1
chr20	17431777	17432143	218.518	chr20	17226107	17484578	PCSK2
chr20	32674281	32674806	218.518	chr20	32632183	32743567	FO393400.1
chr6	11093849	11094365	218.517	chr6	11093834	11138733	SMIM13
chr17	2828417	2828848	218.517	chr17	2755705	3037741	RAP1GAP2
chr8	8750727	8751069	217.523	chr8	8723693	8782479	AC087269.1
chr9	74742811	74743189	217.523	chr9	74722495	74888094	TRPM6
chr11	62786482	62786962	217.523	chr11	62786023	62786785	AP001160.3
chr11	62786482	62786962	217.523	chr11	62771357	62787342	TAF6L
chr11	62786482	62786962	217.523	chr11	62771629	62792006	TMEM223
chr17	42322702	42323156	217.523	chr17	42313324	42388568	STAT3
chr17	44363671	44364060	217.523	chr17	44353215	44363853	FAM171A2
chr17	68205187	68205622	217.523	chr17	68205489	68207493	AC005332.4
chr19	55301767	55302236	217.523	chr19	55282072	55312562	BRSK1
chr20	45293707	45294153	217.523	chr20	45293445	45308529	MATN4
chr21	36504227	36504638	217.523	chr21	36445731	36532408	AP000695.2
chr21	36504227	36504638	217.523	chr21	36460621	36576569	CLDN14
chr22	25462513	25462904	217.523	chr22	25448105	25520854	CRYBB2P1
chr2	177263444	177263934	216.525	chr2	177227595	177392697	NFE2L2
chr9	114487545	114488031	216.525	chr9	114402080	114505473	WHRN
chr1	58162977	58163382	216.524	chr1	56994778	58546734	DAB1
chr3	50614088	50614571	216.524	chr3	50611520	50649291	MAPKAPK3
chr6	2952479	2953083	216.524	chr6	2948159	2972165	SERPINB6
chr10	90857547	90858022	216.524	chr10	90740823	90858039	HTR7
chr12	6465514	6465892	216.524	chr12	6462237	6470987	VAMP1
chr12	6465514	6465892	216.524	chr12	6451690	6466517	TAPBPL
chr17	31437178	31437686	216.524	chr17	31391675	31538211	RAB11FIP4
chr1	156053724	156054139	215.526	chr1	156035299	156053798	UBQLN4
chr2	201860466	201860979	215.526	chr2	201790461	201895550	CDK15
chr3	45929031	45929527	215.526	chr3	45917899	45995824	FYCO1
chr11	63916364	63916733	215.526	chr11	63911230	63917164	RCOR2
chr12	48936381	48936777	215.526	chr12	48903503	48957365	AC073610.2
chr12	48936381	48936777	215.526	chr12	48935723	48957487	ARF3
chr3	8441940	8442391	215.525	chr3	7951263	8611924	LMCD1-AS1
chr17	41548836	41549632	215.525	chr17	41549606	41554495	LINC00974
chr20	3820094	3820460	215.525	chr20	3811384	3823882	AL109804.1
chr9	130433232	130433692	214.527	chr9	130265882	130434123	HMCN2
chr12	120713887	120714247	214.527	chr12	120710458	120723640	UNC119B
chr19	46009733	46010153	214.527	chr19	45995461	46021318	CCDC61
chr3	46895170	46895553	213.527	chr3	46877721	46903799	PTH1R
chr8	144326501	144326927	213.527	chr8	144314584	144326910	DGAT1
chr10	124530076	124530497	213.527	chr10	124461823	124617888	LHPP
chr14	32576081	32576471	213.527	chr14	32329298	32837684	AKAP6
chr17	27332799	27333280	213.527	chr17	27333241	27352828	AC026254.2
chr1	156225405	156225821	212.53	chr1	156212982	156243332	PMF1-BGLAP
chr1	156225405	156225821	212.53	chr1	156212993	156240042	PMF1
chr6	108175421	108175818	212.53	chr6	108166022	108188805	NR2E1
chr9	136671570	136672079	212.53	chr9	136658856	136672678	EGFL7
chr15	101652255	101652629	212.53	chr15	101621444	101652391	TM2D3
chr17	80575351	80575675	212.53	chr17	80544819	80966371	RPTOR
chr1	44595066	44595509	212.529	chr1	44405194	44651724	RNF220
chr3	57170142	57170614	212.529	chr3	57089982	57170306	IL17RD
chr6	70884352	70884815	212.529	chr6	70856679	70957060	B3GAT2
chr11	57641469	57641848	212.529	chr11	57638024	57652790	AP000662.1
chr15	66619123	66619507	212.529	chr15	66582190	66685794	LINC01169
chr17	44779032	44779545	212.529	chr17	44758988	44781846	ADAM11
chr17	74368256	74368607	212.529	chr17	74367407	74372622	GPR142
chr19	54415057	54415585	212.529	chr19	54415219	54436904	TTYH1
chr1	35715495	35715896	212.528	chr1	35713877	35718894	C1orf216
chr4	10018713	10019095	212.528	chr4	9771153	10054936	SLC2A9
chr6	39303176	39303567	212.528	chr6	39299001	39314461	KCNK17
chr7	8436828	8437317	212.528	chr7	8433609	8752961	NXPH1
chr9	35910876	35911248	212.528	chr9	35909490	35937153	SPAAR
chr12	6825649	6825955	212.528	chr12	6821624	6829972	GPR162
chr15	40930430	40930913	212.528	chr15	40929340	40939073	DLL4
chr17	4881932	4882436	212.528	chr17	4833340	4898061	MINK1
chr1	3410158	3410511	212.527	chr1	3069168	3438621	PRDM16
chr11	46889626	46889955	211.531	chr11	46856717	46918642	LRP4
chr16	57167998	57168320	211.531	chr16	57152466	57186116	PSME3IP1
chr17	72560207	72560590	211.531	chr17	72290091	72640472	LINC00511
chr17	27601649	27602126	211.53	chr17	27456470	27626438	KSR1
chr20	31822778	31823167	211.53	chr20	31819308	31834689	MYLK2
chr22	31089132	31089523	211.53	chr22	31064105	31104757	SMTN
chr6	35297542	35297966	210.531	chr6	35297818	35321771	DEF6
chr10	97463595	97463991	210.531	chr10	97458324	97498794	MMS19
chr10	101095560	101095996	210.531	chr10	101089321	101131126	TLX1NB
chr12	117212508	117212962	210.531	chr12	117208142	117452170	NOS1
chr14	24308052	24308504	210.531	chr14	24299850	24309124	NOP9
chr14	24308052	24308504	210.531	chr14	24305096	24311430	CIDEB
chr14	24308052	24308504	210.531	chr14	24305734	24312053	LTB4R2
chr15	76150910	76151314	210.531	chr15	76059958	76229121	TMEM266
chr17	35747475	35747870	210.531	chr17	35744511	35753239	GAS2L2
chr17	35747475	35747870	210.531	chr17	35713791	35864615	TAF15
chr1	171644809	171645292	209.534	chr1	171635417	171652688	MYOC
chrX	123960263	123960639	209.534	chrX	123959233	123961341	AL121601.1
chrX	123960263	123960639	209.534	chrX	123960212	124422664	STAG2
chrX	152915598	152915965	209.534	chrX	152914442	152973480	ZNF185
chr1	59699223	59699632	209.533	chr1	59296638	59810647	FGGY
chr3	116864364	116864752	209.533	chr3	115802363	117139389	LSAMP
chr7	97179388	97179829	209.533	chr7	97117698	97181763	SDHAF3
chr12	111753147	111753598	209.533	chr12	111686053	111757107	ACAD10
chr14	105352194	105352642	209.533	chr14	105300563	105398147	PACS2
chr17	67386967	67387321	209.533	chr17	67377281	67697261	PITPNC1
chr6	37325789	37326112	209.532	chr6	37257772	37332970	TBC1D22B
chr11	27497308	27497677	209.532	chr11	27494418	27506769	LIN7C
chr12	8108752	8109162	209.532	chr12	8082269	8138548	AC006511.6
chr13	49669671	49670105	209.532	chr13	49660674	49691486	EBPL
chr14	21978194	21978697	209.532	chr14	21978459	21979120	TRAV8-6
chr19	32464222	32464626	209.532	chr19	32405543	32485895	DPY19L3
chr22	30108663	30109031	209.532	chr22	30080464	30177075	HORMAD2
chr1	176897379	176898168	208.543	chr1	176857302	177164973	ASTN1
chr1	246003089	246003559	208.543	chr1	245749342	246507312	SMYD3
chr3	183767027	183767413	208.543	chr3	183697797	183812624	YEATS2
chr5	159331318	159331760	208.543	chr5	159310745	159805536	AC008691.1
chr5	172932286	172932795	208.543	chr5	172834251	172952683	ERGIC1
chr6	160534152	160534689	208.543	chr6	160531482	160664275	LPA
chr6	142566773	142567249	208.542	chr6	142526455	142637889	AL359313.1
chr7	148262755	148263280	208.542	chr7	146116002	148420998	CNTNAP2
chr8	142471927	142472292	208.542	chr8	142449430	142545009	ADGRB1
chr9	128124995	128125429	208.542	chr9	128120693	128128462	PTGES2
chr9	131350022	131350383	208.542	chr9	131289459	131359022	PLPP7
chr1	110619321	110619725	208.541	chr1	110519837	110631474	KCNA2
chr1	112707282	112707636	208.541	chr1	112701127	112707434	RHOC
chr1	112707282	112707636	208.541	chr1	112702614	112711433	AL603832.3
chr2	105398851	105399224	208.541	chr2	105357712	105438513	FHL2
chr3	114152466	114152877	208.541	chr3	114127580	114199407	DRD3
chr10	121887013	121887383	208.541	chr10	121740421	121928801	ATE1
chr12	106136161	106136585	208.541	chr12	106063340	106140033	NUAK1
chr12	120201072	120201504	208.541	chr12	120196699	120201235	RPLP0
chr12	120201072	120201504	208.541	chr12	120201291	120213231	PXN-AS1
chr1	85581181	85581565	208.54	chr1	85580761	85583950	CCN1
chr5	90783690	90784112	208.54	chr5	90529344	91164437	ADGRV1
chr6	104941273	104941797	208.54	chr6	104864464	104941447	LIN28B-AS1
chr6	104941273	104941797	208.54	chr6	104936616	105083332	LIN28B
chr7	103297169	103297628	208.54	chr7	103297435	103329511	PMPCB
chr11	77820642	77821047	208.54	chr11	77659996	77821017	RSF1
chr14	90399513	90399928	208.54	chr14	90396502	90408268	CALM1
chr14	90816382	90816706	208.54	chr14	90524564	90816479	TTC7B
chr3	66407748	66408111	208.539	chr3	66378797	66501263	LRIG1
chr11	64251112	64251625	208.539	chr11	64251523	64269150	PLCB3
chr11	67401787	67402113	208.539	chr11	67398183	67421183	PPP1CA
chr16	55944233	55944716	208.539	chr16	55846154	55956031	CES5A
chr17	67717593	67718001	208.539	chr17	67717931	67744531	NOL11
chr20	63009026	63009514	208.539	chr20	63009383	63085071	LINC01749
chr1	55375630	55376044	208.538	chr1	55329288	56070513	AL603840.1
chr3	48548737	48549131	208.538	chr3	48517684	48562015	PFKFB4
chr10	55091712	55092066	208.538	chr10	53802771	55627942	PCDH15
chr13	49976656	49977079	208.538	chr13	49956670	50125720	DLEU2
chr13	51222174	51222517	208.538	chr13	51222334	51284239	FAM124A
chr16	49857066	49857452	208.538	chr16	49487524	49857919	ZNF423
chr16	50806139	50806879	208.538	chr16	50806668	50807629	LINC02168
chr17	49032111	49032855	208.538	chr17	48997385	49056145	IGF2BP1
chr19	48675365	48675723	208.538	chr19	48638071	48682245	SEC1P
chr4	40325449	40325882	208.537	chr4	40316485	40330419	LINC02265
chr17	46841774	46842167	208.537	chr17	46833201	46886730	WNT9B
chr18	42596197	42596564	208.537	chr18	42159283	42691422	LINC00907
chr19	45770074	45770538	208.537	chr19	45767796	45772504	DM1-AS
chr19	45770074	45770538	208.537	chr19	45769709	45782552	DMPK
chr19	46840482	46840877	208.537	chr19	46838136	46850846	AP2S1
chr20	46174480	46174962	208.537	chr20	46173739	46308498	CDH22
chr22	44081139	44081533	208.537	chr22	43999211	44172949	PARVB
chr22	46013355	46013744	208.537	chr22	46013606	46015498	BX537318.1
chr2	38376645	38377029	208.536	chr2	38293954	38377285	ATL2
chr4	39135257	39135666	208.536	chr4	39133913	39135608	AC079921.2
chr4	39135257	39135666	208.536	chr4	39066974	39182258	AC079921.1
chr6	36095127	36095532	208.536	chr6	36027677	36111236	MAPK14
chr9	33403348	33403705	208.536	chr9	33401478	33410553	AL356218.2
chr17	34998206	34998545	208.536	chr17	34980512	35009743	LIG3
chr17	38491981	38492335	208.536	chr17	38419280	38512385	ARHGAP23
chr19	33771582	33771945	208.536	chr19	33621953	33773509	CHST8
chr20	37178204	37178568	208.536	chr20	37101226	37179588	MROH8
chr20	37178204	37178568	208.536	chr20	37178410	37241619	RPN2
chr22	33203257	33203599	208.536	chr22	33162226	33922841	LARGE1
chr1	25619054	25619482	208.535	chr1	25617468	25786207	MAN1C1
chr3	9500472	9501127	208.535	chr3	9498361	9553822	LHFPL4
chr4	26719958	26720380	208.535	chr4	26576437	26756223	TBC1D19
chr11	6353424	6353827	208.535	chr11	6319140	6360454	AC068733.3
chr11	13344130	13344516	208.535	chr11	13276652	13387266	ARNTL
chr16	22206000	22206414	208.535	chr16	22206278	22288738	EEF2K
chr17	7213735	7214202	208.535	chr17	7187187	7219841	DLG4
chr2	2120798	2121187	208.534	chr2	1789113	2331664	MYT1L
chr7	5494605	5494998	208.534	chr7	5431335	5513809	FBXL18
chr17	412086	412647	208.534	chr17	404468	414023	AC141424.1
chr17	412086	412647	208.534	chr17	410325	431062	C17orf97
chr17	3535515	3535896	208.534	chr17	3510502	3557812	TRPV3
chr19	506683	507079	208.534	chr19	490046	507833	AC005775.1
chr1	172429242	172429706	207.55	chr1	172370189	172444086	PIGC
chr1	172429242	172429706	207.55	chr1	172420685	172468831	C1orf105
chr1	235253139	235253570	207.55	chr1	235131634	235328219	ARID4B
chr1	243343948	243344328	207.55	chr1	243256034	243500091	SDCCAG8
chr2	230008162	230008555	207.55	chr2	229922302	230013119	FBXO36
chr2	235779369	235779836	207.55	chr2	235773855	235783387	AC064874.1
chr2	235779369	235779836	207.55	chr2	235494043	236131800	AGAP1
chr4	168183683	168184114	207.55	chr4	168170097	168194861	AC068989.1
chr4	168183683	168184114	207.55	chr4	168092537	168187736	ANXA10
chr3	113051162	113051532	207.549	chr3	113050912	113063443	AC078785.2
chr3	113051162	113051532	207.549	chr3	113019468	113184377	AC078785.1
chr4	119286393	119286789	207.549	chr4	119212587	119295517	USP53
chr5	122415494	122415909	207.549	chr5	122311354	122464219	SNCAIP
chr7	135281452	135281964	207.549	chr7	135246113	135317752	AC009542.2
chr7	137091367	137091798	207.549	chr7	136685559	137182107	AC009264.1
chr12	132284230	132284585	207.549	chr12	132282814	132284606	AC148477.4
chr12	132284230	132284585	207.549	chr12	132196372	132329589	GALNT9
chr13	113029398	113029821	207.549	chr13	112894378	113099742	MCF2L
chrX	132092397	132092828	207.549	chrX	132076993	132128020	FRMD7
chr1	75203636	75204067	207.548	chr1	75202131	75611116	SLC44A5
chr1	87084273	87084611	207.548	chr1	86914635	87109982	HS2ST1
chr1	87084273	87084611	207.548	chr1	86993009	87169204	AC093155.3
chr2	87341604	87341994	207.548	chr2	87311460	87348728	AC068279.2
chr5	72955761	72956136	207.548	chr5	72956041	73090522	FCHO2
chr5	97161854	97162316	207.548	chr5	97160867	97183247	RIOK2
chr5	97161854	97162316	207.548	chr5	97089075	97437217	LIX1-AS1
chr13	89695638	89696056	207.548	chr13	89402398	89818453	LINC02336
chr17	69235466	69235833	207.548	chr17	69147214	69244846	ABCA10
chr4	57442689	57443148	207.547	chr4	57424495	57478341	LINC02380
chr8	51526031	51526420	207.547	chr8	51319577	51809445	PXDNL
chr11	59058375	59058802	207.547	chr11	58933643	59058659	AP001636.3
chr14	62126868	62127287	207.547	chr14	62114353	62130962	LINC00643
chr16	67546733	67547411	207.547	chr16	67518418	67546788	RIPOR1
chr18	50195089	50195456	207.547	chr18	49822789	50195147	MYO5B
chr22	46006308	46006764	207.547	chr22	46006616	46010777	BX537318.2
chr2	38315755	38316155	207.546	chr2	38293954	38377285	ATL2
chr4	41661488	41661851	207.546	chr4	41359607	41700044	LIMCH1
chr13	31431708	31432076	207.546	chr13	31419989	31437999	AL161616.2
chr17	40791812	40792224	207.546	chr17	40792196	40799959	KRT28
chr19	38634617	38635036	207.546	chr19	38619082	38636955	EIF3K
chr19	44689129	44689551	207.546	chr19	44631573	44725217	AC243964.3
chr21	37675169	37675586	207.546	chr21	37607373	38121345	KCNJ6
chr1	22131894	22132290	207.545	chr1	22117313	22143969	WNT4
chr6	24855915	24856359	207.545	chr6	24804282	25042170	RIPOR2
chr11	26297161	26297582	207.545	chr11	26285578	26331289	ANO3-AS1
chr11	26297161	26297582	207.545	chr11	26188842	26663289	ANO3
chr13	24322451	24322844	207.545	chr13	24307166	24322535	C1QTNF9
chr21	25881782	25882228	207.545	chr21	25880550	26171128	APP
chr1	16960585	16960997	207.544	chr1	16740273	16972964	CROCC
chr1	17336078	17336443	207.544	chr1	17308195	17364004	PADI4
chr2	11682000	11682425	207.544	chr2	11681460	11683328	AC106875.1
chr2	11682000	11682425	207.544	chr2	11677595	11827409	LPIN1
chr9	3467588	3467960	207.544	chr9	3218297	3526004	RFX3
chr11	14789887	14790256	207.544	chr11	14643804	14872044	PDE3B
chr16	12067849	12068215	207.544	chr16	11976734	12574287	SNX29
chr16	16127624	16128032	207.544	chr16	15949577	16143074	ABCC1
chr17	10631015	10631445	207.544	chr17	10628526	10657309	MYH3
chr12	101917731	101918186	206.551	chr12	101877580	102012130	DRAM1
chr12	121552651	121552968	206.551	chr12	121429096	121581023	KDM2B
chr14	30283875	30284259	206.551	chr14	29952397	30297043	AL133372.2
chr16	2927048	2927426	206.551	chr16	2911937	2951208	FLYWCH1
chr1	976032	976414	206.55	chr1	975204	982093	PERM1
chr17	76000467	76001043	205.552	chr17	75979231	76005999	TEN1-CDK3
chr17	76000467	76001043	205.552	chr17	75979240	76000586	TEN1
chr17	76000467	76001043	205.552	chr17	76000906	76005999	CDK3
chr16	3131755	3132115	205.551	chr16	3129777	3142804	ZNF213
chr16	3131755	3132115	205.551	chr16	3100696	3143734	ZNF213-AS1
chr19	11434916	11435342	205.551	chr19	11420604	11435782	CCDC151
chr19	11434916	11435342	205.551	chr19	11435288	11450968	PRKCSH
chr19	35142934	35143309	205.551	chr19	35138808	35143109	FXYD1
chr19	35142934	35143309	205.551	chr19	35138824	35151336	AC020907.2
chr19	35142934	35143309	205.551	chr19	35143250	35154302	FXYD7
chr21	32600991	32601351	205.551	chr21	32592079	32612603	CFAP298
chr21	32600991	32601351	205.551	chr21	32402511	32612865	CFAP298-TCP10L
chr7	149789945	149790511	204.553	chr7	149776042	149833979	SSPO
chr11	119481285	119481727	204.553	chr11	119364359	119526664	USP2-AS1
chr12	102811150	102811485	204.553	chr12	102809280	102824399	LINC00485
chr1	6727465	6727848	204.552	chr1	6724637	6730012	LINC01672
chr8	22756048	22756633	204.552	chr8	22690150	22798616	AC055854.1
chr8	22756048	22756633	204.552	chr8	22713251	23000000	PEBP4
chr9	37904206	37904610	204.552	chr9	37879400	37904353	SLC25A51
chr9	37904206	37904610	204.552	chr9	37588413	38068687	AL138752.2
chr10	77846614	77847040	204.552	chr10	77790791	77926755	DLG5
chr11	64894226	64894610	204.552	chr11	64894546	64917211	ATG2A
chr17	38509367	38509694	204.552	chr17	38419280	38512385	ARHGAP23
chr18	22930095	22930464	204.552	chr18	22699481	22933764	AC090912.1
chr18	22930095	22930464	204.552	chr18	22798261	23026488	RBBP8
chr1	145721040	145721533	203.555	chr1	145719471	145739288	CD160
chr1	205657565	205657948	203.555	chr1	205657851	205680509	SLC45A3
chr3	151145997	151146384	203.555	chr3	151085697	151437072	MED12L
chr9	127943699	127944072	203.555	chr9	127940582	127980989	FAM102A
chr12	96489282	96489721	203.555	chr12	96489571	96875555	CFAP54
chr15	83011573	83011911	203.555	chr15	82988441	83011641	C15orf40
chr15	83011573	83011911	203.555	chr15	82925884	83103443	AC022558.2
chr4	70601450	70601847	203.554	chr4	70592256	70607288	AMBN
chr6	45419473	45419861	203.554	chr6	45328157	45664349	RUNX2
chr12	47717452	47717893	203.554	chr12	47706083	47742294	AC004241.1
chr12	47717452	47717893	203.554	chr12	47709734	47725567	ENDOU
chr12	51590667	51590991	203.554	chr12	51590266	51812864	SCN8A
chr12	54527139	54527611	203.554	chr12	54497752	54548243	NCKAP1L
chr14	33792718	33793134	203.554	chr14	32934396	33804176	NPAS3
chr15	63945233	63945637	203.554	chr15	63907036	64072033	DAPK2
chr18	63318077	63318520	203.554	chr18	63123346	63320128	BCL2
chr20	50186236	50186642	203.554	chr20	50184598	50191498	CEBPB-AS1
chr1	3283995	3284336	203.553	chr1	3069168	3438621	PRDM16
chr1	6486322	6486843	203.553	chr1	6466092	6520061	PLEKHG5
chr1	19882111	19882579	203.553	chr1	19882395	19912945	OTUD3
chr12	4849026	4849375	203.553	chr12	4720400	4851927	GALNT8
chr17	10616513	10616962	203.553	chr17	10579040	10623036	AC005323.1
chr17	10616513	10616962	203.553	chr17	10383144	10623886	MYHAS
chr20	19212848	19213196	203.553	chr20	19212852	19213477	AL136090.1
chr20	19212848	19213196	203.553	chr20	19212642	19722926	SLC24A3
chr22	17742419	17742835	203.553	chr22	17734138	17774770	BID
chr1	165403883	165404274	202.556	chr1	165400922	165445355	RXRG
chr5	174419524	174419974	202.556	chr5	174336295	174532457	LINC01411
chr10	86688325	86688724	202.556	chr10	86668449	86736068	LDB3
chr12	121794916	121795280	202.556	chr12	121777754	121803403	RHOF
chr12	121794916	121795280	202.556	chr12	121795267	121803906	LINC01089
chr16	67185318	67185781	202.556	chr16	67184379	67190185	EXOC3L1
chr18	59084174	59084563	202.556	chr18	59081911	59085920	AC040963.1
chr1	33094986	33095352	201.557	chr1	33081104	33123492	AZIN2
chr1	155084684	155085088	201.557	chr1	155078837	155087538	EFNA3
chr1	155084684	155085088	201.557	chr1	155063748	155086807	AL691442.2
chr3	132029258	132029700	201.557	chr3	131533555	132285410	CPNE4
chr14	58166412	58166828	201.557	chr14	57999735	58298139	ARMH4
chr15	65384838	65385270	201.557	chr15	65381484	65422947	IGDCC4
chr6	31137444	31137852	201.556	chr6	31137534	31139066	PSORS1C2
chr6	31137444	31137852	201.556	chr6	31114750	31140092	PSORS1C1
chr7	6526435	6526860	201.556	chr7	6497462	6551436	GRID2IP
chr1	220046459	220046835	200.561	chr1	219968600	220046530	EPRS1
chr3	195747865	195748187	200.561	chr3	195746765	195811973	MUC4
chr1	155323332	155323653	200.56	chr1	155320894	155331114	RUSC1
chr1	155323332	155323653	200.56	chr1	155316863	155324176	RUSC1-AS1
chr3	155870398	155870803	200.56	chr3	155870650	155944020	GMPS
chr4	119627112	119627575	200.56	chr4	119494397	119628804	PDE5A
chr5	157253472	157253838	200.56	chr5	157142933	157255185	ITK
chr2	66575294	66575723	200.559	chr2	66574030	66731223	LINC01798
chr2	71331472	71331812	200.559	chr2	71276561	71435069	ZNF638
chr6	68778654	68778988	200.559	chr6	68635282	69389506	ADGRB3
chr6	80338124	80338566	200.559	chr6	80106647	80346270	BCKDHB
chr7	55254863	55255250	200.559	chr7	55235965	55255635	ELDR
chr16	67481141	67481569	200.559	chr16	67438014	67481181	ATP6V0D1
chr16	67481141	67481569	200.559	chr16	67481314	67505977	AC009061.2
chr17	74736662	74737057	200.559	chr17	74670578	74747335	RAB37
chr17	76408576	76408929	200.559	chr17	76389456	76453152	UBE2O
chr20	63786195	63786579	200.559	chr20	63743666	63832038	ZBTB46
chr1	44217711	44218099	200.558	chr1	44213455	44220681	DMAP1
chr2	46461387	46461783	200.558	chr2	46429195	46484424	AC016912.1
chr5	43105620	43106078	200.558	chr5	43065176	43192021	ZNF131
chr6	30678941	30679307	200.558	chr6	30676389	30687895	PPP1R18
chr6	32255077	32255496	200.558	chr6	32254640	32407763	TSBP1-AS1
chr12	54404358	54404773	200.558	chr12	54395261	54419266	ITGA5
chr12	54404358	54404773	200.558	chr12	54353661	54497688	AC079313.2
chr12	54404358	54404773	200.558	chr12	54353792	54466985	AC079313.1
chr16	47143335	47143812	200.558	chr16	47077703	47143945	NETO2
chr17	17141880	17142310	200.558	chr17	17042545	17217679	MPRIP
chr18	50819857	50820318	200.558	chr18	50795120	50825402	MRO
chr21	40386295	40386667	200.558	chr21	40010999	40847158	DSCAM
chr16	3983013	3983392	200.557	chr16	3953387	4116442	ADCY9
chr17	8073616	8073996	200.557	chr17	8072636	8087716	ALOX12B
chr1	237041874	237042198	199.566	chr1	237042184	237833988	RYR2
chr1	116570281	116570682	199.565	chr1	116514534	116571039	CD58
chr1	201512887	201513381	199.565	chr1	201507241	201534784	AC096677.1
chr1	205984081	205984617	199.565	chr1	205976740	206003461	RAB7B
chr2	176126965	176127428	199.565	chr2	176121611	176137098	HOXD-AS2
chr2	199471430	199471838	199.565	chr2	199457700	199476935	SATB2-AS1
chr6	152552596	152552975	199.565	chr6	152121684	152637801	SYNE1
chr9	135087331	135087717	199.565	chr9	135075422	135121179	OLFM1
chr10	118241258	118241664	199.565	chr10	118241468	118267710	AL354863.1
chr1	84944739	84945298	199.564	chr1	84925583	84997113	MCOLN2
chr2	113203877	113204293	199.564	chr2	113157325	113209396	PSD4
chr4	109998816	109999183	199.564	chr4	109912883	110013766	EGF
chr7	97928260	97928685	199.564	chr7	97928082	97928300	AC079781.4
chr7	97928260	97928685	199.564	chr7	97851688	97972985	AC079781.5
chr9	69549454	69549859	199.564	chr9	69427532	69672371	APBA1
chr10	100046018	100046371	199.564	chr10	100042193	100081869	CPN1
chr12	78181564	78181933	199.564	chr12	77324641	78213010	NAV3
chr15	78131194	78131708	199.564	chr15	78131498	78171945	IDH3A
chr15	78131194	78131708	199.564	chr15	78104606	78131535	CIB2
chr2	46464455	46464820	199.563	chr2	46429195	46484424	AC016912.1
chr3	56557442	56557969	199.563	chr3	56557161	56621837	CCDC66
chr8	52008477	52008895	199.563	chr8	51961458	52022974	AC064807.2
chr16	49857592	49858223	199.563	chr16	49487524	49857919	ZNF423
chr19	39328083	39328481	199.563	chr19	39328353	39342372	GMFG
chr19	41563370	41563775	199.563	chr19	41549518	41586844	CEACAM21
chr19	47863433	47864008	199.563	chr19	47863409	47865459	LINC01595
chr20	46562443	46562836	199.563	chr20	46557823	46684467	SLC13A3
chr22	38973593	38973946	199.563	chr22	38952741	38992778	APOBEC3A
chr22	42444354	42444768	199.563	chr22	42438023	42446195	AL022316.1
chr7	29921417	29921841	199.562	chr7	29920104	29990289	SCRN1
chr7	35801778	35802213	199.562	chr7	35800932	35907105	SEPTIN7
chr8	26571246	26571630	199.562	chr8	26514031	26658178	DPYSL2
chr9	36637922	36638268	199.562	chr9	36572862	36677683	MELK
chr19	33125875	33126262	199.562	chr19	33080899	33130542	GPATCH1
chr21	36125502	36125923	199.562	chr21	36069642	36126640	AP000688.1
chr22	35623289	35623675	199.562	chr22	35606764	35637951	MB
chr6	11241649	11242035	199.561	chr6	11173452	11259099	AL139807.1
chr6	11241649	11242035	199.561	chr6	11183298	11382348	NEDD9
chr9	15211456	15211804	199.561	chr9	15163622	15307360	TTC39B
chr18	3998701	3999123	199.561	chr18	3962353	4024150	DLGAP1-AS4
chr18	3998701	3999123	199.561	chr18	3496032	4455307	DLGAP1
chr1	205061543	205061978	198.568	chr1	205042937	205078289	CNTN2
chr1	240888034	240888492	198.568	chr1	240775515	241357230	RGS7
chr4	189202283	189202627	198.568	chr4	189193100	189204877	AC107391.1
chr5	160439092	160439482	198.568	chr5	160438594	160487426	MIR3142HG
chr1	58769273	58769608	198.567	chr1	58715609	58771295	AL136985.3
chr3	63993602	63993980	198.567	chr3	63863867	64003462	ATXN7
chr3	114383793	114384120	198.567	chr3	114351771	114388978	ZBTB20-AS1
chr3	114383793	114384120	198.567	chr3	114314501	115147271	ZBTB20
chr8	65644933	65645378	198.567	chr8	65644734	65771261	MTFR1
chr10	88986968	88987371	198.567	chr10	88935074	88991339	ACTA2
chr10	116682277	116682659	198.567	chr10	116671192	116850251	HSPA12A
chr14	74608884	74609269	198.567	chr14	74498183	74612378	LTBP2
chr14	74860899	74861309	198.567	chr14	74852871	74876154	PROX2
chr14	76352731	76353121	198.567	chr14	76310712	76501837	ESRRB
chr15	84748519	84748974	198.567	chr15	84748592	84806445	ZNF592
chr16	88737242	88737713	198.567	chr16	88715338	88785220	PIEZO1
chr16	88737242	88737713	198.567	chr16	88731180	88741425	AC138028.2
chr2	57759803	57760188	198.566	chr2	57755428	57766052	ACTG1P22
chr13	21297888	21298254	198.566	chr13	21298139	21306373	MIPEPP3
chr16	46673344	46673731	198.566	chr16	46673443	46673927	AC012186.3
chr16	46673344	46673731	198.566	chr16	46656132	46689518	VPS35
chr17	58587668	58588055	198.566	chr17	58556678	58692055	TEX14
chr2	177906049	177906532	197.569	chr2	177623244	178072777	PDE11A
chr10	93376388	93376769	197.569	chr10	93306429	93482334	MYOF
chr15	51281338	51281770	197.569	chr15	51037488	51293912	MIR4713HG
chr15	51281338	51281770	197.569	chr15	51208057	51338601	CYP19A1
chr1	6209142	6209566	197.568	chr1	6185020	6209389	RPL22
chr1	6209142	6209566	197.568	chr1	6205475	6221299	RNF207
chr2	11412008	11412366	197.568	chr2	11405508	11427186	AC099344.3
chr17	48636392	48636809	197.568	chr17	48635923	48647023	AC103702.2
chr20	35992709	35993079	197.568	chr20	35954564	36030700	CNBD2
chr1	171226760	171227162	196.571	chr1	171199244	171227788	AL021026.1
chr1	171226760	171227162	196.571	chr1	170748573	171251857	BX284613.2
chr2	65040633	65041046	196.57	chr2	65030727	65053017	LINC02576
chr2	65040633	65041046	196.57	chr2	64901840	65056168	LINC02245
chr3	125972337	125972746	196.57	chr3	125969160	125983454	ROPN1B
chr5	100430221	100430608	196.57	chr5	100399047	100526912	AC113385.1
chr5	100430221	100430608	196.57	chr5	100428124	100535262	AC021086.1
chr5	170638726	170639085	196.57	chr5	170353487	170736632	KCNIP1
chr7	128461381	128461795	196.57	chr7	128455840	128493859	AC010655.4
chr7	128461381	128461795	196.57	chr7	128455937	128469197	AC010655.2
chr11	107549260	107549616	196.57	chr11	107502726	107565746	ALKBH8
chr11	119168499	119168966	196.57	chr11	119166568	119184016	NLRX1
chrX	103687873	103688290	196.57	chrX	103687284	103691772	MORF4L2-AS1
chrX	103687873	103688290	196.57	chrX	103675496	103688158	MORF4L2
chr6	22828424	22828850	196.569	chr6	22744395	23031780	AL035401.1
chr9	18442625	18443071	196.569	chr9	17906563	18910950	ADAMTSL1
chr14	25132816	25133175	196.569	chr14	25124467	25156314	LINC02286
chr20	49484157	49484516	196.569	chr20	49293394	49484297	KCNB1
chr22	22321953	22322361	196.569	chr22	22298124	22329122	AC245060.7
chr22	23984430	23984765	196.569	chr22	23976872	23991421	AC253536.1
chr1	155176564	155176991	195.572	chr1	155173787	155184971	TRIM46
chr1	155176564	155176991	195.572	chr1	155169409	155187272	AL713999.1
chr5	126234564	126235015	195.572	chr5	125333369	126368755	AC116362.1
chr1	42747158	42747537	195.571	chr1	42746335	42767084	P3H1
chr6	53794231	53794635	195.571	chr6	53739266	53794904	AL590652.1
chr6	53794231	53794635	195.571	chr6	53794497	53924125	LRRC1
chr6	55445591	55446006	195.571	chr6	55434369	55579214	HMGCLL1
chr8	10838834	10839231	195.571	chr8	10725399	10839847	PINX1
chr12	56258200	56258682	195.571	chr12	56237807	56258384	ANKRD52
chr15	70585114	70585630	195.571	chr15	70570958	70586606	LINC02204
chr17	65556426	65556801	195.571	chr17	65538102	65641033	AC004805.1
chr17	65556426	65556801	195.571	chr17	65528563	65561648	AXIN2
chr17	78112581	78113008	195.571	chr17	78110458	78132407	TMC6
chr1	156383001	156383283	194.574	chr1	156369211	156385219	RHBG
chr9	128863513	128863976	194.574	chr9	128819663	128881931	AL441992.3
chr9	128863513	128863976	194.574	chr9	128832942	128882494	KYAT1
chr9	131336203	131336635	194.574	chr9	131289459	131359022	PLPP7
chr1	39902142	39902624	194.573	chr1	39895426	39902256	MYCL
chr6	44074531	44074905	194.573	chr6	44058792	44089288	AL109615.2
chr6	44074531	44074905	194.573	chr6	43995723	44074652	AL109615.3
chr11	72725181	72725616	194.573	chr11	72685069	72793599	ARAP1
chr15	42084372	42084705	194.573	chr15	42067009	42094562	PLA2G4D
chr15	58070821	58071177	194.573	chr15	58065225	58071043	AC025431.1
chr15	58070821	58071177	194.573	chr15	57953424	58497866	ALDH1A2
chr16	67416337	67416702	194.573	chr16	67394152	67416833	ZDHHC1
chr19	45607235	45607627	194.573	chr19	45606994	45645629	EML2
chr19	45883365	45883703	194.573	chr19	45883608	45886141	IRF2BP1
chr22	46803336	46803696	194.573	chr22	46762617	47175699	TBC1D22A
chr1	36368997	36369372	194.572	chr1	36339624	36385924	STK40
chr2	21042880	21043301	194.572	chr2	21001429	21044073	APOB
chr11	20110838	20111304	194.572	chr11	19350724	20121601	NAV2
chr19	17574091	17574478	194.572	chr19	17555649	17583162	COLGALT1
chr20	9393251	9393658	194.572	chr20	9068763	9481242	PLCB4
chr1	145891853	145892237	193.575	chr1	145891208	145910111	ITGA10
chr8	41528764	41529179	193.575	chr8	41509593	41578421	AC009630.1
chr12	1634510	1635014	193.574	chr12	1529891	1647212	WNT5B
chr19	13061351	13061726	193.574	chr19	12995608	13098796	NFIX
chr22	25048703	25049126	193.574	chr22	25048967	25051966	AL022323.1
chr22	25048703	25049126	193.574	chr22	24952730	25197448	KIAA1671
chr22	38843241	38843675	193.574	chr22	38818452	38844028	NPTXR
chr1	147242372	147243253	192.576	chr1	147242654	147295765	CHD1L
chr1	147242372	147243253	192.576	chr1	147172755	147295734	AC242426.2
chr1	147242372	147243253	192.576	chr1	147175351	147243050	FMO5
chr9	112844641	112845069	192.576	chr9	112750760	112881671	SNX30
chr11	118565901	118566286	192.576	chr11	118544528	118572970	IFT46
chr17	80196032	80196436	192.576	chr17	80169992	80209331	CARD14
chr3	42880966	42881400	192.575	chr3	42804752	42887974	ACKR2
chr3	42880966	42881400	192.575	chr3	42809414	42908105	AC099329.2
chr3	42880966	42881400	192.575	chr3	42809483	42942792	KRBOX1
chr3	42880966	42881400	192.575	chr3	42809446	43055871	AC092042.3
chr8	52737128	52737581	192.575	chr8	52622458	52745843	RB1CC1
chr9	385799	386168	192.575	chr9	214854	465259	DOCK8
chr15	74307811	74308168	192.575	chr15	74202705	74336472	CCDC33
chr17	76465923	76466402	192.575	chr17	76453351	76470117	AANAT
chr1	156066286	156066698	191.579	chr1	156061160	156070504	RAB25
chr3	123652331	123652715	191.579	chr3	123610049	123884331	MYLK
chr3	198080232	198080945	191.579	chr3	198053522	198080720	ANKRD18DP
chr9	128191404	128191855	191.579	chr9	128191655	128255248	DNM1
chr9	128191404	128191855	191.579	chr9	128161251	128204383	CIZ1
chr8	116766142	116766531	191.578	chr8	116642130	116766925	EIF3H
chr8	116766142	116766531	191.578	chr8	116766505	116849463	UTP23
chr9	75077123	75077521	191.578	chr9	75060573	75088217	NMRK1
chr10	58385083	58385449	191.578	chr10	58385345	58399220	TFAM
chr12	95073495	95073887	191.578	chr12	95020229	95073628	NR2C1
chr12	116277672	116278023	191.578	chr12	115953872	116277719	MED13L
chr14	69574703	69575074	191.578	chr14	69569799	69574871	CCDC177
chr14	105528347	105528757	191.578	chr14	105526583	105530202	TMEM121
chr12	50075173	50075576	191.577	chr12	50057548	50083611	ASIC1
chr14	23559445	23559879	191.577	chr14	23511760	23560778	ZFHX2-AS1
chr14	23559445	23559879	191.577	chr14	23555988	23560271	THTPA
chr14	23559445	23559879	191.577	chr14	23559565	23568070	AP1G2
chr15	34342994	34343453	191.577	chr15	34341719	34343136	NOP10
chr15	34342994	34343453	191.577	chr15	34343315	34357737	NUTM1
chr15	41989493	41989849	191.577	chr15	41972763	41999094	PLA2G4E-AS1
chr15	41989493	41989849	191.577	chr15	41981582	42051190	PLA2G4E
chr16	24042075	24042426	191.577	chr16	23835983	24220611	PRKCB
chr18	37444784	37445113	191.577	chr18	37243040	37565827	CELF4
chr19	30222355	30222804	191.577	chr19	30219666	30228715	AC005597.1
chr22	25447813	25448174	191.577	chr22	25448105	25520854	CRYBB2P1
chr5	6582977	6583290	191.576	chr5	6582136	6600288	LINC01018
chr6	3251424	3251922	191.576	chr6	3231403	3303373	PSMG4
chr12	5965862	5966215	191.576	chr12	5948874	6124770	VWF
chr16	4956163	4956512	191.576	chr16	4882507	4960741	PPL
chr20	2207552	2207981	191.576	chr20	2207217	2213151	AL121899.1
chr20	2207552	2207981	191.576	chr20	2207328	2341059	AL121899.2
chr2	222561785	222562226	190.581	chr2	222424543	222562621	SGPP2
chr1	176559804	176560223	190.58	chr1	176463171	176845601	PAPPA2
chr5	154405212	154405533	190.58	chr5	154190730	154420984	GALNT10
chr5	154405212	154405533	190.58	chr5	154325568	154445850	SAP30L-AS1
chr9	74952120	74952736	190.58	chr9	74946583	74952912	C9orf40
chr12	56126209	56126516	190.58	chr12	56118260	56127514	ZC3H10
chr12	56126209	56126516	190.58	chr12	56120033	56129619	AC034102.6
chr12	56126209	56126516	190.58	chr12	56118250	56144671	ESYT1
chr15	65054239	65054651	190.58	chr15	65053337	65076690	RASL12
chr4	7719560	7719968	190.579	chr4	7192538	7742836	SORCS2
chr22	29553745	29554084	190.579	chr22	29505879	29555216	THOC5
chrY	16639831	16640195	190.579	chrY	16599730	16644539	AC011751.1
chr1	233025177	233025529	189.586	chr1	232983435	233295725	PCNX2
chr2	164842027	164842364	189.586	chr2	164653624	164843679	COBLL1
chr2	164842027	164842364	189.586	chr2	164840661	165208261	AC019197.1
chr2	178522927	178523265	189.586	chr2	178521183	178779963	TTN-AS1
chr2	240513832	240514180	189.586	chr2	240479422	240569209	ANKMY1
chr3	187740831	187741249	189.586	chr3	187721377	187745725	BCL6
chr1	154760443	154760928	189.585	chr1	154697455	154870281	KCNN3
chr1	161440226	161440640	189.585	chr1	161433444	161440996	AL831711.1
chr1	161440226	161440640	189.585	chr1	161403409	161470523	AL592295.3
chr2	161586579	161586927	189.585	chr2	161577192	161625752	AC062022.2
chr2	161586579	161586927	189.585	chr2	161424332	161985282	SLC4A10
chr3	117997406	117997830	189.585	chr3	117672154	117997592	AC092691.1
chr3	149273097	149273525	189.585	chr3	149229356	149291800	CPHL1P
chr5	132501163	132501597	189.585	chr5	132410832	132646079	AC116366.3
chr8	133569640	133569978	189.585	chr8	133454848	133571940	ST3GAL1
chr9	109469617	109470049	189.585	chr9	109375466	109498313	PTPN3
chr9	131478327	131478780	189.585	chr9	131373636	131500197	PRRC2B
chr12	121776124	121776631	189.585	chr12	121712752	121783001	TMEM120B
chr1	77979286	77979739	189.584	chr1	77979175	78017964	DNAJB4
chr1	77979286	77979739	189.584	chr1	77979542	78138444	GIPC2
chr2	106104353	106104723	189.584	chr2	106093303	106194339	UXS1
chr7	102279394	102279850	189.584	chr7	101815904	102283958	CUX1
chr15	89496175	89496660	189.584	chr15	89471398	89496589	RHCG
chr15	98292459	98292885	189.584	chr15	98038571	98293199	AC022523.1
chr4	57037969	57038367	189.583	chr4	57030773	57110385	IGFBP7
chr11	73964333	73964669	189.583	chr11	73963657	73970287	AP003717.1
chr11	73964333	73964669	189.583	chr11	73950319	73970366	DNAJB13
chr12	50070449	50070868	189.583	chr12	50057548	50083611	ASIC1
chr14	68795860	68796246	189.583	chr14	68787660	68796253	ZFP36L1
chr14	76784772	76785148	189.583	chr14	76781733	76786724	VASH1-AS1
chr15	61835467	61835897	189.583	chr15	61834682	61935738	AC009554.1
chr16	57092780	57093177	189.583	chr16	57092583	57148369	CPNE2
chr16	75233826	75234269	189.583	chr16	75228181	75268053	BCAR1
chr20	58237079	58237428	189.583	chr20	58228940	58309451	PPP4R1L
chr20	59598698	59599022	189.583	chr20	59577509	59847711	PHACTR3
chr3	45761109	45761528	189.582	chr3	45755449	45796536	SLC6A20
chr15	31215427	31215748	189.582	chr15	31215622	31224445	LINC02352
chr17	45852674	45853052	189.582	chr17	45799390	45895680	MAPT-AS1
chr19	44657178	44657659	189.582	chr19	44643798	44666162	PVR
chr19	44657178	44657659	189.582	chr19	44631573	44725217	AC243964.3
chr20	34874034	34874371	189.582	chr20	34872146	34927962	ACSS2
chr21	32562405	32562774	189.582	chr21	32402511	32612865	CFAP298-TCP10L
chr21	32562405	32562774	189.582	chr21	32497967	32587373	TCP10L
chr21	36747738	36748085	189.582	chr21	36699115	36749917	SIM2
chr1	19651163	19651539	189.581	chr1	19596979	19658456	NBL1
chr1	19651163	19651539	189.581	chr1	19597067	19656927	MICOS10-NBL1
chr9	1042488	1042904	189.581	chr9	1041655	1042608	AL358976.1
chr9	4315554	4315987	189.581	chr9	3824127	4348392	GLIS3
chr12	3681237	3681662	189.581	chr12	3606633	3764819	CRACR2A
chr17	28494693	28495150	189.581	chr17	28473293	28497781	SLC13A2
chr17	28494693	28495150	189.581	chr17	28455752	28614185	AC005726.1
chr19	5567468	5567833	189.581	chr19	5558167	5578349	TINCR
chr1	152347128	152347517	188.592	chr1	152168125	152445456	FLG-AS1
chr1	156096561	156096968	188.592	chr1	156082573	156140089	LMNA
chr1	226064773	226065174	188.592	chr1	226061851	226073212	H3-3A
chr2	176653821	176654262	188.592	chr2	176495255	176819180	LINC01117
chr4	166091892	166092322	188.592	chr4	165873237	166104457	TLL1
chr5	139341619	139341982	188.592	chr5	139341587	139369720	PAIP2
chr7	151632267	151632688	188.592	chr7	151556124	151877125	PRKAG2
chr3	113626780	113627120	188.591	chr3	113532296	113629578	SIDT1
[truncated: 9,001 more rows]

## Sheet: BAMS2_peaks_CTCF
chr	start	end	length	abs_summit	pileup	#NAME?	fold_enrichment	#NAME?
chr1	16140	16338	199	16242	19.00	20.92591	11.27086	18.25964
chr1	181451	181606	156	181525	23.00	17.79388	8.21982	15.17568
chr1	186792	186916	125	186864	9.00	6.39844	4.64714	4.08938
chr1	267894	268124	231	268001	47.00	58.63659	22.30625	55.57012
chr1	586086	586227	142	586131	24.00	28.28853	14.08858	25.52535
chr1	778647	779025	379	778807	50.00	42.64238	12.52568	39.72878
chr1	779110	779288	179	779191	14.00	8.64645	5.13739	6.24572
chr1	817991	818188	198	818074	9.00	7.97447	5.63543	5.59932
chr1	850459	850661	203	850551	14.00	14.09616	8.45315	11.54868
chr1	858038	858207	170	858116	17.00	18.12241	10.14378	15.49932
chr1	869529	870214	686	869897	65.00	80.23289	25.54366	76.94381
chr1	904273	904553	281	904467	13.00	8.46517	5.22427	6.07056
chr1	904612	904937	326	904773	110.00	127.47013	27.26177	123.51481
chr1	905213	905351	139	905300	11.00	5.07347	3.52971	2.84180
chr1	919659	920014	356	919817	35.00	36.47943	14.75513	33.62781
chr1	920980	921338	359	921192	33.00	25.00395	9.21989	22.28010
chr1	924946	925159	214	925076	26.00	23.64836	10.64745	20.94198
chr1	925612	925817	206	925723	12.00	9.04582	5.78330	6.63425
chr1	938132	938805	674	938312	32.00	31.43643	13.01355	28.63564
chr1	939195	939421	227	939309	27.00	20.30073	8.47528	17.64132
chr1	940311	940465	155	940385	18.00	12.49350	6.50736	9.98398
chr1	951449	951769	321	951586	43.00	46.87758	17.35141	43.92332
chr1	975771	976557	787	976213	95.00	109.93116	26.03262	106.26227
chr1	983792	984758	967	984314	103.00	111.49271	23.34147	107.80109
chr1	998592	998751	160	998668	21.00	14.03217	6.65915	11.48813
chr1	1001585	1002316	732	1002015	97.00	98.36529	20.24984	94.86060
chr1	1015266	1015682	417	1015565	31.00	27.16395	10.95976	24.41263
chr1	1019213	1019819	607	1019446	81.00	100.27414	28.08438	96.73973
chr1	1032260	1033340	1081	1033112	145.00	176.93622	32.76783	171.97899
chr1	1040739	1040908	170	1040820	19.00	12.08783	6.05377	9.58633
chr1	1059005	1059679	675	1059423	56.00	50.13806	13.99929	47.15097
chr1	1063613	1064140	528	1063987	86.00	127.16703	40.25054	123.22237
chr1	1064209	1064412	204	1064291	12.00	9.37363	5.98786	6.95019
chr1	1121893	1122671	779	1122272	101.00	113.59207	25.05136	109.86565
chr1	1174028	1174204	177	1174114	31.00	21.11604	7.85925	18.44781
chr1	1174528	1174653	126	1174588	16.00	10.86047	6.02029	8.39366
chr1	1205974	1206131	158	1206060	12.00	10.41161	6.63304	7.95632
chr1	1230803	1230989	187	1230867	12.00	7.68494	4.93957	5.32293
chr1	1250309	1250508	200	1250399	19.00	19.13833	10.20468	16.49825
chr1	1265081	1265297	217	1265193	25.00	26.43296	12.64669	23.69122
chr1	1290222	1290536	315	1290343	49.00	44.15795	13.55866	41.22896
chr1	1291693	1292424	732	1292020	58.00	55.95610	15.99922	52.91376
chr1	1301859	1302383	525	1302128	34.00	36.84052	15.37348	33.98642
chr1	1305302	1305510	209	1305405	22.00	16.92841	8.00898	14.32590
chr1	1306159	1306366	208	1306259	20.00	14.34898	7.07603	11.79600
chr1	1344700	1344906	207	1344775	22.00	21.47921	10.68841	18.80192
chr1	1349140	1350078	939	1349930	97.00	94.47380	18.76137	91.01682
chr1	1362169	1362301	133	1362183	10.00	4.52409	3.32957	2.32878
chr1	1371903	1372567	665	1372245	90.00	108.13925	27.54465	104.49844
chr1	1375190	1375353	164	1375242	23.00	15.11986	6.77259	12.55494
chr1	1399439	1399684	246	1399563	42.00	24.87316	7.17695	22.15221
chr1	1402046	1402394	349	1402170	28.00	26.41323	11.56751	23.67173
chr1	1430192	1430696	505	1430386	15.00	10.96529	6.30960	8.49363
chr1	1440742	1441869	1128	1441072	66.00	63.22212	16.45531	60.11042
chr1	1473501	1473629	129	1473583	7.00	5.79106	4.50835	3.51320
chr1	1504827	1505239	413	1505072	51.00	43.87152	12.77128	40.94750
chr1	1505439	1505831	393	1505688	30.00	28.78416	12.22485	26.01276
chr1	1550919	1551456	538	1551192	52.00	45.10892	13.01688	42.17182
chr1	1573874	1574418	545	1573990	44.00	37.89695	12.20279	35.02990
chr1	1597486	1597610	125	1597567	9.00	5.54182	4.09865	3.27854
chr1	1597672	1597904	233	1597790	16.00	9.33124	5.14570	6.90787
chr1	1599461	1599754	294	1599529	24.00	26.90900	13.27602	24.16179
chr1	1620151	1620438	288	1620247	29.00	33.81037	15.57398	30.98638
chr1	1644980	1645104	125	1645009	9.00	7.97447	5.63543	5.59932
chr1	1665678	1665988	311	1665865	37.00	49.26363	21.41464	46.28653
chr1	1678977	1679269	293	1679073	23.00	24.61933	12.24561	21.90279
chr1	1693132	1693283	152	1693190	18.00	16.39304	8.82956	13.80212
chr1	1724447	1724603	157	1724525	15.00	6.10780	3.59100	3.81387
chr1	1746421	1746583	163	1746476	23.00	16.05304	7.26452	13.46830
chr1	1752742	1752946	205	1752854	15.00	12.80811	7.43542	10.28870
chr1	1764351	1764527	177	1764433	13.00	12.80762	7.88960	10.28870
chr1	1779053	1779195	143	1779155	12.00	6.53157	4.24316	4.21951
chr1	1789070	1789348	279	1789225	33.00	32.78215	13.40790	29.96821
chr1	1796524	1796713	190	1796655	14.00	13.08799	7.84563	10.56113
chr1	1841819	1841949	131	1841856	10.00	8.40371	5.75346	6.01159
chr1	1855741	1855869	129	1855786	13.00	11.72186	7.23182	9.22979
chr1	1858645	1858881	237	1858784	27.00	18.58672	7.59285	15.95733
chr1	1899307	1899477	171	1899371	14.00	11.66344	6.97070	9.17167
chr1	1906073	1906818	746	1906408	132.00	162.67616	32.66501	158.01357
chr1	1908704	1909413	710	1909148	94.00	121.93036	32.53679	118.07350
chr1	1935836	1935973	138	1935884	9.00	6.39844	4.64714	4.08938
chr1	1943650	1944521	872	1944148	72.00	92.70542	28.78756	89.26962
chr1	1959767	1960944	1178	1960215	106.00	134.29971	32.38767	130.21898
chr1	2043480	2043677	198	2043564	20.00	18.20556	9.34225	15.57991
chr1	2043788	2044018	231	2043853	7.00	3.70224	3.15480	1.57944
chr1	2044611	2045634	1024	2044999	79.00	90.84823	24.21508	87.43668
chr1	2046009	2046214	206	2046188	10.00	7.38253	5.11185	5.03068
chr1	2046298	2047095	798	2046659	83.00	91.60596	22.77855	88.18359
chr1	2049453	2049652	200	2049560	21.00	15.61532	7.53484	13.03556
chr1	2091417	2092293	877	2091820	51.00	71.09049	27.61411	67.90241
chr1	2104624	2104983	360	2104796	28.00	28.22612	12.63151	25.46619
chr1	2108422	2109055	634	2108802	70.00	82.64095	24.31697	79.32645
chr1	2114760	2114949	190	2114852	9.00	7.74089	5.49239	5.37854
chr1	2132250	2132515	266	2132393	64.00	78.61289	25.15663	75.34368
chr1	2132732	2132861	130	2132750	12.00	5.72120	3.77062	3.45271
chr1	2139786	2140454	669	2140112	73.00	72.77004	18.17452	69.56124
chr1	2163343	2163503	161	2163392	8.00	5.45489	4.18242	3.19325
chr1	2174262	2174794	533	2174467	96.00	134.56834	38.25196	130.48215
chr1	2174871	2175124	254	2174884	10.00	5.24459	3.76742	3.00466
chr1	2194821	2195760	940	2195354	96.00	111.48868	26.30379	107.79841
chr1	2199460	2199902	443	2199714	20.00	13.05001	6.35646	10.52718
chr1	2212657	2212921	265	2212866	18.00	12.49350	6.50736	9.98398
chr1	2213104	2213312	209	2213245	12.00	6.88243	4.45240	4.54878
chr1	2237817	2238027	211	2237880	16.00	13.97889	7.90013	11.43674
chr1	2248494	2248639	146	2248518	11.00	6.04658	4.10991	3.75595
chr1	2270409	2270620	212	2270517	25.00	16.56369	7.05050	13.96831
chr1	2274580	2274773	194	2274674	27.00	26.87560	12.19594	24.12844
chr1	2276174	2276298	125	2276235	9.00	6.38226	4.63679	4.07846
chr1	2311489	2311763	275	2311659	36.00	21.77211	7.08338	19.09229
chr1	2314373	2314511	139	2314452	9.00	6.08835	4.44869	3.79585
chr1	2314880	2315841	962	2315315	76.00	92.17462	26.37192	88.74751
chr1	2374051	2374236	186	2374120	12.00	10.96792	6.97463	8.49574
chr1	2375437	2375561	125	2375470	10.00	7.38253	5.11185	5.03068
chr1	2381612	2382951	1340	2381929	99.00	110.55363	24.56016	106.87519
chr1	2406779	2407023	245	2406901	32.00	40.92757	18.59692	38.03164
chr1	2414139	2414948	810	2414562	110.00	141.00789	33.59843	136.79716
chr1	2430128	2430274	147	2430223	15.00	10.96529	6.30960	8.49363
chr1	2443613	2444249	637	2444021	61.00	60.02480	16.81273	56.94381
chr1	2446465	2446657	193	2446560	12.00	5.28857	3.52525	3.04371
chr1	2459763	2460030	268	2459908	31.00	33.94018	14.87083	31.11435
chr1	2500494	2500629	136	2500509	7.00	5.44565	4.29208	3.18989
chr1	2539444	2539578	135	2539499	11.00	7.64352	5.09892	5.28306
chr1	2543829	2543995	167	2543940	18.00	11.95584	6.20154	9.45995
chr1	2547647	2547772	126	2547734	10.00	5.04918	3.64750	2.81938
chr1	2547841	2548629	789	2548184	99.00	93.60464	17.83341	90.16104
chr1	2554810	2555168	359	2555048	68.00	79.51076	23.63198	76.23020
chr1	3012573	3012709	137	3012644	10.00	9.12954	6.19897	6.71183
chr1	3061241	3061447	207	3061327	12.00	11.54883	7.32606	9.06210
chr1	3066143	3066482	340	3066359	70.00	100.70533	34.53518	97.16676
chr1	3069581	3070003	423	3069758	62.00	70.27304	21.57703	67.08877
chr1	3070087	3070250	164	3070204	10.00	8.40371	5.75346	6.01159
chr1	3097540	3097686	147	3097605	12.00	9.45926	6.04128	7.03161
chr1	3101506	3101647	142	3101585	15.00	10.96529	6.30960	8.49363
chr1	3105625	3105823	199	3105771	8.00	4.58413	3.61762	2.38056
chr1	3113177	3113307	131	3113236	11.00	8.46359	5.61413	6.06944
chr1	3117841	3117965	125	3117901	9.00	6.77467	4.88693	4.45468
chr1	3119814	3120167	354	3120019	22.00	20.01916	9.81295	17.36656
chr1	3130365	3130695	331	3130531	34.00	41.04169	17.85818	38.14481
chr1	3211465	3211633	169	3211559	15.00	8.45955	4.84302	6.06545
chr1	3283781	3284568	788	3284159	77.00	93.78360	26.71441	90.33697
chr1	3288593	3288727	135	3288620	7.00	5.79106	4.50835	3.51320
chr1	3319933	3320473	541	3320146	56.00	75.71242	27.72543	72.47248
chr1	3349748	3349990	243	3349872	31.00	24.79152	9.68603	22.07063
chr1	3350892	3351084	193	3351000	18.00	13.71627	7.21938	11.17902
chr1	3364501	3364725	225	3364615	11.00	4.59642	3.25408	2.39142
chr1	3377743	3377867	125	3377819	7.00	5.79106	4.50835	3.51320
chr1	3391905	3392029	125	3391960	10.00	6.72189	4.69315	4.40493
chr1	3403478	3403740	263	3403570	34.00	30.91048	11.98724	28.11670
chr1	3410139	3410459	321	3410332	58.00	59.74211	17.85862	56.66508
chr1	3417252	3417419	168	3417313	13.00	12.80762	7.88960	10.28870
chr1	3424260	3424574	315	3424494	16.00	10.52091	5.82237	8.06276
chr1	3424628	3425074	447	3424887	91.00	136.94072	42.75365	132.81424
chr1	3431256	3431656	401	3431445	33.00	36.86826	15.80026	34.01282
chr1	3452976	3453889	914	3453309	104.00	139.11858	35.96171	134.94733
chr1	3454246	3454544	299	3454386	43.00	36.67252	11.93162	33.81891
chr1	3471521	3472333	813	3471978	74.00	98.13830	30.73986	94.63587
chr1	3483698	3484242	545	3484037	40.00	28.90856	9.20193	26.13676
chr1	3491008	3492032	1025	3491392	97.00	119.44642	29.66348	115.62911
chr1	3518122	3518494	373	3518368	17.00	15.81512	8.75540	13.23344
chr1	3524970	3525140	171	3525069	11.00	10.32197	6.76252	7.86859
chr1	3533539	3533727	189	3533633	9.00	7.81211	5.53617	5.44504
chr1	3565189	3565612	424	3565409	76.00	99.47213	30.36496	95.95099
chr1	3565832	3565996	165	3565928	7.00	4.55597	3.71771	2.35380
chr1	3587522	3588214	693	3588046	28.00	33.56654	15.80295	30.74402
chr1	3588471	3588709	239	3588562	20.00	21.74831	11.47352	19.06899
chr1	3591567	3591775	209	3591675	19.00	17.29914	9.09150	14.69175
chr1	3614763	3615622	860	3615328	73.00	81.68662	22.39895	78.38103
chr1	3615744	3616033	290	3615824	11.00	8.21013	5.45490	5.82648
chr1	3618983	3619579	597	3619187	103.00	102.75929	19.91003	99.19497
chr1	3619640	3619775	136	3619719	11.00	8.40377	5.57656	6.01159
chr1	3621189	3621869	681	3621275	30.00	23.64779	9.38334	20.94198
chr1	3649990	3650114	125	3650048	19.00	9.03908	4.48874	6.62885
chr1	3695596	3695946	351	3695774	64.00	68.34340	19.67475	65.18140
chr1	3703091	3703362	272	3703247	13.00	12.50761	7.70966	9.99765
chr1	3703502	3703674	173	3703569	8.00	6.09326	4.59210	3.79983
chr1	3724209	3724861	653	3724596	114.00	147.77838	34.80918	143.43591
chr1	3727309	3727758	450	3727496	44.00	61.40116	25.35944	58.30597
chr1	3775994	3776198	205	3776095	27.00	22.35722	9.58979	19.67109
chr1	3779728	3779871	144	3779807	9.00	7.97447	5.63543	5.59932
chr1	3785532	3785847	316	3785653	28.00	23.53739	9.93228	20.83480
chr1	3801287	3801771	485	3801664	22.00	24.78415	12.66587	22.06440
chr1	3827771	3828006	236	3827907	23.00	26.77907	13.52504	24.03407
chr1	3858364	3858507	144	3858411	10.00	6.15963	4.33785	3.86039
chr1	3899712	3899851	140	3899756	15.00	10.96529	6.30960	8.49363
chr1	3907278	3907478	201	3907380	18.00	19.51306	10.70732	16.86744
chr1	3910829	3911267	439	3910945	41.00	49.05730	19.51797	46.08175
chr1	4652418	4652883	466	4652738	52.00	66.86757	24.62982	63.72041
chr1	4656191	4656687	497	4656473	57.00	75.30161	26.95339	72.06786
chr1	4777845	4777969	125	4777942	7.00	5.79106	4.50835	3.51320
chr1	4778043	4778252	210	4778140	18.00	19.51306	10.70732	16.86744
chr1	4826084	4826426	343	4826264	45.00	63.17506	25.92299	60.06430
chr1	5456246	5456407	162	5456333	6.00	4.77200	3.94480	2.55057
chr1	5482055	5482231	177	5482113	13.00	12.80762	7.88960	10.28870
chr1	5509578	5510186	609	5510053	68.00	94.48969	32.06524	91.03153
chr1	5510267	5510499	233	5510387	12.00	11.54883	7.32606	9.06210
chr1	5514289	5514930	642	5514718	54.00	79.53821	30.99487	76.25725
chr1	5598499	5598843	345	5598767	15.00	15.41255	9.01669	12.83798
chr1	5621062	5621382	321	5621225	42.00	45.42012	16.95706	42.48054
chr1	5640985	5641312	328	5641190	10.00	9.12954	6.19897	6.71183
chr1	5719276	5719458	183	5719376	11.00	10.32197	6.76252	7.86859
chr1	5745540	5746192	653	5745984	84.00	105.19753	29.11186	101.59798
chr1	5752377	5752579	203	5752522	16.00	16.38746	9.36173	13.79872
chr1	5830820	5831127	308	5830937	32.00	40.92757	18.59692	38.03164
chr1	5888583	5888902	320	5888799	36.00	46.75303	20.37554	43.80090
chr1	5893801	5893996	196	5893852	15.00	15.06745	8.81104	12.50266
chr1	5915841	5916608	768	5916158	58.00	52.69841	14.49049	49.68865
chr1	5949476	5949763	288	5949661	15.00	15.41255	9.01669	12.83798
chr1	5966741	5966942	202	5966826	11.00	10.32197	6.76252	7.86859
chr1	5973721	5974103	383	5973959	33.00	36.86826	15.80026	34.01282
chr1	5975116	5975480	365	5975356	51.00	46.72368	14.10100	43.77170
chr1	5980447	5980715	269	5980559	30.00	25.94121	10.61727	23.20679
chr1	6001657	6001794	138	6001729	13.00	10.09856	6.22817	7.65336
chr1	6005590	6005787	198	6005714	9.00	7.15499	5.12745	4.81181
chr1	6034452	6034814	363	6034618	55.00	39.66250	9.98671	36.77910
chr1	6035785	6036040	256	6035890	18.00	11.14660	5.75108	8.67148
chr1	6041422	6041871	450	6041627	59.00	78.72809	27.88281	75.45459
chr1	6052512	6053388	877	6053121	118.00	140.07196	29.22659	135.88426
chr1	6080695	6080889	195	6080782	11.00	10.32197	6.76252	7.86859
chr1	6082331	6082814	484	6082491	39.00	45.94349	18.58854	42.99772
chr1	6099801	6099979	179	6099867	14.00	11.66344	6.97070	9.17167
chr1	6105686	6105998	313	6105876	14.00	14.09616	8.45315	11.54868
chr1	6108872	6109200	329	6109035	26.00	26.86119	12.54727	24.11431
chr1	6141699	6141867	169	6141785	15.00	15.38674	9.00137	12.81483
chr1	6148811	6148935	125	6148898	9.00	6.23992	4.54575	3.93893
chr1	6171525	6172167	643	6171709	55.00	81.39749	31.55842	78.09468
chr1	6179193	6179381	189	6179294	22.00	11.46019	5.16206	8.97941
chr1	6180358	6180582	225	6180491	13.00	12.57569	7.75063	10.06492
chr1	6183578	6183770	193	6183694	14.00	9.94486	5.91525	7.50280
chr1	6185647	6186229	583	6185963	61.00	92.71000	34.93967	89.27380
chr1	6204923	6205716	794	6205364	97.00	113.05065	26.57497	109.33430
chr1	6208700	6209565	866	6209338	34.00	38.35134	16.26497	35.47850
chr1	6209709	6209961	253	6209827	24.00	24.13623	11.61784	21.42324
chr1	6238586	6239211	626	6238813	57.00	62.76208	19.86456	59.65463
chr1	6242099	6242231	133	6242133	11.00	7.02854	4.71436	4.69233
chr1	6245063	6245813	751	6245222	77.00	93.78360	26.71441	90.33697
chr1	6246302	6247198	897	6246883	121.00	151.76811	33.08313	147.33511
chr1	6249181	6249605	425	6249292	19.00	13.51344	6.84985	10.97952
chr1	6260556	6260692	137	6260633	12.00	5.28857	3.52525	3.04371
chr1	6268480	6268707	228	6268579	35.00	29.49565	10.89679	26.71975
chr1	6272829	6273166	338	6273006	23.00	18.81225	8.79832	16.17870
chr1	6280754	6281284	531	6280994	79.00	90.84823	24.21508	87.43668
chr1	6343099	6344084	986	6343629	118.00	140.07196	29.22659	135.88426
chr1	6347751	6348516	766	6348114	107.00	135.97079	32.69036	131.85857
chr1	6348576	6348799	224	6348700	12.00	5.28857	3.52525	3.04371
chr1	6357363	6357538	176	6357434	11.00	9.47489	6.24515	7.04710
chr1	6359631	6359788	158	6359718	16.00	12.01175	6.70395	9.51278
chr1	6363042	6363461	420	6363234	32.00	37.92988	16.83772	35.06265
chr1	6378204	6378369	166	6378265	14.00	11.66344	6.97070	9.17167
chr1	6394058	6394209	152	6394128	18.00	12.87734	6.72856	10.35710
chr1	6397033	6397320	288	6397207	36.00	41.35380	17.19440	38.45330
chr1	6404731	6405203	473	6404854	78.00	126.05165	44.51991	122.11824
chr1	6414282	6414643	362	6414501	52.00	58.40808	19.77759	55.34309
chr1	6423021	6424023	1003	6423624	46.00	57.01653	21.84154	53.96448
chr1	6424108	6424274	167	6424198	11.00	8.40377	5.57656	6.01159
chr1	6436988	6437407	420	6437278	17.00	16.82417	9.36773	14.22246
chr1	6437833	6438647	815	6438202	104.00	124.10542	28.47318	120.20987
chr1	6440618	6440899	282	6440798	17.00	13.08278	7.09830	10.55678
chr1	6445057	6445432	376	6445286	29.00	32.38983	14.72988	29.58035
chr1	6447084	6447427	344	6447331	18.00	14.41933	7.63720	11.86552
chr1	6448257	6448619	363	6448342	16.00	13.97889	7.90013	11.43674
chr1	6448693	6449161	469	6448900	32.00	22.14848	8.10485	19.46558
chr1	6456156	6456295	140	6456184	10.00	8.89707	6.05759	6.49191
chr1	6457029	6457153	125	6457095	9.00	6.39844	4.64714	4.08938
chr1	6464615	6464739	125	6464709	9.00	6.39844	4.64714	4.08938
chr1	6475295	6476175	881	6475692	90.00	92.60959	20.42379	89.17756
chr1	6477180	6477304	125	6477215	7.00	4.55597	3.71771	2.35380
chr1	6485845	6487100	1256	6486630	119.00	156.32584	36.32262	151.79973
chr1	6489722	6490696	975	6490035	113.00	132.16756	27.99858	128.13132
chr1	6523588	6524049	462	6523809	88.00	94.16072	21.85854	90.70681
chr1	6547354	6547627	274	6547438	11.00	10.32197	6.76252	7.86859
chr1	6554107	6554957	851	6554606	122.00	161.49780	37.23069	156.86284
chr1	6609735	6609859	125	6609816	15.00	8.45955	4.84302	6.06545
chr1	6612655	6612839	185	6612767	17.00	12.04612	6.48464	9.54679
chr1	6624940	6625263	324	6625102	35.00	22.15653	7.43872	19.47343
chr1	6634618	6634974	357	6634797	56.00	79.28013	29.81340	76.00475
chr1	6646442	6647073	632	6646706	80.00	92.39444	24.51777	88.96386
chr1	6701641	6702177	537	6701891	146.00	203.95370	44.49521	198.45212
chr1	6719749	6720475	727	6720168	116.00	195.09241	59.69735	189.74945
chr1	6727389	6727911	523	6727634	90.00	88.61052	18.80342	85.22775
chr1	6786087	6786258	172	6786189	17.00	12.44123	6.71692	9.93541
chr1	6793841	6793978	138	6793939	12.00	6.88243	4.45240	4.54878
chr1	6794195	6794587	393	6794350	76.00	92.17462	26.37192	88.74751
chr1	6868158	6868282	125	6868258	9.00	6.23992	4.54575	3.93893
chr1	6889863	6890344	482	6890066	75.00	84.71799	23.00433	81.37722
chr1	6963307	6963591	285	6963398	35.00	27.24750	9.76223	24.49519
chr1	6963674	6963934	261	6963754	11.00	7.67680	5.11980	5.31539
chr1	7042568	7043129	562	7042906	72.00	114.08407	41.13865	110.35473
chr1	7070365	7071081	717	7070599	74.00	78.34290	20.33799	75.07619
chr1	7117392	7117739	348	7117616	24.00	21.17277	9.85875	18.50207
chr1	7207869	7208331	463	7208079	81.00	84.03034	20.13933	80.70166
chr1	7218174	7218544	371	7218427	54.00	58.34356	18.83709	55.27872
chr1	7224833	7224992	160	7224921	12.00	6.88243	4.45240	4.54878
chr1	7293750	7293908	159	7293826	12.00	11.54883	7.32606	9.06210
chr1	7448698	7448826	129	7448726	7.00	5.79106	4.50835	3.51320
chr1	7454132	7454437	306	7454254	42.00	45.42012	16.95706	42.48054
chr1	7460850	7461123	274	7461000	19.00	19.56405	10.46084	16.91795
chr1	7474976	7475351	376	7475292	14.00	9.94486	5.91525	7.50280
chr1	7516332	7516718	387	7516454	34.00	34.14043	13.80225	31.31240
chr1	7538967	7539234	268	7539076	24.00	20.85867	9.67563	18.19453
chr1	7539499	7540253	755	7539920	48.00	49.72163	16.78213	46.74052
chr1	7561305	7561752	448	7561610	52.00	55.43673	18.15210	52.40060
chr1	7577335	7577496	162	7577405	11.00	10.32197	6.76252	7.86859
chr1	7583585	7583716	132	7583670	9.00	7.76448	5.50690	5.39757
chr1	7640046	7640225	180	7640114	9.00	7.76448	5.50690	5.39757
chr1	7647144	7647944	801	7647407	99.00	105.60342	22.44372	101.99694
chr1	7667201	7668459	1259	7667717	141.00	193.70798	42.36630	188.39879
chr1	7668874	7669051	178	7669027	11.00	4.38114	3.13180	2.20297
chr1	7669125	7669265	141	7669167	11.00	3.58828	2.69325	1.48291
chr1	7669324	7669931	608	7669653	114.00	110.31914	19.19416	106.64384
chr1	7752493	7753278	786	7752998	118.00	140.07196	29.22659	135.88426
chr1	7755478	7755766	289	7755628	30.00	32.76930	14.56859	29.95719
chr1	7808296	7808699	404	7808436	71.00	84.21520	24.65946	80.88093
chr1	7902606	7903065	460	7902941	109.00	158.36452	43.37851	153.79620
chr1	7942362	7942623	262	7942473	35.00	32.18419	12.32973	29.37611
chr1	7961341	7961639	299	7961455	46.00	28.71636	7.84457	25.94724
chr1	7975151	7975854	704	7975440	123.00	148.06723	30.45459	143.71490
chr1	7982287	7982825	539	7982466	108.00	130.51385	29.55787	126.50561
chr1	8014705	8015423	719	8015162	102.00	141.51668	38.43570	137.30225
chr1	8015498	8015774	277	8015639	12.00	6.88243	4.45240	4.54878
chr1	8015826	8016075	250	8015959	14.00	10.95449	6.53354	8.48601
chr1	8016503	8016899	397	8016739	38.00	33.14956	11.80485	30.33067
chr1	8031185	8031715	531	8031389	99.00	97.21847	19.14426	93.72457
chr1	8113988	8114132	145	8114069	14.00	9.94486	5.91525	7.50280
chr1	8165728	8166166	439	8165850	24.00	18.90994	8.56231	16.27229
chr1	8239081	8239216	136	8239164	16.00	12.22656	6.83328	9.72313
chr1	8314064	8314773	710	8314482	125.00	158.43152	34.16782	153.85893
chr1	8315889	8316088	200	8315989	18.00	16.59011	8.94932	13.99472
chr1	8348878	8349576	699	8349173	108.00	124.35794	26.77057	120.45623
chr1	8351309	8351433	125	8351399	9.00	5.94319	4.35569	3.66060
chr1	8351493	8352234	742	8351848	77.00	71.12607	16.11722	67.93758
chr1	8359373	8359497	125	8359413	10.00	8.92335	6.07365	6.51812
chr1	8374873	8375182	310	8374988	32.00	32.50526	13.63281	29.69376
chr1	8409067	8409460	394	8409174	33.00	27.11850	10.29141	24.36905
chr1	8431069	8431376	308	8431287	11.00	5.24831	3.63226	3.00604
chr1	8437480	8437644	165	8437576	25.00	12.09902	4.97751	9.59741
chr1	8443478	8443809	332	8443695	18.00	14.17708	7.49265	11.62633
chr1	8443896	8444105	210	8443997	15.00	10.96529	6.30960	8.49363
chr1	8460244	8460509	266	8460406	30.00	23.64779	9.38334	20.94198
chr1	8465069	8465227	159	8465142	20.00	16.43089	8.28135	13.83747
chr1	8551067	8551365	299	8551222	88.00	89.77297	19.97491	86.37536
chr1	8560844	8561482	639	8561228	126.00	135.83824	24.31321	131.73108
chr1	8571203	8571444	242	8571323	36.00	30.70218	11.19948	27.91127
chr1	8598099	8598349	251	8598219	29.00	24.73221	10.27478	22.01327
chr1	8671039	8671773	735	8671499	104.00	133.85078	33.23055	129.78320
chr1	8703314	8703559	246	8703407	27.00	14.73045	5.78567	12.17089
chr1	8718948	8719363	416	8719094	45.00	36.62625	11.29767	33.77348
chr1	8726463	8726994	532	8726707	81.00	84.03034	20.13933	80.70166
chr1	8764095	8764225	131	8764153	13.00	6.79531	4.23764	4.47260
chr1	8814902	8815444	543	8815067	81.00	93.94597	24.82046	90.49614
chr1	8831431	8831634	204	8831511	20.00	18.54342	9.54607	15.91513
chr1	8848765	8849413	649	8849088	117.00	132.61301	26.48359	128.56908
chr1	8859227	8859873	647	8859593	96.00	141.62247	42.25022	137.40753
chr1	8862415	8862830	416	8862628	56.00	66.64173	22.47796	63.49686
chr1	8862974	8863105	132	8863034	8.00	5.45489	4.18242	3.19325
chr1	8871601	8871852	252	8871714	37.00	42.87253	17.65912	39.95520
chr1	8879367	8879575	209	8879475	18.00	11.14660	5.75108	8.67148
chr1	8915300	8915430	131	8915376	12.00	6.88243	4.45240	4.54878
chr1	8917557	8917833	277	8917631	9.00	6.56450	4.75315	4.25158
chr1	8918102	8918545	444	8918273	97.00	113.05065	26.57497	109.33430
chr1	8962958	8963205	248	8963103	14.00	9.94486	5.91525	7.50280
chr1	8983726	8983865	140	8983805	11.00	10.32197	6.76252	7.86859
chr1	8987845	8988590	746	8988236	118.00	173.66356	46.05599	168.77388
chr1	9004952	9005738	787	9005295	108.00	146.11142	37.33168	141.79968
chr1	9010103	9010322	220	9010212	29.00	35.87333	16.78691	33.02693
chr1	9101335	9101459	125	9101405	9.00	5.94319	4.35569	3.66060
chr1	9101525	9102106	582	9101756	94.00	98.33933	21.32154	94.83533
chr1	9110612	9111205	594	9110930	121.00	144.85846	29.96339	140.57329
chr1	9142016	9142644	629	9142430	64.00	98.46164	36.63031	94.95644
chr1	9181192	9181983	792	9181460	45.00	55.40561	21.37683	52.37172
chr1	9196274	9196853	580	9196620	96.00	101.23166	21.77041	97.68683
chr1	9198676	9198921	246	9198798	31.00	30.10363	12.61920	27.31738
chr1	9217340	9217493	154	9217459	7.00	5.79106	4.50835	3.51320
chr1	9234153	9234719	567	9234589	73.00	76.89701	20.06681	73.64645
chr1	9235036	9235193	158	9235112	7.00	3.70224	3.15480	1.57944
chr1	9250045	9250341	297	9250221	49.00	44.15795	13.55866	41.22896
chr1	9267105	9267620	516	9267291	111.00	109.97076	19.97342	106.30148
chr1	9273485	9273609	125	9273557	8.00	5.45489	4.18242	3.19325
chr1	9288975	9289432	458	9289181	74.00	96.07727	29.57626	92.60019
chr1	9295067	9295279	213	9295187	22.00	16.69542	7.87733	14.09731
chr1	9322927	9323616	690	9323133	70.00	72.59458	19.25329	69.38938
chr1	9352734	9353157	424	9352923	31.00	30.10363	12.61920	27.31738
chr1	9404688	9404828	141	9404761	12.00	11.54883	7.32606	9.06210
chr1	9455678	9456235	558	9455974	103.00	153.24268	44.37162	148.77727
chr1	9490982	9491509	528	9491238	125.00	139.41008	26.03551	135.23221
chr1	9494850	9495764	915	9495401	86.00	107.59290	29.31498	103.95950
chr1	9572935	9573279	345	9573090	33.00	36.86826	15.80026	34.01282
chr1	9573711	9574102	392	9573945	51.00	46.72368	14.10100	43.77170
chr1	9576510	9576697	188	9576621	12.00	11.54883	7.32606	9.06210
chr1	9576956	9577150	195	9577041	12.00	11.54883	7.32606	9.06210
chr1	9588286	9588856	571	9588632	118.00	146.80768	32.26960	142.48042
chr1	9615573	9616096	524	9615794	62.00	83.92134	29.27695	80.59412
chr1	9616214	9616338	125	9616252	6.00	4.62918	3.85483	2.42243
chr1	9626819	9627655	837	9627153	143.00	189.07304	39.04893	183.86098
chr1	9691886	9692064	179	9691988	14.00	9.94486	5.91525	7.50280
chr1	9702227	9702528	302	9702417	49.00	70.36208	28.17716	67.17728
chr1	9720415	9720553	139	9720485	10.00	9.12954	6.19897	6.71183
chr1	9721585	9722190	606	9721964	69.00	67.27733	17.19211	64.12308
chr1	9724759	9724924	166	9724863	9.00	6.39844	4.64714	4.08938
chr1	9724995	9725356	362	9725210	79.00	128.06578	45.08345	124.10060
chr1	9784491	9785005	515	9784735	69.00	96.27349	32.52995	92.79221
chr1	9835730	9836012	283	9835857	40.00	38.72464	14.04219	35.84875
chr1	9861406	9861690	285	9861575	27.00	24.91004	11.04180	22.18699
chr1	9867057	9867254	198	9867163	9.00	4.47923	3.42493	2.28689
chr1	9867306	9868114	809	9867661	123.00	126.89341	22.11343	122.95415
chr1	9874766	9875345	580	9875036	125.00	145.01012	28.27909	140.72269
chr1	9914424	9914746	323	9914616	39.00	45.94349	18.58854	42.99772
chr1	9942254	9942747	494	9942521	64.00	60.55062	15.96410	57.46400
chr1	9942826	9943014	189	9942916	14.00	7.61371	4.54033	5.25365
chr1	9950088	9950827	740	9950486	141.00	136.12680	19.87885	132.01407
chr1	10032374	10032898	525	10032679	114.00	128.02371	25.81028	124.05887
chr1	10033651	10033913	263	10033819	13.00	7.12996	4.43074	4.78720
chr1	10034479	10034755	277	10034602	42.00	45.42012	16.95706	42.48054
chr1	10110086	10110229	144	10110138	8.00	6.84621	5.06327	4.52292
chr1	10136365	10136569	205	10136446	20.00	22.35986	11.83441	19.67216
chr1	10152769	10153376	608	10153141	49.00	67.32797	26.41737	64.17371
chr1	10209863	10210583	721	10210371	105.00	105.55478	20.29291	101.94965
chr1	10337977	10338446	470	10338232	86.00	114.52221	33.05715	110.78741
chr1	10377412	10377709	298	10377599	70.00	59.31494	13.59242	56.24189
chr1	10427942	10428498	557	10428236	142.00	187.34401	38.77776	182.16898
chr1	10429887	10430767	881	10430362	101.00	86.90136	15.09029	83.53909
chr1	10456223	10456406	184	10456305	7.00	3.70224	3.15480	1.57944
chr1	10494328	10495448	1121	10494830	132.00	162.67616	32.66501	158.01357
chr1	10507245	10507858	614	10507618	108.00	118.94750	24.46366	115.13932
chr1	10514249	10514827	579	10514608	112.00	130.59792	27.75298	126.58717
chr1	10518983	10519384	402	10519065	17.00	11.49560	6.16487	9.01227
chr1	10530078	10530860	783	10530444	105.00	140.86070	36.30421	136.65674
chr1	10562065	10562194	130	10562129	12.00	7.98882	5.12655	5.60943
chr1	10593231	10593384	154	10593306	13.00	10.98570	6.77811	8.51350
chr1	10598247	10598609	363	10598499	24.00	24.71485	11.96475	21.99759
chr1	10630043	10630279	237	10630197	14.00	10.73702	6.39975	8.27240
chr1	10639175	10639299	125	10639256	7.00	5.42824	4.28106	3.17408
chr1	10692399	10692804	406	10692557	34.00	33.69293	13.54588	30.86964
chr1	10751299	10751505	207	10751308	10.00	3.93767	2.98290	1.77752
chr1	10753341	10753504	164	10753408	13.00	9.30584	5.73811	6.88422
chr1	10788729	10789217	489	10788927	51.00	58.87122	20.50621	55.80026
chr1	10793778	10794235	458	10794020	30.00	23.64779	9.38334	20.94198
chr1	10836000	10836409	410	10836202	30.00	28.39004	11.99778	25.62432
chr1	10866951	10867763	813	10867288	77.00	91.39546	25.45896	87.97592
chr1	10888270	10888469	200	10888369	35.00	32.18419	12.32973	29.37611
chr1	10898519	10898645	127	10898536	7.00	4.55597	3.71771	2.35380
chr1	10909632	10910488	857	10910119	72.00	102.99022	34.69798	99.42291
chr1	10941400	10941524	125	10941447	10.00	5.24459	3.76742	3.00466
chr1	10941679	10942666	988	10942154	108.00	137.64587	32.99305	133.50117
chr1	10945998	10946243	246	10946122	21.00	20.17793	10.22370	17.52058
chr1	10960819	10961590	772	10961178	83.00	91.60596	22.77855	88.18359
chr1	10980247	10980588	342	10980466	66.00	63.22212	16.45531	60.11042
chr1	11037405	11038181	777	11037766	142.00	179.21674	35.12103	174.20381
chr1	11054565	11054708	144	11054647	9.00	7.97447	5.63543	5.59932
chr1	11054980	11055105	126	11055028	9.00	7.78822	5.52150	5.42123
chr1	11060114	11060261	148	11060171	16.00	11.03779	6.12438	8.56444
chr1	11064020	11064185	166	11064101	11.00	9.70787	6.38877	7.27389
chr1	11072467	11073028	562	11072792	25.00	25.49054	12.08255	22.76020
chr1	11241462	11242071	610	11241894	100.00	132.19160	34.59174	128.15121
chr1	11262794	11263007	214	11262898	21.00	10.63387	4.93762	8.17088
chr1	11272695	11273035	341	11272872	38.00	32.49872	11.47155	29.68722
chr1	11286122	11286599	478	11286403	79.00	81.18237	19.64812	77.88288
chr1	11319928	11320732	805	11320359	97.00	113.05065	26.57497	109.33430
chr1	11330232	11330377	146	11330292	10.00	8.94980	6.08978	6.54274
chr1	11337246	11338068	823	11337679	103.00	129.31085	31.47961	125.32108
chr1	11360577	11360723	147	11360643	13.00	9.51170	5.86502	7.08328
chr1	11364303	11364442	140	11364341	9.00	5.29896	3.94350	3.04865
chr1	11379999	11380177	179	11380083	11.00	8.40377	5.57656	6.01159
chr1	11398554	11398759	206	11398664	23.00	22.79889	11.15313	20.10360
chr1	11415256	11415545	290	11415373	31.00	24.79152	9.68603	22.07063
chr1	11432107	11432231	125	11432230	7.00	5.79106	4.50835	3.51320
chr1	11458798	11458995	198	11458911	19.00	17.63392	9.29427	15.01878
chr1	11478581	11479273	693	11478829	91.00	103.74653	24.94793	100.16544
chr1	11480962	11481333	372	11481214	21.00	19.55787	9.85022	16.91208
chr1	11499016	11499200	185	11499103	12.00	9.45926	6.04128	7.03161
chr1	11571948	11572511	564	11572348	40.00	42.53534	16.16836	39.62408
chr1	11594218	11594472	255	11594357	42.00	45.42012	16.95706	42.48054
chr1	11642090	11642764	675	11642617	136.00	162.41229	30.74790	157.75526
chr1	11645437	11646107	671	11645861	121.00	151.76811	33.08313	147.33511
chr1	11650227	11650868	642	11650581	94.00	133.59331	38.93716	129.53288
chr1	11663981	11664466	486	11664181	60.00	55.28790	14.98170	52.25520
chr1	11664625	11664794	170	11664746	10.00	5.24459	3.76742	3.00466
chr1	11676774	11677031	258	11676893	20.00	14.55436	7.19234	11.99811
chr1	11690546	11690856	311	11690650	20.00	13.22222	6.45016	10.69417
chr1	11711022	11711557	536	11711233	101.00	145.02252	40.99970	140.73474
chr1	11719614	11720314	701	11720000	92.00	105.28577	25.21910	101.68232
chr1	11720645	11720769	125	11720686	7.00	4.55597	3.71771	2.35380
chr1	11749189	11749485	297	11749362	28.00	33.15165	15.55880	30.33256
chr1	11752804	11753042	239	11752896	11.00	6.04658	4.10991	3.75595
chr1	11762721	11762941	221	11762840	22.00	15.03345	6.96184	12.46944
chr1	11785119	11785521	403	11785345	87.00	97.63700	23.86324	94.13961
chr1	11803617	11803801	185	11803680	16.00	6.80559	3.81543	4.48250
chr1	11838254	11839145	892	11838829	94.00	146.22469	46.20905	141.91173
chr1	11845914	11846085	172	11845993	9.00	7.44714	5.31041	5.09455
chr1	11859389	11859549	161	11859501	12.00	9.45926	6.04128	7.03161
chr1	11865543	11865717	175	11865627	12.00	6.88243	4.45240	4.54878
chr1	11893762	11894477	716	11894133	86.00	134.28282	44.39034	130.20680
chr1	11907419	11908080	662	11907860	144.00	196.59120	42.05691	191.22668
chr1	11966985	11967604	620	11967306	70.00	98.06345	32.99466	94.56123
chr1	12001454	12002163	710	12001763	72.00	85.79543	25.00195	82.44319
chr1	12014355	12014555	201	12014449	23.00	17.79388	8.21982	15.17568
chr1	12031168	12031641	474	12031444	48.00	49.72163	16.78213	46.74052
chr1	12053100	12053299	200	12053193	24.00	24.57830	11.88287	21.86203
chr1	12079360	12079952	593	12079785	109.00	147.86963	37.67418	143.52110
chr1	12106869	12107137	269	12106992	38.00	44.40252	18.12383	41.47031
chr1	12118506	12118953	448	12118787	51.00	74.00788	29.30424	70.78864
chr1	12124754	12125503	750	12124967	100.00	124.35938	30.57154	120.45623
chr1	12125927	12126128	202	12126025	10.00	7.38253	5.11185	5.03068
chr1	12184371	12184558	188	12184473	29.00	23.85034	9.79191	21.14080
chr1	12196700	12197091	392	12196969	20.00	16.43089	8.28135	13.83747
chr1	12199112	12199391	280	12199360	9.00	5.29896	3.94350	3.04865
chr1	12199523	12199867	345	12199678	40.00	30.84335	10.06966	28.05121
chr1	12208734	12209358	625	12209028	113.00	146.08003	34.50649	141.77328
chr1	12229271	12229395	125	12229364	8.00	4.47851	3.54915	2.28689
chr1	12229449	12230147	699	12229951	93.00	129.18037	37.06891	125.19514
chr1	12244103	12244465	363	12244302	21.00	23.81396	12.39795	21.10499
chr1	12272155	12272326	172	12272255	13.00	12.80762	7.88960	10.28870
chr1	12275390	12275925	536	12275551	60.00	80.45216	28.34753	77.16064
chr1	12276207	12276721	515	12276461	51.00	73.11222	28.78806	69.90059
chr1	12314299	12314850	552	12314497	75.00	107.10266	35.31823	103.47311
chr1	12339476	12339699	224	12339552	14.00	11.44112	6.83353	8.96071
chr1	12406105	12406244	140	12406218	9.00	6.39844	4.64714	4.08938
chr1	12407417	12407727	311	12407617	32.00	35.98749	15.68539	33.14053
chr1	12422631	12422767	137	12422692	14.00	8.64645	5.13739	6.24572
chr1	12601074	12601557	484	12601411	42.00	49.17559	19.12938	46.19949
chr1	12619880	12620412	533	12620042	88.00	120.29299	35.09716	116.46076
chr1	12658948	12659507	560	12659157	82.00	90.11089	22.50737	86.70733
chr1	13356865	13357101	237	13356977	34.00	44.22565	19.72401	41.29539
chr1	13422665	13422865	201	13422763	14.00	14.09616	8.45315	11.54868
chr1	13469407	13469614	208	13469530	21.00	23.81396	12.39795	21.10499
chr1	13513980	13514181	202	13514065	13.00	12.80762	7.88960	10.28870
chr1	13517213	13517540	328	13517400	26.00	31.35779	15.21566	28.55924
chr1	13544038	13544207	170	13544108	10.00	7.38253	5.11185	5.03068
chr1	13663965	13664106	142	13664026	11.00	10.32197	6.76252	7.86859
chr1	13665486	13666209	724	13665839	80.00	87.13640	21.96502	83.77006
chr1	13725922	13726213	292	13726042	31.00	38.59122	17.62209	35.71774
chr1	13749014	13749263	250	13749166	25.00	20.04293	8.90481	17.38847
chr1	13759189	13759313	125	13759241	12.00	6.88243	4.45240	4.54878
chr1	13788885	13789064	180	13788982	14.00	14.03389	8.41606	11.48983
chr1	13807222	13807772	551	13807393	33.00	27.11850	10.29141	24.36905
chr1	13811300	13811496	197	13811406	17.00	18.12241	10.14378	15.49932
chr1	13813582	13813964	383	13813830	37.00	42.87253	17.65912	39.95520
chr1	13828871	13829249	379	13829030	19.00	20.92591	11.27086	18.25964
chr1	13930263	13930504	242	13930361	18.00	19.51306	10.70732	16.86744
chr1	13960225	13960815	591	13960585	94.00	130.97183	37.46326	126.95187
chr1	13965748	13966235	488	13965970	74.00	78.34290	20.33799	75.07619
chr1	14094899	14095352	454	14095190	42.00	55.87985	23.06994	52.83868
chr1	14111177	14111428	252	14111317	18.00	16.39304	8.82956	13.80212
chr1	14113417	14114332	916	14114034	82.00	109.78890	32.73106	106.12305
chr1	14366438	14366573	136	14366485	10.00	8.64301	5.90161	6.24518
chr1	14392471	14392762	292	14392700	19.00	15.04597	7.74050	12.48154
chr1	14415406	14415678	273	14415556	39.00	45.94349	18.58854	42.99772
chr1	14435336	14435559	224	14435453	31.00	24.79152	9.68603	22.07063
chr1	14528321	14528474	154	14528404	12.00	11.54883	7.32606	9.06210
chr1	14567177	14567447	271	14567276	14.00	13.42073	8.04765	10.89009
chr1	14571944	14572157	214	14572043	23.00	16.05304	7.26452	13.46830
chr1	14599003	14599185	183	14599084	13.00	10.09856	6.22817	7.65336
chr1	14606659	14607080	422	14606817	43.00	53.74929	21.35224	50.73135
chr1	14646506	14646773	268	14646650	21.00	23.60868	12.27743	20.90574
chr1	14731614	14732265	652	14732090	76.00	76.95101	18.91132	73.69923
chr1	14732341	14732505	165	14732440	11.00	6.04658	4.10991	3.75595
chr1	14779067	14779593	527	14779329	74.00	103.97407	34.09312	100.39185
chr1	14782951	14783167	217	14783048	10.00	5.24459	3.76742	3.00466
chr1	14787562	14787818	257	14787755	14.00	14.09616	8.45315	11.54868
chr1	14826098	14826513	416	14826269	13.00	10.54653	6.50599	8.08459
chr1	14850696	14850976	281	14850814	17.00	15.17430	8.36484	12.60703
chr1	14915263	14915721	459	14915519	74.00	70.48600	16.83279	67.30020
chr1	14915840	14916021	182	14915930	10.00	3.93767	2.98290	1.77752
chr1	14924079	14924237	159	14924144	10.00	6.15963	4.33785	3.86039
chr1	14924504	14924713	210	14924627	23.00	21.27204	10.23960	18.59902
chr1	14925680	14925884	205	14925797	11.00	6.77936	4.55961	4.45876
chr1	14983359	14983573	215	14983459	22.00	22.30847	11.18745	19.62460
chr1	15000183	15000307	125	15000248	7.00	4.55597	3.71771	2.35380
chr1	15027315	15028031	717	15027692	87.00	103.36350	26.63659	99.79029
chr1	15033424	15033565	142	15033473	9.00	7.97447	5.63543	5.59932
chr1	15038174	15038631	458	15038297	33.00	32.78215	13.40790	29.96821
chr1	15046367	15047088	722	15046735	85.00	100.20409	26.03121	96.67275
chr1	15055688	15055832	145	15055744	9.00	7.97447	5.63543	5.59932
chr1	15062593	15062766	174	15062673	12.00	9.45926	6.04128	7.03161
chr1	15100156	15100837	682	15100563	100.00	102.61292	20.86974	99.05108
chr1	15110895	15111077	183	15110993	11.00	8.40377	5.57656	6.01159
chr1	15128323	15129039	717	15128688	95.00	123.62947	32.87928	119.74379
chr1	15129182	15129307	126	15129201	8.00	6.46789	4.82859	4.15689
chr1	15152253	15152732	480	15152476	94.00	114.57312	28.75541	110.83472
chr1	15152786	15153032	247	15152938	10.00	5.67250	4.03256	3.40440
chr1	15153645	15154426	782	15154229	66.00	57.05749	13.84428	54.00508
chr1	15272457	15273168	712	15272739	115.00	129.54976	26.03472	125.55611
chr1	15281774	15281946	173	15281851	10.00	8.79356	5.99422	6.39074
chr1	15288174	15288476	303	15288344	39.00	52.67916	22.54173	49.67013
chr1	15304616	15305305	690	15304925	90.00	108.13925	27.54465	104.49844
chr1	15323520	15324108	589	15323706	128.00	134.09563	23.00510	130.02277
chr1	15325468	15325592	125	15325512	11.00	6.94376	4.66162	4.60825
chr1	15364746	15365062	317	15364949	16.00	13.97889	7.90013	11.43674
chr1	15412177	15412338	162	15412277	10.00	6.15963	4.33785	3.86039
chr1	15414598	15414722	125	15414655	10.00	6.87669	4.79126	4.54642
chr1	15430945	15431717	773	15431326	116.00	160.28520	40.07162	155.66901
chr1	15432903	15433060	158	15432908	7.00	4.55597	3.71771	2.35380
chr1	15501408	15501931	524	15501594	90.00	108.13925	27.54465	104.49844
chr1	15526413	15526700	288	15526591	28.00	15.61074	5.99230	13.03309
chr1	15584463	15584746	284	15584580	21.00	15.61532	7.53484	13.03556
chr1	15595137	15595438	302	15595259	67.00	68.34678	18.43977	65.18324
chr1	15703195	15703363	169	15703289	21.00	14.03217	6.65915	11.48813
chr1	15741067	15741848	782	15741539	119.00	171.07047	43.99158	166.23297
chr1	15791918	15792693	776	15792202	124.00	156.76045	33.89664	152.21904
chr1	15803362	15803896	535	15803547	88.00	111.83286	30.48183	108.13358
chr1	15804058	15804462	405	15804164	12.00	6.88243	4.45240	4.54878
chr1	15815375	15815964	590	15815702	128.00	143.97916	26.65541	139.71461
chr1	15885757	15885933	177	15885833	15.00	6.77127	3.92963	4.45130
chr1	15952316	15952455	140	15952374	14.00	11.41696	6.81862	8.93660
chr1	15957524	15957821	298	15957646	27.00	22.35722	9.58979	19.67109
chr1	15958919	15959157	239	15959033	26.00	23.64836	10.64745	20.94198
chr1	15962231	15962416	186	15962312	14.00	10.95449	6.53354	8.48601
chr1	15975513	15975819	307	15975626	49.00	44.15795	13.55866	41.22896
chr1	15994402	15995110	709	15994722	60.00	90.80654	34.37613	87.39773
chr1	16007164	16007288	125	16007223	9.00	7.11511	5.10234	4.77251
chr1	16008875	16009540	666	16009181	125.00	166.70140	38.13875	161.95721
chr1	16012622	16012788	167	16012681	16.00	8.34934	4.60994	5.96189
chr1	16017612	16017773	162	16017727	14.00	8.64645	5.13739	6.24572
chr1	16032632	16033276	645	16033038	150.00	185.10979	33.89002	179.97702
chr1	16033423	16033583	161	16033476	9.00	6.56450	4.75315	4.25158
chr1	16042133	16042377	245	16042256	22.00	25.28730	12.96149	22.55979
chr1	16048625	16049172	548	16048879	30.00	23.64779	9.38334	20.94198
chr1	16055867	16056495	629	16056280	141.00	185.61800	38.50659	180.47946
chr1	16073049	16073183	135	16073143	13.00	7.74975	4.79490	5.38427
chr1	16073274	16074144	871	16073666	65.00	69.80075	19.97744	66.62457
chr1	16078831	16079426	596	16079028	127.00	132.64838	22.82677	128.59911
chr1	16082042	16082867	826	16082493	110.00	141.00789	33.59843	136.79716
chr1	16154717	16155001	285	16154822	45.00	45.52674	15.75465	42.58415
chr1	16168187	16168406	220	16168288	25.00	20.04293	8.90481	17.38847
chr1	16187446	16188342	897	16187944	144.00	182.56184	35.61223	177.47861
chr1	16204999	16205399	401	16205163	56.00	61.28165	19.52207	58.18847
chr1	16244196	16244868	673	16244583	125.00	151.28995	30.94580	146.87129
chr1	16352441	16352947	507	16352563	65.00	69.80075	19.97744	66.62457
chr1	16363241	16363685	445	16363556	99.00	101.19271	20.66311	97.64914
chr1	16367476	16367724	249	16367508	19.00	9.03908	4.48874	6.62885
chr1	16440178	16440903	726	16440641	132.00	178.96205	40.25757	173.95740
chr1	16475006	16475183	178	16475090	16.00	16.75513	9.58023	14.15404
chr1	16497616	16497771	156	16497681	12.00	6.00616	3.93495	3.72117
chr1	16499021	16499433	413	16499123	31.00	24.00950	9.28153	21.29861
chr1	16532591	16532966	376	16532853	43.00	56.18427	22.78507	53.14045
chr1	16585675	16585811	137	16585768	11.00	7.05719	4.73220	4.71561
chr1	16591857	16592080	224	16591966	70.00	72.59458	19.25329	69.38938
chr1	16592181	16592305	125	16592239	14.00	6.76421	4.06760	4.44488
chr1	16618777	16618976	200	16618909	16.00	7.51945	4.17523	5.16505
chr1	16619773	16620035	263	16619844	29.00	20.67031	8.13519	18.00724
chr1	16620996	16621572	577	16621212	192.00	204.41306	25.64026	198.89792
chr1	16624946	16625244	299	16625070	95.00	99.78324	21.54597	96.25933
chr1	16644686	16644933	248	16644809	39.00	23.32259	7.13336	20.62246
chr1	16676624	16676973	350	16676820	25.00	28.02822	13.59910	25.26900
chr1	16684814	16685173	360	16684941	43.00	46.87758	17.35141	43.92332
chr1	16691307	16691437	131	16691366	11.00	7.62698	5.08854	5.26655
chr1	16693889	16694051	163	16693966	14.00	6.76421	4.06760	4.44488
chr1	16700233	16700373	141	16700332	21.00	14.03217	6.65915	11.48813
chr1	16701140	16701323	184	16701251	19.00	11.32582	5.64382	8.84733
chr1	16702950	16703693	744	16703351	101.00	99.98041	19.52714	96.45423
chr1	16703823	16704026	204	16703928	12.00	6.95626	4.49675	4.62074
chr1	16707110	16707905	796	16707495	89.00	80.43890	16.05007	77.14857
chr1	16709143	16709459	317	16709241	14.00	6.04874	3.68402	3.75742
chr1	16709519	16710374	856	16709961	179.00	173.26340	20.73951	168.38475
chr1	16712195	16712443	249	16712285	18.00	11.14660	5.75108	8.67148
chr1	16750570	16750781	212	16750665	35.00	35.51092	14.19660	32.66771
chr1	16874851	16875327	477	16875097	23.00	23.75706	11.72863	21.04965
chr1	16900833	16901216	384	16900944	24.00	13.16677	5.61093	10.63944
chr1	16909815	16910217	403	16910005	95.00	99.78324	21.54597	96.25933
chr1	16911917	16912134	218	16912017	35.00	25.32168	8.84166	22.59372
chr1	16913838	16913989	152	16913928	21.00	7.20227	3.45078	4.85890
chr1	16914121	16914408	288	16914235	28.00	13.63520	5.17169	11.10050
chr1	16915465	16915868	404	16915697	56.00	50.13806	13.99929	47.15097
chr1	16921646	16922078	433	16921868	78.00	57.30139	11.05936	54.24811
chr1	16923146	16923289	144	16923236	19.00	10.87973	5.40938	8.41290
chr1	16925047	16925235	189	16925124	20.00	11.12131	5.34671	8.64775
chr1	16930221	16930345	125	16930320	15.00	5.02251	3.06308	2.79327
chr1	16947551	16947861	311	16947704	67.00	84.38059	26.81581	81.04360
chr1	16951605	16952048	444	16951849	90.00	115.17985	31.16682	111.42841
chr1	16960578	16961016	439	16960816	72.00	80.17963	22.09626	76.89105
chr1	16963527	16963804	278	16963651	68.00	103.82112	37.50204	100.24002
chr1	16986620	16987391	772	16987141	59.00	78.72809	27.88281	75.45459
chr1	17045763	17046618	856	17046268	119.00	148.45757	32.54078	144.09514
chr1	17059466	17060519	1054	17059834	113.00	126.50142	25.58584	122.56435
chr1	17075340	17075464	125	17075411	7.00	5.79106	4.50835	3.51320
chr1	17075519	17075703	185	17075604	18.00	19.51306	10.70732	16.86744
chr1	17120201	17120399	199	17120300	16.00	12.01175	6.70395	9.51278
chr1	17125706	17126385	680	17125909	124.00	149.67685	30.70020	145.28859
chr1	17236768	17237606	839	17237244	97.00	90.93551	17.47674	87.52372
chr1	17274134	17274565	432	17274401	56.00	73.59943	26.48867	70.38237
chr1	17336041	17336590	550	17336287	68.00	86.03324	27.21016	82.67744
chr1	17373031	17373267	237	17373155	14.00	11.66344	6.97070	9.17167
chr1	17401014	17401246	233	17401129	9.00	7.97447	5.63543	5.59932
chr1	17401473	17401597	125	17401512	8.00	6.86025	5.07189	4.53094
chr1	17406120	17406660	541	17406345	116.00	168.41920	44.45616	163.64189
chr1	17419553	17420376	824	17420005	121.00	169.26500	41.78408	164.46333
chr1	17439630	17440036	407	17439766	59.00	65.74506	20.54955	62.60701
chr1	17477413	17477802	390	17477534	76.00	76.95101	18.91132	73.69923
chr1	17485377	17485530	154	17485449	12.00	11.54883	7.32606	9.06210
chr1	17494106	17494667	562	17494421	55.00	65.07199	22.08361	61.94239
chr1	17502167	17503015	849	17502499	118.00	146.80768	32.26960	142.48042
chr1	17572727	17572934	208	17572817	21.00	17.67240	8.72525	15.05696
chr1	17574564	17574918	355	17574737	28.00	23.53739	9.93228	20.83480
chr1	17592204	17592328	125	17592254	11.00	8.81900	5.83693	6.41547
chr1	17601780	17601931	152	17601832	12.00	11.33431	7.19702	8.85576
chr1	17606629	17607402	774	17607045	101.00	133.91704	34.93423	129.84505
chr1	17608642	17608769	128	17608675	7.00	5.41093	4.27009	3.15755
chr1	17629378	17629740	363	17629617	25.00	29.81498	14.65212	27.03194
chr1	17653472	17654161	690	17653931	109.00	132.12598	29.82905	128.09233
chr1	17661441	17662151	711	17661766	100.00	150.79845	44.93179	146.39404
chr1	17671828	17672190	363	17671932	18.00	13.94289	7.35348	11.40344
chr1	17696485	17697025	541	17696609	52.00	66.86757	24.62982	63.72041
chr1	17697279	17697466	188	17697346	6.00	4.77200	3.94480	2.55057
chr1	17728266	17728399	134	17728334	10.00	9.12954	6.19897	6.71183
chr1	17741200	17741385	186	17741322	10.00	9.12954	6.19897	6.71183
chr1	17745239	17745433	195	17745343	13.00	12.50761	7.70966	9.99765
chr1	17763547	17763671	125	17763582	9.00	6.39844	4.64714	4.08938
chr1	17826022	17826544	523	17826292	60.00	80.45216	28.34753	77.16064
chr1	17832431	17832831	401	17832571	15.00	15.06745	8.81104	12.50266
chr1	17849315	17849465	151	17849389	9.00	7.97447	5.63543	5.59932
chr1	17909688	17910058	371	17909875	43.00	46.87758	17.35141	43.92332
chr1	17919585	17919811	227	17919693	15.00	12.54399	7.27320	10.03335
chr1	17919907	17920230	324	17920037	48.00	60.26559	22.77097	57.18270
chr1	17922865	17923465	601	17923046	92.00	100.05745	22.84095	96.52954
chr1	17923687	17923839	153	17923741	14.00	7.61371	4.54033	5.25365
chr1	17984383	17984943	561	17984705	67.00	102.75221	37.44693	99.18838
chr1	18041728	18041947	220	18041879	21.00	23.81396	12.39795	21.10499
chr1	18100449	18101068	620	18100664	89.00	113.50396	30.82433	109.77995
chr1	18104644	18104866	223	18104774	21.00	14.03217	6.65915	11.48813
chr1	18110073	18110505	433	18110378	38.00	33.14956	11.80485	30.33067
chr1	18149155	18149386	232	18149184	9.00	7.97447	5.63543	5.59932
chr1	18183721	18183877	157	18183798	10.00	5.24459	3.76742	3.00466
chr1	18200222	18200400	179	18200313	16.00	15.98510	9.12067	13.40188
chr1	18217489	18217771	283	18217586	26.00	31.35779	15.21566	28.55924
chr1	18234706	18235155	450	18234952	76.00	81.25186	20.88033	77.95048
chr1	18299678	18300256	579	18299901	43.00	42.77645	15.06967	39.86063
chr1	18302871	18303192	322	18302992	33.00	36.86826	15.80026	34.01282
chr1	18322561	18322747	187	18322629	19.00	20.92591	11.27086	18.25964
chr1	18373691	18374654	964	18374082	60.00	72.99490	24.05536	69.78384
chr1	18468715	18468860	146	18468799	9.00	7.97447	5.63543	5.59932
chr1	18486073	18486698	626	18486425	62.00	93.21278	34.69348	89.77079
chr1	18486780	18486946	167	18486885	7.00	5.79106	4.50835	3.51320
chr1	18511431	18511793	363	18511666	14.00	14.09616	8.45315	11.54868
chr1	18531007	18531243	237	18531122	46.00	62.76625	25.21598	59.65869
chr1	18556057	18556217	161	18556096	8.00	6.02329	4.54756	3.73702
chr1	18556317	18556800	484	18556573	65.00	92.94202	32.87049	89.50343
chr1	18557673	18557916	244	18557805	27.00	15.85142	6.28424	13.26914
chr1	18563825	18564002	178	18563912	8.00	5.45489	4.18242	3.19325
chr1	18575393	18575965	573	18575773	81.00	88.62101	22.23620	85.23625
chr1	18581397	18581768	372	18581624	79.00	120.68885	40.81870	116.85317
chr1	18581894	18582062	169	18581942	7.00	5.58893	4.38236	3.32478
chr1	18584679	18585109	431	18584929	50.00	42.64238	12.52568	39.72878
chr1	18597201	18597927	727	18597579	122.00	161.49780	37.23069	156.86284
chr1	18630832	18631095	264	18630939	16.00	8.34934	4.60994	5.96189
chr1	18631247	18631392	146	18631334	11.00	7.05719	4.73220	4.71561
chr1	18636454	18636743	290	18636552	31.00	27.16395	10.95976	24.41263
chr1	18657518	18657696	179	18657627	22.00	16.03274	7.50713	13.44931
chr1	18673960	18674301	342	18674190	20.00	14.55436	7.19234	11.99811
chr1	18681326	18681731	406	18681580	102.00	105.46612	21.28300	101.86160
chr1	18682541	18682701	161	18682626	8.00	6.48781	4.84106	4.17661
chr1	18702990	18703158	169	18703105	12.00	11.54883	7.32606	9.06210
chr1	18794619	18794880	262	18794738	31.00	30.10363	12.61920	27.31738
chr1	18806464	18806633	170	18806532	10.00	8.87095	6.04162	6.46640
chr1	18820601	18821202	602	18820958	108.00	130.51385	29.55787	126.50561
chr1	18874940	18875751	812	18875412	106.00	127.30157	29.01553	123.35325
chr1	18884009	18884618	610	18884316	117.00	183.86079	52.49456	178.75761
chr1	18906748	18907589	842	18907119	110.00	117.04355	22.93605	113.26395
chr1	18912679	18913664	986	18913244	118.00	146.80768	32.26960	142.48042
chr1	18914209	18914526	318	18914311	20.00	22.35986	11.83441	19.67216
chr1	18921609	18921786	178	18921685	13.00	11.30033	6.97253	8.82229
chr1	18945545	18945678	134	18945643	13.00	6.01184	3.79642	3.72561
chr1	18950125	18950358	234	18950247	38.00	28.60154	9.57846	25.83341
chr1	18955760	18956069	310	18955854	14.00	10.73702	6.39975	8.27240
chr1	18972588	18972753	166	18972657	17.00	13.08278	7.09830	10.55678
chr1	18975878	18976051	174	18975968	8.00	6.86025	5.07189	4.53094
chr1	19012333	19012608	276	19012462	55.00	65.07199	22.08361	61.94239
chr1	19067179	19067362	184	19067250	25.00	15.21580	6.38564	12.64725
chr1	19096199	19096954	756	19096418	45.00	45.52674	15.75465	42.58415
chr1	19113632	19113972	341	19113810	29.00	27.47844	11.83050	24.72277
chr1	19153292	19153469	178	19153378	9.00	7.97447	5.63543	5.59932
chr1	19179637	19179844	208	19179741	30.00	36.24801	16.63182	33.39756
chr1	19241254	19241795	542	19241437	97.00	119.44642	29.66348	115.62911
chr1	19338416	19338793	378	19338557	28.00	34.21732	16.18389	31.38880
chr1	19339306	19339459	154	19339380	8.00	6.86025	5.07189	4.53094
chr1	19341436	19342054	619	19341675	65.00	97.29892	35.40968	93.80473
chr1	19344269	19344808	540	19344521	73.00	81.68662	22.39895	78.38103
chr1	19374459	19374672	214	19374553	10.00	9.12954	6.19897	6.71183
chr1	19391115	19391887	773	19391501	83.00	111.52694	33.12541	107.83228
chr1	19405065	19405506	442	19405422	30.00	23.64779	9.38334	20.94198
chr1	19439872	19440258	387	19440040	32.00	35.39775	15.33555	32.55786
chr1	19445768	19445950	183	19445892	17.00	15.81512	8.75540	13.23344
chr1	19487806	19488151	346	19487925	27.00	18.58672	7.59285	15.95733
chr1	19582202	19582626	425	19582422	40.00	47.49517	19.05326	44.53412
chr1	19648575	19649141	567	19648943	59.00	79.81660	28.51889	76.53152
chr1	19650908	19651760	853	19651348	85.00	117.38763	35.24837	113.60630
chr1	19653495	19654131	637	19653890	112.00	124.98292	25.36140	121.07436
chr1	19659683	19660159	477	19659981	73.00	76.89701	20.06681	73.64645
chr1	19661681	19662264	584	19661943	83.00	118.97821	37.36901	115.16968
chr1	19703272	19703447	176	19703372	8.00	6.86025	5.07189	4.53094
chr1	19704453	19705046	594	19704733	84.00	105.19753	29.11186	101.59798
chr1	19715548	19716184	637	19715765	119.00	148.45757	32.54078	144.09514
chr1	19737229	19737648	420	19737528	33.00	36.86826	15.80026	34.01282
chr1	19761946	19762620	675	19762359	64.00	73.32604	22.26201	70.11089
chr1	19772163	19772287	125	19772201	10.00	7.20647	5.00032	4.86153
chr1	19811294	19811553	260	19811430	20.00	22.35986	11.83441	19.67216
chr1	19825339	19825463	125	19825404	8.00	6.86025	5.07189	4.53094
chr1	19881885	19882620	736	19882267	135.00	186.73827	42.39748	181.57108
chr1	19917753	19918424	672	19918164	103.00	160.12256	48.33021	155.51733
chr1	19974658	19975187	530	19974958	40.00	54.40312	23.10527	51.37587
chr1	19998908	19999128	221	19999006	6.00	4.77200	3.94480	2.55057
chr1	20100775	20101400	626	20101125	67.00	84.38059	26.81581	81.04360
chr1	20152122	20152952	831	20152517	105.00	140.86070	36.30421	136.65674
chr1	20153154	20153417	264	20153276	17.00	18.12241	10.14378	15.49932
chr1	20165486	20165720	235	20165583	13.00	12.80762	7.88960	10.28870
chr1	20195142	20195535	394	20195371	54.00	58.34356	18.83709	55.27872
chr1	20212811	20213265	455	20213034	93.00	106.82966	25.49028	103.20827
chr1	20216708	20216910	203	20216807	32.00	31.43643	13.01355	28.63564
chr1	20227793	20227972	180	20227890	12.00	9.45926	6.04128	7.03161
chr1	20233360	20233710	351	20233555	50.00	32.70528	8.51219	29.89351
chr1	20266752	20266891	140	20266838	10.00	8.17765	5.61257	5.79491
chr1	20271547	20271833	287	20271637	22.00	12.47788	5.64884	9.97067
chr1	20329848	20330094	247	20330000	16.00	13.97889	7.90013	11.43674
chr1	20340041	20340236	196	20340148	22.00	20.36250	10.01809	17.70256
chr1	20361524	20362416	893	20361998	113.00	132.16756	27.99858	128.13132
chr1	20366960	20367606	647	20367325	69.00	75.69442	21.18820	72.45485
chr1	20375691	20375815	125	20375776	9.00	6.39844	4.64714	4.08938
chr1	20376890	20377268	379	20377076	78.00	79.76644	19.40252	76.48356
chr1	20430109	20430233	125	20430202	9.00	5.29896	3.94350	3.04865
chr1	20430354	20431145	792	20430596	117.00	173.34395	46.53331	168.46036
chr1	20433089	20433213	125	20433167	8.00	6.80197	5.03607	4.47920
chr1	20434156	20434314	159	20434240	13.00	12.80762	7.88960	10.28870
chr1	20483680	20484474	795	20483880	47.00	41.62655	13.01631	38.72153
chr1	20493612	20494601	990	20493965	146.00	217.02336	51.18781	211.26479
chr1	20522209	20522898	690	20522498	132.00	170.22362	36.06603	165.40092
chr1	20575258	20575691	434	20575417	54.00	79.53821	30.99487	76.25725
chr1	20633065	20633590	526	20633387	140.00	183.89502	38.23541	178.78864
chr1	20639942	20640766	825	20640295	97.00	119.44642	29.66348	115.62911
chr1	20661378	20661737	360	20661522	68.00	65.47525	16.74908	62.34114
chr1	20663526	20663700	175	20663582	12.00	9.14584	5.84571	6.72810
chr1	20696122	20697219	1098	20696599	120.00	143.25938	29.71779	139.00842
chr1	20702493	20702795	303	20702614	44.00	53.80401	20.91211	50.78487
chr1	20711564	20712037	474	20711932	35.00	26.99102	9.63681	24.24313
chr1	20728094	20728249	156	20728209	10.00	7.38253	5.11185	5.03068
chr1	20733093	20733447	355	20733243	45.00	34.43619	10.32411	31.60406
chr1	20981805	20982216	412	20982082	54.00	44.95808	12.34405	42.02263
chr1	20983596	20983773	178	20983670	14.00	11.66344	6.97070	9.17167
chr1	20987612	20987738	127	20987677	14.00	9.94486	5.91525	7.50280
chr1	21194954	21195732	779	21195356	120.00	166.18492	40.77140	161.44868
chr1	21216873	21217552	680	21217077	58.00	81.60094	30.10379	78.29754
chr1	21217637	21218323	687	21218086	47.00	66.75067	27.05007	63.60490
chr1	21231630	21232404	775	21232138	101.00	126.00565	30.87423	122.07277
chr1	21245068	21245307	240	21245187	20.00	18.89588	9.75899	16.26014
chr1	21255122	21255648	527	21255386	125.00	180.71693	45.39250	175.67711
chr1	21270147	21270675	529	21270378	87.00	97.63700	23.86324	94.13961
chr1	21302787	21303010	224	21302890	13.00	12.27584	7.56962	9.77187
chr1	21322068	21322223	156	21322116	13.00	7.74975	4.79490	5.38427
chr1	21334689	21335104	416	21334887	76.00	73.17679	17.28166	69.96425
chr1	21368107	21369157	1051	21368665	151.00	224.89203	52.05886	218.96942
chr1	21370352	21371250	899	21370730	110.00	141.00789	33.59843	136.79716
chr1	21383970	21384229	260	21384059	12.00	11.54883	7.32606	9.06210
chr1	21468665	21468865	201	21468774	16.00	10.52091	5.82237	8.06276
chr1	21490859	21491121	263	21491007	21.00	20.17793	10.22370	17.52058
chr1	21497789	21497978	190	21497858	15.00	13.67735	7.96860	11.14134
chr1	21508863	21509646	784	21509228	84.00	110.02386	31.71878	106.35283
chr1	21510109	21510284	176	21510197	14.00	7.61371	4.54033	5.25365
chr1	21511341	21511484	144	21511407	17.00	13.08278	7.09830	10.55678
chr1	21534549	21535199	651	21534962	76.00	86.24222	23.30702	82.88396
chr1	21539943	21540151	209	21540020	15.00	12.80811	7.43542	10.28870
chr1	21574044	21574595	552	21574242	91.00	89.99023	19.01006	86.58899
chr1	21574684	21575026	343	21574943	17.00	14.31260	7.84025	11.76027
chr1	21587018	21587299	282	21587154	24.00	24.57830	11.88287	21.86203
chr1	21595462	21596046	585	21595721	62.00	70.27304	21.57703	67.08877
chr1	21655815	21656035	221	21655916	22.00	18.76504	9.07005	16.13220
chr1	21657854	21658064	211	21657961	23.00	25.96118	13.04419	23.22534
chr1	21659009	21659657	649	21659275	103.00	116.64746	25.54256	112.87740
chr1	21668738	21668917	180	21668835	19.00	16.70051	8.72963	14.10216
chr1	21700149	21700273	125	21700247	8.00	6.23795	4.68386	3.93805
chr1	21703312	21703643	332	21703478	49.00	47.34197	15.13443	44.38337
chr1	21782403	21782727	325	21782594	42.00	33.12687	10.56087	30.30920
chr1	21814314	21814865	552	21814662	29.00	22.51778	9.08066	19.82621
chr1	21866100	21866256	157	21866180	18.00	14.17708	7.49265	11.62633
chr1	21882144	21882436	293	21882317	13.00	12.80762	7.88960	10.28870
chr1	21900264	21900550	287	21900374	13.00	11.57761	7.14327	9.09037
chr1	21953059	21953183	125	21953142	8.00	6.46789	4.82859	4.15689
chr1	21963845	21964331	487	21964177	103.00	111.49271	23.34147	107.80109
chr1	22005247	22005513	267	22005357	26.00	26.86119	12.54727	24.11431
chr1	22019272	22019619	348	22019475	41.00	36.90220	12.71292	34.04358
chr1	22022890	22023257	368	22023025	79.00	70.61194	15.31541	67.42561
chr1	22039692	22039816	125	22039729	11.00	7.05719	4.73220	4.71561
chr1	22105452	22106086	635	22105803	105.00	140.86070	36.30421	136.65674
chr1	22131705	22132359	655	22132060	101.00	113.59207	25.05136	109.86565
chr1	22143248	22143579	332	22143462	30.00	32.49594	14.40612	29.68447
chr1	22208196	22208650	455	22208463	28.00	26.95951	11.88608	24.21166
chr1	22208750	22208884	135	22208824	13.00	6.79531	4.23764	4.47260
chr1	22226253	22226431	179	22226327	10.00	6.15963	4.33785	3.86039
chr1	22275759	22276505	747	22276027	103.00	137.38057	35.61922	133.24182
chr1	22317252	22317630	379	22317439	40.00	35.64079	12.41023	32.79533
chr1	22364917	22365056	140	22364966	10.00	9.12954	6.19897	6.71183
chr1	22380658	22380793	136	22380686	9.00	3.83622	3.02689	1.68110
chr1	22412489	22412723	235	22412648	22.00	18.76504	9.07005	16.13220
chr1	22416372	22417031	660	22416773	150.00	185.10979	33.89002	179.97702
chr1	22420020	22420170	151	22420163	9.00	4.47923	3.42493	2.28689
chr1	22420295	22420905	611	22420619	129.00	176.04895	40.52700	171.10547
chr1	22527554	22527771	218	22527664	9.00	7.88471	5.58065	5.51546
chr1	22527904	22528421	518	22528078	72.00	108.96511	38.18208	105.31110
chr1	22532661	22532785	125	22532733	11.00	8.40377	5.57656	6.01159
chr1	22542956	22543126	171	22543060	20.00	18.89588	9.75899	16.26014
chr1	22636929	22637310	382	22637160	35.00	32.18419	12.32973	29.37611
chr1	22639339	22639665	327	22639489	21.00	20.17793	10.22370	17.52058
chr1	22641904	22642657	754	22642205	101.00	119.34217	27.65966	115.52900
chr1	22654740	22654879	140	22654782	9.00	6.56450	4.75315	4.25158
chr1	22658487	22658659	173	22658575	13.00	11.57761	7.14327	9.09037
chr1	22665564	22666283	720	22665938	120.00	122.61369	21.57843	118.74619
chr1	22673639	22673921	283	22673751	20.00	9.82655	4.71318	7.39025
chr1	22673996	22674677	682	22674308	131.00	161.03960	32.41941	156.41281
chr1	22704126	22704947	822	22704613	123.00	175.60286	43.91272	170.66849
chr1	22709098	22709222	125	22709128	10.00	6.66169	4.65502	4.34673
chr1	22709314	22709553	240	22709432	40.00	33.05852	11.11810	30.24146
chr1	22712930	22713318	389	22713111	36.00	37.88979	15.16500	35.02367
chr1	22731962	22732143	182	22732039	19.00	9.90461	4.91203	7.46656
chr1	22776353	22776535	183	22776463	25.00	22.07497	10.06265	19.39272
chr1	22798191	22798362	172	22798270	15.00	10.49136	6.02454	8.03593
chr1	22802063	22802223	161	22802140	19.00	6.47335	3.33811	4.16232
chr1	22805822	22806007	186	22805907	22.00	16.92841	8.00898	14.32590
chr1	22806637	22806768	132	22806748	11.00	7.05719	4.73220	4.71561
chr1	22814839	22815000	162	22814897	9.00	6.88461	4.95668	4.55093
chr1	22818326	22818590	265	22818441	23.00	17.79388	8.21982	15.17568
chr1	22819154	22819340	187	22819230	15.00	9.57071	5.47988	7.13883
chr1	22861972	22862605	634	22862270	134.00	159.21890	30.29902	154.63342
chr1	22889210	22889759	550	22889414	72.00	89.05351	26.76155	85.66412
chr1	22914897	22915202	306	22915019	18.00	18.64837	10.19369	16.01864
chr1	22930233	22930888	656	22930515	119.00	165.66225	41.09910	160.94008
chr1	22964081	22964782	702	22964395	91.00	98.57617	22.59534	95.06886
chr1	22976229	22977120	892	22976599	130.00	152.87079	29.40127	148.42171
chr1	23019254	23019427	174	23019336	18.00	7.55981	3.92599	5.20256
chr1	23047766	23047960	195	23047853	12.00	7.98882	5.12655	5.60943
chr1	23081569	23081693	125	23081625	9.00	6.92201	4.98038	4.58664
chr1	23085621	23085756	136	23085695	11.00	5.24831	3.63226	3.00604
chr1	23098482	23099326	845	23098895	116.00	121.21354	22.39878	117.36815
chr1	23177737	23177870	134	23177782	12.00	5.28857	3.52525	3.04371
chr1	23179025	23179297	273	23179139	20.00	17.88121	9.14696	15.26185
chr1	23184358	23185102	745	23184852	105.00	140.86070	36.30421	136.65674
chr1	23210313	23210604	292	23210434	22.00	25.28730	12.96149	22.55979
chr1	23216283	23216430	148	23216355	10.00	6.15963	4.33785	3.86039
chr1	23216635	23217312	678	23216919	73.00	76.89701	20.06681	73.64645
chr1	23368909	23369180	272	23369048	31.00	20.35411	7.50537	17.69451
chr1	23371104	23371393	290	23371210	26.00	16.16176	6.63124	13.57499
chr1	23403749	23404310	562	23404129	123.00	163.22887	37.53338	158.55789
chr1	23466493	23466761	269	23466561	13.00	12.80762	7.88960	10.28870
chr1	23484091	23484341	251	23484198	30.00	22.65074	8.86803	19.95835
chr1	23496770	23497460	691	23497230	119.00	117.18809	20.02868	113.40755
chr1	23539749	23540296	548	23540002	152.00	181.56415	31.61455	176.50865
chr1	23544447	23545264	818	23544867	155.00	201.16914	38.31384	195.71812
chr1	23554999	23555159	161	23555089	21.00	10.63387	4.93762	8.17088
chr1	23566316	23566548	233	23566446	17.00	12.84021	6.95354	10.32073
chr1	23634694	23635694	1001	23635140	103.00	111.49271	23.34147	107.80109
chr1	23637333	23638109	777	23637607	138.00	159.42352	28.72172	154.83371
chr1	23657651	23658047	397	23657873	77.00	110.75861	36.24766	107.07828
chr1	23665218	23665554	337	23665422	48.00	68.55199	27.61362	65.38615
chr1	23691429	23691846	418	23691717	72.00	52.60934	10.79991	49.60092
chr1	23718541	23718763	223	23718685	28.00	26.18691	11.43615	23.44709
chr1	23745663	23745789	127	23745714	12.00	9.10558	5.82058	6.69285
chr1	23751144	23751716	573	23751492	61.00	64.01151	18.76669	60.89232
chr1	23772053	23772694	642	23772314	106.00	96.24738	16.78336	92.76723
chr1	23798681	23798805	125	23798759	9.00	5.29896	3.94350	3.04865
chr1	23804302	23804484	183	23804370	14.00	12.65210	7.57927	10.14070
chr1	23809680	23810046	367	23809894	63.00	82.45404	27.87643	79.14394
chr1	23810712	23811103	392	23810976	40.00	51.55326	21.44473	48.55298
chr1	23854611	23854818	208	23854716	10.00	7.38253	5.11185	5.03068
chr1	23868122	23868856	735	23868445	120.00	143.25938	29.71779	139.00842
chr1	23916736	23917404	669	23916979	78.00	89.30741	23.91239	85.91383
chr1	23949233	23949483	251	23949349	20.00	18.89588	9.75899	16.26014
chr1	23958766	23959195	430	23959057	48.00	51.31945	17.65264	48.32225
chr1	23979912	23980466	555	23980344	30.00	17.41458	6.40556	14.80580
chr1	24027926	24028436	511	24028271	53.00	43.75572	12.11961	40.83276
chr1	24070738	24071416	679	24071035	106.00	127.30157	29.01553	123.35325
chr1	24112343	24113000	658	24112712	62.00	57.90560	15.47290	54.84582
chr1	24150080	24150382	303	24150306	15.00	10.96529	6.30960	8.49363
chr1	24150436	24151062	627	24150637	109.00	154.14548	41.04783	149.67088
chr1	24155427	24155719	293	24155600	14.00	13.77361	8.26035	11.23569
chr1	24199005	24199835	831	24199463	116.00	160.28520	40.07162	155.66901
chr1	24201783	24202425	643	24202043	91.00	103.74653	24.94793	100.16544
chr1	24308770	24308970	201	24308851	15.00	10.96529	6.30960	8.49363
chr1	24385199	24385472	274	24385407	15.00	12.80811	7.43542	10.28870
chr1	24389911	24390608	698	24390272	62.00	83.92134	29.27695	80.59412
chr1	24390912	24391737	826	24391466	122.00	146.46109	30.20899	142.14297
chr1	24392313	24392887	575	24392516	102.00	115.11767	25.29696	111.37006
chr1	24392965	24393107	143	24393016	11.00	8.48371	5.62676	6.08905
chr1	24415266	24416143	878	24415575	71.00	78.67855	21.79357	75.40645
chr1	24421675	24421803	129	24421710	7.00	5.27614	4.18434	3.03266
chr1	24438522	24438676	155	24438634	18.00	11.14660	5.75108	8.67148
chr1	24527181	24527639	459	24527383	44.00	37.89695	12.20279	35.02990
chr1	24541890	24542372	483	24542174	51.00	53.99540	17.80961	50.97273
chr1	24555911	24556037	127	24555966	11.00	7.67680	5.11980	5.31539
chr1	24586932	24587897	966	24587393	83.00	123.38904	39.92644	119.50951
chr1	24593592	24593787	196	24593671	18.00	14.17708	7.49265	11.62633
chr1	24635153	24635771	619	24635434	97.00	107.53246	24.06895	103.89954
chr1	24642445	24642648	204	24642543	19.00	14.80645	7.59934	12.24607
chr1	24688483	24689289	807	24688710	123.00	163.22887	37.53338	158.55789
chr1	24744833	24745046	214	24744969	33.00	23.19381	8.35045	20.49537
chr1	24779823	24779947	125	24779882	8.00	5.45489	4.18242	3.19325
chr1	24830475	24831208	734	24830888	120.00	137.23528	27.15690	133.10265
chr1	24832035	24832261	227	24832163	15.00	12.14417	7.02788	9.64230
chr1	24834988	24835345	358	24835130	90.00	141.19576	45.86964	136.98373
chr1	24847790	24848336	547	24848089	110.00	108.58484	19.79509	104.93356
chr1	24848644	24848878	235	24848765	12.00	4.17397	2.91768	2.00587
chr1	24849354	24850286	933	24849871	86.00	125.65773	39.37621	121.73687
chr1	24897906	24898518	613	24898279	48.00	42.88788	13.28748	39.96964
chr1	24898574	24898759	186	24898666	9.00	5.29896	3.94350	3.04865
chr1	24909560	24910002	443	24909718	36.00	41.35380	17.19440	38.45330
chr1	24927075	24927199	125	24927136	8.00	5.45489	4.18242	3.19325
chr1	24932090	24932681	592	24932393	80.00	92.39444	24.51777	88.96386
chr1	24948067	24948263	197	24948163	7.00	5.53436	4.34806	3.27185
chr1	24962250	24962664	415	24962425	19.00	17.63392	9.29427	15.01878
chr1	24970299	24970632	334	24970377	9.00	7.76448	5.50690	5.39757
chr1	25017513	25017689	177	25017582	22.00	21.47921	10.68841	18.80192
chr1	25026900	25027049	150	25026956	11.00	6.04658	4.10991	3.75595
chr1	25037223	25038006	784	25037857	48.00	46.00502	14.83174	43.05759
chr1	25039296	25039471	176	25039365	13.00	12.17946	7.51114	9.67707
chr1	25099414	25099540	127	25099482	10.00	6.15963	4.33785	3.86039
chr1	25101256	25101824	569	25101610	119.00	165.66225	41.09910	160.94008
chr1	25129522	25129674	153	25129617	14.00	8.64645	5.13739	6.24572
chr1	25148773	25149027	255	25148877	27.00	32.91635	15.77921	30.10050
chr1	25198897	25199026	130	25198905	11.00	6.04658	4.10991	3.75595
chr1	25204790	25205419	630	25205058	91.00	103.74653	24.94793	100.16544
chr1	25209103	25209227	125	25209182	7.00	5.79106	4.50835	3.51320
chr1	25239721	25240268	548	25240063	74.00	72.26554	17.59072	69.06293
chr1	25247555	25248103	549	25247941	45.00	41.27267	13.53055	38.37370
chr1	25259800	25259926	127	25259892	10.00	7.38253	5.11185	5.03068
chr1	25266873	25267056	184	25266969	9.00	7.97447	5.63543	5.59932
chr1	25289856	25290003	148	25289935	9.00	7.97447	5.63543	5.59932
chr1	25290111	25290317	207	25290208	32.00	40.92757	18.59692	38.03164
chr1	25329947	25330166	220	25330060	25.00	29.81498	14.65212	27.03194
chr1	25403061	25403282	222	25403167	26.00	26.86119	12.54727	24.11431
chr1	25403429	25403553	125	25403507	8.00	3.75374	3.08243	1.62109
chr1	25442172	25442349	178	25442235	14.00	8.64645	5.13739	6.24572
chr1	25486607	25486797	191	25486724	7.00	5.14750	4.10196	2.91404
chr1	25487658	25487926	269	25487781	18.00	18.05797	9.83901	15.43742
chr1	25501837	25502056	220	25501932	22.00	25.01401	12.80121	22.29015
chr1	25503797	25504253	457	25503994	43.00	59.63680	24.79590	56.56171
chr1	25520345	25521209	865	25520650	103.00	102.75929	19.91003	99.19497
chr1	25523507	25523926	420	25523734	95.00	117.92623	29.92763	114.13528
chr1	25566692	25566953	262	25566777	30.00	20.09688	7.61365	17.44158
chr1	25568335	25568589	255	25568439	37.00	31.60024	11.33746	28.79857
chr1	25572796	25573278	483	25572949	41.00	43.97263	16.56271	41.04650
chr1	25581171	25581320	150	25581271	10.00	6.15963	4.33785	3.86039
chr1	25590218	25590481	264	25590332	35.00	35.51092	14.19660	32.66771
chr1	25608479	25609142	664	25608782	93.00	106.82966	25.49028	103.20827
chr1	25610985	25611192	208	25611076	16.00	13.97889	7.90013	11.43674
chr1	25616028	25616374	347	25616251	30.00	24.73865	9.96224	22.01961
chr1	25619047	25619489	443	25619255	100.00	117.76283	27.38849	113.97581
chr1	25619653	25619881	229	25619797	12.00	7.00621	4.52681	4.67021
chr1	25692308	25692484	177	25692445	8.00	4.58413	3.61762	2.38056
chr1	25692589	25693123	535	25692789	62.00	70.27304	21.57703	67.08877
chr1	25695001	25695581	581	25695335	39.00	44.59365	17.79477	41.66090
chr1	25700681	25700971	291	25700802	23.00	17.55645	8.08689	14.94692
chr1	25725610	25725760	151	25725695	15.00	12.80811	7.43542	10.28870
chr1	25744147	25744434	288	25744296	51.00	50.04146	15.73980	47.05554
chr1	25744536	25744686	151	25744597	9.00	5.29896	3.94350	3.04865
chr1	25754582	25754787	206	25754668	7.00	5.79106	4.50835	3.51320
chr1	25796644	25797449	806	25796999	134.00	193.01871	46.23649	187.71857
chr1	25797989	25798322	334	25798199	39.00	37.39460	13.69970	34.53210
chr1	25803041	25803256	216	25803165	17.00	9.17912	4.88112	6.76033
chr1	25810037	25810398	362	25810152	15.00	13.99682	8.16374	11.45421
chr1	25810616	25811310	695	25811032	123.00	148.06723	30.45459	143.71490
chr1	25818126	25818403	278	25818303	17.00	13.08278	7.09830	10.55678
chr1	25837090	25837625	536	25837453	40.00	38.72464	14.04219	35.84875
chr1	25837753	25837877	125	25837769	10.00	6.72189	4.69315	4.40493
chr1	25875194	25875353	160	25875298	15.00	6.10780	3.59100	3.81387
chr1	25889572	25889791	220	25889669	14.00	12.74277	7.63481	10.22965
chr1	25895160	25895825	666	25895569	159.00	217.13297	43.38770	211.37025
chr1	25896294	25896468	175	25896405	18.00	11.14660	5.75108	8.67148
chr1	25904989	25905202	214	25905109	25.00	10.53156	4.33955	8.07273
chr1	25905818	25906046	229	25905938	20.00	9.82655	4.71318	7.39025
chr1	25957722	25957924	203	25957753	6.00	4.77200	3.94480	2.55057
chr1	25998041	25998666	626	25998315	146.00	132.51776	17.72123	128.47571
chr1	26009854	26010458	605	26010339	51.00	61.80504	22.18581	58.70857
chr1	26029929	26030202	274	26030048	32.00	31.43643	13.01355	28.63564
chr1	26035225	26036578	1354	26036139	124.00	149.67685	30.70020	145.28859
chr1	26104579	26105428	850	26105139	134.00	159.21890	30.29902	154.63342
chr1	26144882	26145709	828	26145296	104.00	118.18140	25.78816	114.38565
chr1	26161831	26162198	368	26162045	41.00	26.65890	8.04059	23.91588
chr1	26163854	26164626	773	26164388	112.00	136.98575	30.64257	132.85568
chr1	26168879	26170196	1318	26169816	109.00	115.58237	22.72942	111.82796
chr1	26190322	26190814	493	26190556	64.00	54.57964	13.43102	51.55154
chr1	26201211	26201429	219	26201355	8.00	6.46789	4.82859	4.15689
chr1	26233452	26234813	1362	26233937	129.00	135.54623	23.18343	131.44728
chr1	26235135	26235348	214	26235234	26.00	16.16176	6.63124	13.57499
chr1	26275537	26276203	667	26275723	109.00	147.86963	37.67418	143.52110
chr1	26276337	26276508	172	26276416	9.00	5.80399	4.26650	3.52522
chr1	26279459	26280105	647	26279708	66.00	69.01766	19.16639	65.84756
chr1	26284917	26285737	821	26285248	89.00	91.18888	20.19935	87.77215
chr1	26285919	26286273	355	26286027	22.00	21.47921	10.68841	18.80192
chr1	26321305	26322085	781	26321736	156.00	211.81677	42.57418	206.15874
chr1	26339283	26339501	219	26339382	15.00	15.41255	9.01669	12.83798
chr1	26360698	26360870	173	26360816	11.00	9.04231	5.97645	6.63147
chr1	26363666	26364334	669	26363999	116.00	183.85727	53.18526	178.75475
chr1	26368076	26368255	180	26368164	13.00	6.01184	3.79642	3.72561
chr1	26391480	26391965	486	26391654	68.00	86.03324	27.21016	82.67744
chr1	26396351	26396565	215	26396470	14.00	14.09616	8.45315	11.54868
chr1	26411213	26411337	125	26411268	12.00	6.88243	4.45240	4.54878
chr1	26416909	26417597	689	26417215	123.00	172.88194	42.46907	168.00507
chr1	26470286	26470639	354	26470484	64.00	73.32604	22.26201	70.11089
chr1	26470718	26470878	161	26470790	12.00	7.68494	4.93957	5.32293
chr1	26499982	26500767	786	26500342	75.00	71.82856	17.05723	68.62905
chr1	26500837	26500985	149	26500946	17.00	6.27097	3.44597	3.96980
chr1	26531244	26531480	237	26531332	23.00	13.37322	5.89444	10.84356
chr1	26538075	26538356	282	26538182	28.00	26.18691	11.43615	23.44709
chr1	26538696	26538997	302	26538889	26.00	21.19222	9.24730	18.51959
chr1	26541552	26541772	221	26541664	10.00	6.15963	4.33785	3.86039
chr1	26541913	26542294	382	26542027	29.00	19.09141	7.36805	16.45233
chr1	26584221	26584382	162	26584306	14.00	9.94486	5.91525	7.50280
chr1	26597530	26597978	449	26597737	43.00	32.19573	9.87524	29.38736
chr1	26602308	26602879	572	26602544	130.00	141.78500	25.07898	137.56656
chr1	26608967	26609197	231	26609085	19.00	13.51344	6.84985	10.97952
chr1	26619956	26620640	685	26620410	87.00	107.46448	28.72293	103.83344
chr1	26677402	26678029	628	26677695	62.00	73.07372	23.09558	69.86215
chr1	26692596	26692733	138	26692641	24.00	14.28608	6.14004	11.73428
chr1	26784126	26784401	276	26784283	24.00	15.57627	6.77933	12.99913
chr1	26789115	26789683	569	26789343	136.00	182.49525	39.73653	177.41521
chr1	26810075	26810425	351	26810198	79.00	97.01809	27.39940	93.52950
chr1	26820791	26820959	169	26820890	8.00	6.86025	5.07189	4.53094
chr1	26826090	26826799	710	26826596	66.00	83.63756	26.93117	80.31229
chr1	26852938	26853733	796	26853284	85.00	94.61144	23.32089	91.15066
chr1	26877725	26878308	584	26878152	94.00	114.57312	28.75541	110.83472
chr1	26887166	26887438	273	26887289	29.00	31.06546	13.94141	28.26916
chr1	26966901	26967250	350	26967079	75.00	84.71799	23.00433	81.37722
chr1	26997374	26998049	676	26997807	125.00	151.28995	30.94580	146.87129
chr1	27044465	27045280	816	27044727	128.00	171.93590	39.04682	167.08041
chr1	27045734	27046592	859	27046094	132.00	202.05121	52.44857	196.58806
chr1	27070428	27070616	189	27070503	18.00	14.17708	7.49265	11.62633
chr1	27097146	27097796	651	27097595	140.00	168.83676	31.64565	164.04665
chr1	27102417	27103134	718	27102891	119.00	156.32584	36.32262	151.79973
chr1	27109187	27109503	317	27109293	8.00	6.86025	5.07189	4.53094
chr1	27112128	27112355	228	27112232	20.00	22.35986	11.83441	19.67216
chr1	27127512	27127653	142	27127582	9.00	5.29896	3.94350	3.04865
chr1	27136030	27136225	196	27136127	17.00	15.17430	8.36484	12.60703
chr1	27154924	27155563	640	27155234	94.00	115.42111	29.17931	111.66895
chr1	27197796	27198386	591	27198104	92.00	87.69001	17.80416	84.31757
chr1	27284482	27285138	657	27284861	115.00	115.55269	20.68676	111.79922
chr1	27296671	27297253	583	27296883	109.00	115.58237	22.72942	111.82796
chr1	27300557	27301414	858	27300980	126.00	146.57550	28.50352	142.25346
chr1	27306634	27307228	595	27306940	43.00	32.19573	9.87524	29.38736
chr1	27308045	27308245	201	27308150	15.00	9.57071	5.47988	7.13883
chr1	27332594	27333390	797	27332979	84.00	98.63189	25.72853	95.12078
chr1	27351229	27351725	497	27351480	45.00	42.85692	14.34032	39.94086
chr1	27356992	27357249	258	27357095	15.00	11.81509	6.82640	9.32080
chr1	27357366	27357919	554	27357689	100.00	102.61292	20.86974	99.05108
chr1	27366245	27367059	815	27366603	52.00	47.63204	14.18753	44.66930
chr1	27368994	27369314	321	27369083	42.00	31.08999	9.65080	28.29341
chr1	27388179	27388996	818	27388564	96.00	134.56834	38.25196	130.48215
chr1	27391888	27393171	1284	27392428	98.00	85.97015	15.52853	82.61652
chr1	27395131	27396077	947	27395556	116.00	151.18631	35.41456	146.77022
chr1	27402403	27402727	325	27402488	43.00	46.30993	17.02910	43.36103
chr1	27402977	27403445	469	27403127	43.00	40.22790	13.71683	37.33722
chr1	27405713	27405843	131	27405745	12.00	6.88243	4.45240	4.54878
chr1	27406010	27406313	304	27406131	26.00	21.19222	9.24730	18.51959
chr1	27416462	27416910	449	27416701	63.00	66.89267	19.37206	63.74352
chr1	27428588	27428731	144	27428654	17.00	11.49560	6.16487	9.01227
chr1	27496770	27497124	355	27496957	42.00	33.12687	10.56087	30.30920
chr1	27508398	27508522	125	27508406	10.00	5.24459	3.76742	3.00466
chr1	27523103	27523477	375	27523272	33.00	30.00259	11.83936	27.21882
chr1	27556478	27557480	1003	27556914	120.00	158.04626	36.62531	153.48595
chr1	27567260	27567393	134	27567356	15.00	7.04669	4.07368	4.70953
chr1	27568415	27569181	767	27568731	86.00	86.95575	19.52604	83.59223
chr1	27575214	27575611	398	27575511	40.00	33.05852	11.11810	30.24146
chr1	27575939	27576189	251	27576072	21.00	14.03217	6.65915	11.48813
chr1	27577310	27577434	125	27577383	10.00	6.15963	4.33785	3.86039
chr1	27600598	27600848	251	27600661	23.00	17.32522	7.95819	14.71689
chr1	27601201	27601345	145	27601257	10.00	5.58259	3.97659	3.31856
chr1	27602472	27602702	231	27602584	25.00	19.68251	8.70449	17.03461
chr1	27605839	27606959	1121	27606533	141.00	158.40637	27.18485	153.83749
chr1	27607374	27607530	157	27607465	17.00	9.17912	4.88112	6.76033
chr1	27608328	27609140	813	27608789	121.00	124.03673	21.75676	120.14513
chr1	27616579	27616703	125	27616630	11.00	9.20560	6.07815	6.78666
chr1	27643694	27643872	179	27643769	9.00	7.53506	5.36510	5.17961
chr1	27643925	27644284	360	27644077	49.00	55.81982	19.71751	52.77879
chr1	27662839	27663653	815	27663358	145.00	184.23891	35.85783	179.12390
chr1	27668893	27669807	915	27669307	118.00	134.15015	26.70803	130.07513
chr1	27672195	27672629	435	27672386	30.00	20.09688	7.61365	17.44158
chr1	27725578	27726036	459	27725770	52.00	45.10892	13.01688	42.17182
chr1	27760462	27760688	227	27760570	28.00	23.53739	9.93228	20.83480
chr1	27857797	27858542	746	27858220	106.00	121.26159	26.27937	117.41328
chr1	27940369	27940598	230	27940476	34.00	38.35134	16.26497	35.47850
chr1	27947695	27947819	125	27947714	8.00	6.86025	5.07189	4.53094
chr1	27959979	27960338	360	27960186	35.00	27.24750	9.76223	24.49519
chr1	27979605	27980105	501	27979795	75.00	90.57124	26.02943	87.16373
chr1	28036555	28036687	133	28036600	10.00	8.33456	5.71046	5.94825
chr1	28087957	28088117	161	28088035	22.00	15.03345	6.96184	12.46944
chr1	28090934	28091737	804	28091377	115.00	135.31818	28.48978	131.22417
chr1	28113175	28113344	170	28113278	12.00	7.98882	5.12655	5.60943
chr1	28208745	28209294	550	28209051	106.00	121.26159	26.27937	117.41328
chr1	28248158	28249078	921	28248654	128.00	149.71645	28.95240	145.32628
chr1	28359597	28360080	484	28359846	98.00	121.07972	29.96616	117.23537
chr1	28368215	28368383	169	28368304	17.00	13.08278	7.09830	10.55678
chr1	28409662	28410049	388	28409919	58.00	69.80373	23.26666	66.62550
chr1	28471524	28471676	153	28471622	8.00	6.80197	5.03607	4.47920
chr1	28517684	28518661	978	28518170	98.00	109.04086	24.31456	105.38458
chr1	28540740	28540957	218	28540857	11.00	10.32197	6.76252	7.86859
chr1	28581036	28581550	515	28581390	36.00	26.40354	9.08726	23.66206
chr1	28581677	28581809	133	28581726	13.00	6.19454	3.89788	3.89496
chr1	28602829	28603249	421	28603036	110.00	127.47013	27.26177	123.51481
chr1	28640897	28641067	171	28640963	16.00	13.16813	7.40468	10.64028
chr1	28643083	28643294	212	28643194	45.00	34.43619	10.32411	31.60406
chr1	28653965	28654181	217	28654069	32.00	25.94856	9.98872	23.21298
chr1	28736366	28737088	723	28736746	122.00	125.46331	21.93509	121.54808
chr1	28756971	28757146	176	28757056	26.00	21.19222	9.24730	18.51959
chr1	28784925	28785565	641	28785264	88.00	99.15716	24.13441	95.63981
chr1	28796855	28797161	307	28797037	34.00	34.14043	13.80225	31.31240
chr1	28876984	28877618	635	28877380	123.00	155.09283	33.62547	150.58734
chr1	28881739	28882807	1069	28882211	126.00	152.90646	31.19140	148.44968
chr1	28884037	28884263	227	28884165	18.00	14.67017	7.78743	12.11117
chr1	28893719	28894041	323	28893917	43.00	57.58704	23.60645	54.52974
chr1	28983653	28983976	324	28983871	27.00	19.62372	8.12134	16.97682
chr1	29028457	29028668	212	29028607	11.00	9.27745	6.12281	6.85646
chr1	29033810	29034380	571	29034037	76.00	73.17679	17.28166	69.96425
chr1	29117472	29117750	279	29117592	14.00	13.38659	8.02699	10.85648
chr1	29121150	29121778	629	29121374	38.00	39.69235	15.37965	36.80717
chr1	29124512	29124860	349	29124624	25.00	20.04293	8.90481	17.38847
chr1	29181854	29182308	455	29182039	66.00	63.22212	16.45531	60.11042
chr1	29197520	29197923	404	29197730	33.00	29.64896	11.64474	26.86853
chr1	29202801	29203340	540	29203037	124.00	149.67685	30.70020	145.28859
chr1	29230955	29231153	199	29231051	32.00	24.62935	9.31231	21.91245
chr1	29236097	29236638	542	29236420	85.00	106.84889	29.45436	103.22402
chr1	29240265	29240880	616	29240477	51.00	69.24017	26.53216	66.06851
chr1	29245840	29246103	264	29245958	31.00	27.16395	10.95976	24.41263
chr1	29256933	29257156	224	29257134	7.00	4.68556	3.80252	2.47689
chr1	29259286	29259452	167	29259408	10.00	6.15963	4.33785	3.86039
chr1	29306083	29306222	140	29306118	11.00	7.05719	4.73220	4.71561
chr1	29313149	29313320	172	29313258	17.00	18.12241	10.14378	15.49932
chr1	29332261	29332465	205	29332375	17.00	11.49560	6.16487	9.01227
chr1	29340979	29341176	198	29341083	18.00	16.39304	8.82956	13.80212
chr1	29341946	29342260	315	29342042	24.00	21.17277	9.85875	18.50207
chr1	29379459	29379846	388	29379670	52.00	65.06607	23.57807	61.93830
chr1	29396729	29396984	256	29396842	23.00	26.77907	13.52504	24.03407
chr1	29415534	29415790	257	29415617	13.00	12.80762	7.88960	10.28870
chr1	29453467	29453818	352	29453703	23.00	17.79388	8.21982	15.17568
chr1	29490291	29490583	293	29490383	15.00	9.57071	5.47988	7.13883
chr1	29513287	29513628	342	29513474	28.00	23.53739	9.93228	20.83480
chr1	29577731	29577883	153	29577785	9.00	7.31906	5.23042	4.97238
chr1	29656579	29656712	134	29656662	11.00	10.32197	6.76252	7.86859
chr1	29682746	29682910	165	29682861	9.00	4.47923	3.42493	2.28689
chr1	29697996	29698327	332	29698156	33.00	32.78215	13.40790	29.96821
chr1	29703523	29704222	700	29703722	44.00	35.45021	11.05207	32.60962
chr1	29707049	29707376	328	29707241	57.00	68.21902	22.87231	65.05905
chr1	29713972	29714194	223	29714065	18.00	19.51306	10.70732	16.86744
chr1	29792980	29793376	397	29793193	91.00	116.86049	31.50931	113.08315
chr1	29835901	29836091	191	29836003	16.00	15.98510	9.12067	13.40188
chr1	29849100	29849428	329	29849272	35.00	39.84663	16.72969	36.95998
chr1	29912549	29912791	243	29912614	12.00	11.54883	7.32606	9.06210
chr1	30085650	30086517	868	30086117	95.00	95.55549	19.83658	92.08408
chr1	30087579	30087760	182	30087684	13.00	10.54653	6.50599	8.08459
chr1	30104209	30104361	153	30104285	7.00	5.79106	4.50835	3.51320
chr1	30106180	30106517	338	30106279	23.00	22.79889	11.15313	20.10360
chr1	30111339	30111893	555	30111666	70.00	98.06345	32.99466	94.56123
chr1	30232427	30232595	169	30232529	11.00	10.32197	6.76252	7.86859
chr1	30287110	30287275	166	30287195	10.00	9.12954	6.19897	6.71183
chr1	30341041	30341209	169	30341110	12.00	11.54883	7.32606	9.06210
chr1	30353695	30353881	187	30353788	16.00	13.69711	7.72777	11.16047
chr1	30379988	30380987	1000	30380578	64.00	57.38980	14.58842	54.33300
chr1	30408825	30408971	147	30408876	10.00	9.12954	6.19897	6.71183
chr1	30603595	30603719	125	30603708	6.00	4.77200	3.94480	2.55057
chr1	30685067	30685436	370	30685272	32.00	23.90079	8.94871	21.19028
chr1	30708035	30708498	464	30708312	126.00	184.06192	46.55776	178.95032
chr1	30719098	30719673	576	30719389	130.00	141.78500	25.07898	137.56656
chr1	30719755	30719890	136	30719856	14.00	8.36738	4.97387	5.97962
chr1	30724275	30724409	135	30724336	10.00	8.04783	5.53130	5.66717
chr1	30777904	30778054	151	30777981	15.00	9.57071	5.47988	7.13883
chr1	30779538	30780063	526	30779776	143.00	203.90657	46.27622	198.41142
chr1	30781995	30783369	1375	30782494	128.00	149.71645	28.95240	145.32628
chr1	30797770	30797913	144	30797865	11.00	9.04231	5.97645	6.63147
chr1	30801445	30802212	768	30801904	130.00	166.83780	35.52368	162.08853
chr1	30803924	30804625	702	30804464	29.00	23.57094	9.64088	20.86803
chr1	30853560	30853690	131	30853611	12.00	7.98882	5.12655	5.60943
chr1	30856232	30856456	225	30856296	16.00	10.52091	5.82237	8.06276
chr1	30911101	30911870	770	30911562	108.00	124.35794	26.77057	120.45623
chr1	30929214	30929896	683	30929600	92.00	105.28577	25.21910	101.68232
chr1	31155220	31155505	286	31155407	19.00	10.14097	5.03063	7.69522
chr1	31162622	31163168	547	31162868	112.00	153.16769	38.70165	148.70459
chr1	31181514	31181697	184	31181605	12.00	11.54883	7.32606	9.06210
chr1	31183744	31184525	782	31184139	112.00	172.18782	49.21933	167.32317
chr1	31185625	31186058	434	31185843	63.00	85.66625	29.74167	82.31693
chr1	31214825	31215047	223	31214948	20.00	17.26917	8.77987	14.66230
chr1	31327753	31327950	198	31327831	12.00	9.04582	5.78330	6.63425
chr1	31334935	31335449	515	31335229	78.00	109.88987	35.14466	106.22359
chr1	31335580	31335704	125	31335643	9.00	5.29896	3.94350	3.04865
chr1	31394165	31394333	169	31394225	13.00	8.95208	5.52090	6.54274
chr1	31394400	31395336	937	31394815	110.00	133.74202	30.10022	129.67586
chr1	31396658	31396957	300	31396824	27.00	22.35722	9.58979	19.67109
chr1	31421244	31421842	599	31421603	70.00	89.35719	27.99886	85.96122
chr1	31422560	31423123	564	31422906	116.00	151.18631	35.41456	146.77022
chr1	31460163	31460290	128	31460241	10.00	9.12954	6.19897	6.71183
chr1	31548739	31549769	1031	31549082	146.00	166.08519	28.14206	161.35165
chr1	31563891	31564459	569	31564235	113.00	146.08003	34.50649	141.77328
chr1	31587727	31588237	511	31587957	49.00	51.13769	17.12463	48.14241
chr1	31594047	31594591	545	31594183	74.00	96.07727	29.57626	92.60019
chr1	31618040	31618665	626	31618300	87.00	106.60647	28.27991	102.98872
chr1	31633065	31633430	366	31633334	24.00	28.24753	14.06464	25.48594
chr1	31663651	31664293	643	31664009	136.00	162.41229	30.74790	157.75526
chr1	31684097	31684322	226	31684186	15.00	12.54399	7.27320	10.03335
chr1	31691929	31692373	445	31692129	22.00	21.47921	10.68841	18.80192
chr1	31705278	31705515	238	31705362	24.00	18.90994	8.56231	16.27229
chr1	31714145	31714856	712	31714514	62.00	61.39507	17.08391	58.30044
chr1	31715272	31715467	196	31715386	15.00	9.57071	5.47988	7.13883
chr1	31715561	31716062	502	31715815	82.00	109.78890	32.73106	106.12305
chr1	31725222	31725352	131	31725336	11.00	8.02483	5.33843	5.64424
chr1	31745438	31746334	897	31745822	82.00	95.50277	25.12315	92.03217
chr1	31759597	31759884	288	31759768	32.00	28.40000	11.30225	25.63264
chr1	31762038	31762286	249	31762137	15.00	9.41861	5.39126	6.99483
chr1	31762396	31763067	672	31762821	69.00	63.86095	15.71060	60.74369
chr1	31763238	31763466	229	31763350	12.00	7.44209	4.79104	5.08954
chr1	31764173	31764727	555	31764451	24.00	20.67503	9.56898	18.01196
chr1	31765027	31765585	559	31765397	82.00	90.11089	22.50737	86.70733
chr1	31788726	31790117	1392	31789396	151.00	194.36272	37.33144	189.03568
chr1	31815911	31816444	534	31816114	69.00	87.69213	27.60451	84.31757
chr1	31937877	31938056	180	31937939	19.00	9.03908	4.48874	6.62885
chr1	31938208	31938634	427	31938392	67.00	55.65558	13.01810	52.61689
chr1	31939879	31940120	242	31939998	26.00	19.21468	8.17259	16.57312
chr1	31956128	31956401	274	31956238	16.00	7.51945	4.17523	5.16505
chr1	31964018	31964726	709	31964295	144.00	175.31032	32.54340	170.38618
chr1	31977730	31978098	369	31977952	45.00	45.52674	15.75465	42.58415
chr1	32003483	32003958	476	32003749	84.00	93.10616	23.04972	89.66476
chr1	32063379	32063831	453	32063587	107.00	100.86141	18.02582	97.32235
chr1	32073175	32073563	389	32073377	108.00	114.12511	22.52278	110.39458
chr1	32109398	32109666	269	32109522	42.00	50.62964	19.98268	47.64036
chr1	32201025	32201186	162	32201111	19.00	10.14097	5.03063	7.69522
chr1	32205388	32205576	189	32205484	21.00	16.30060	7.92567	13.71274
chr1	32215375	32216127	753	32215807	118.00	154.60902	36.01994	150.12131
chr1	32240422	32240659	238	32240503	28.00	21.40194	8.77797	18.72694
chr1	32241452	32241788	337	32241727	13.00	6.79531	4.23764	4.47260
chr1	32248034	32248748	715	32248360	69.00	67.27733	17.19211	64.12308
chr1	32316529	32316816	288	32316664	47.00	57.00882	21.35372	53.95792
chr1	32316877	32317013	137	32316986	9.00	5.94319	4.35569	3.66060
chr1	32334859	32335804	946	32335303	61.00	64.01151	18.76669	60.89232
chr1	32351020	32351656	637	32351240	75.00	79.23091	20.34438	75.95567
chr1	32351954	32352133	180	32352066	17.00	11.49560	6.16487	9.01227
chr1	32362044	32362525	482	32362277	35.00	27.24750	9.76223	24.49519
chr1	32372320	32372487	168	32372403	14.00	11.18090	6.67304	8.70446
chr1	32400592	32401419	828	32401006	118.00	161.38606	39.45937	156.75735
chr1	32413997	32414259	263	32414138	30.00	37.68131	17.46984	34.81717
chr1	32448093	32448869	777	32448478	61.00	82.18328	28.81224	78.87399
chr1	32500776	32500932	157	32500865	20.00	14.55436	7.19234	11.99811
chr1	32520219	32520823	605	32520591	107.00	117.44847	24.23922	113.66557
chr1	32620231	32620407	177	32620298	12.00	11.54883	7.32606	9.06210
chr1	32709072	32709196	125	32709140	10.00	7.38253	5.11185	5.03068
chr1	32712143	32712643	501	32712380	125.00	145.01012	28.27909	140.72269
chr1	32734080	32734292	213	32734191	24.00	19.16484	8.70541	16.52457
chr1	32741471	32741776	306	32741607	35.00	22.15653	7.43872	19.47343
chr1	32749795	32749975	181	32749897	20.00	9.82655	4.71318	7.39025
chr1	32754087	32754403	317	32754287	25.00	9.85402	4.07820	7.41765
chr1	32772859	32773548	690	32773181	109.00	125.91207	27.01617	121.98360
chr1	32773663	32773817	155	32773707	8.00	4.92648	3.83985	2.69976
chr1	32786880	32787200	321	32787085	33.00	42.57033	19.16047	39.65782
chr1	32828456	32828796	341	32828573	37.00	31.92024	11.50216	29.11527
chr1	32872434	32873092	659	32872819	131.00	126.16160	19.52860	122.22812
chr1	32873322	32873446	125	32873370	9.00	6.07355	4.43921	3.78215
chr1	32876580	32877329	750	32876804	81.00	111.49996	34.28331	107.80798
chr1	32886424	32886998	575	32886718	50.00	52.56234	17.46712	49.55409
chr1	32892858	32893875	1018	32893037	91.00	94.03504	20.64822	90.58382
chr1	32924770	32925064	295	32924975	16.00	10.52091	5.82237	8.06276
chr1	32925522	32925650	129	32925590	15.00	9.72715	5.57146	7.29290
chr1	32933071	32933293	223	32933172	10.00	6.72189	4.69315	4.40493
chr1	32933419	32933934	516	32933588	80.00	98.64345	27.74189	95.12953
chr1	33007284	33007595	312	33007405	35.00	35.51092	14.19660	32.66771
chr1	33014577	33014720	144	33014649	10.00	8.28911	5.68214	5.90452
chr1	33055146	33055632	487	33055304	69.00	87.69213	27.60451	84.31757
chr1	33055691	33055841	151	33055778	11.00	8.02483	5.33843	5.64424
chr1	33086224	33087065	842	33086540	118.00	146.80768	32.26960	142.48042
chr1	33093202	33093326	125	33093270	9.00	7.49084	5.33761	5.13813
chr1	33094800	33095543	744	33095194	116.00	131.07953	26.25915	127.05793
chr1	33112010	33112303	294	33112191	36.00	41.35380	17.19440	38.45330
chr1	33127226	33127702	477	33127351	54.00	63.50993	21.68926	60.39502
chr1	33132163	33132343	181	33132248	15.00	12.80811	7.43542	10.28870
chr1	33137373	33138360	988	33138017	97.00	94.47380	18.76137	91.01682
chr1	33140816	33141135	320	33140926	40.00	49.00383	19.94285	46.02965
chr1	33147976	33148262	287	33148100	28.00	31.86493	14.79678	29.06239
chr1	33218633	33219049	417	33218858	87.00	110.16661	30.13934	106.49172
chr1	33295292	33296123	832	33295666	110.00	141.00789	33.59843	136.79716
chr1	33298530	33299288	759	33298857	49.00	44.15795	13.55866	41.22896
chr1	33339453	33339744	292	33339575	34.00	33.08971	13.20255	30.27261
chr1	33364065	33364991	927	33364245	30.00	19.36119	7.27083	16.71891
chr1	33367557	33368310	754	33367953	124.00	156.76045	33.89664	152.21904
chr1	33372772	33373039	268	33372895	31.00	27.16395	10.95976	24.41263
chr1	33430968	33431509	542	33431081	36.00	28.38721	10.03341	25.62174
chr1	33455825	33456239	415	33456006	95.00	95.55549	19.83658	92.08408
chr1	33470357	33471179	823	33470672	114.00	140.24477	31.18491	136.05283
chr1	33612889	33613286	398	33613073	73.00	72.77004	18.17452	69.56124
chr1	33613355	33613520	166	33613474	8.00	4.47851	3.54915	2.28689
chr1	33625020	33625144	125	33625087	8.00	6.86025	5.07189	4.53094
chr1	33632740	33633563	824	33633193	116.00	160.28520	40.07162	155.66901
chr1	33634898	33635243	346	33635020	28.00	21.40194	8.77797	18.72694
chr1	33640972	33641514	543	33641292	42.00	57.88218	24.23236	54.82335
chr1	33654354	33654669	316	33654476	29.00	27.47844	11.83050	24.72277
chr1	33735603	33735912	310	33735797	28.00	26.18691	11.43615	23.44709
chr1	33875985	33876145	161	33876075	12.00	11.54883	7.32606	9.06210
chr1	33898636	33898760	125	33898689	8.00	4.47851	3.54915	2.28689
chr1	34013978	34014287	310	34014166	22.00	18.76504	9.07005	16.13220
chr1	34113479	34113820	342	34113575	30.00	37.68131	17.46984	34.81717
chr1	34113922	34114222	301	34114116	27.00	28.24759	13.01198	25.48594
chr1	34156782	34156957	176	34156886	11.00	8.40377	5.57656	6.01159
chr1	34162971	34163604	634	34163368	68.00	86.96409	27.73509	83.60041
chr1	34165200	34165388	189	34165232	10.00	4.52409	3.32957	2.32878
chr1	34342453	34342580	128	34342510	9.00	7.97447	5.63543	5.59932
chr1	34419735	34420033	299	34419878	29.00	36.07861	16.90629	33.22884
chr1	34460210	34460620	411	34460418	37.00	49.26363	21.41464	46.28653
chr1	34500623	34500747	125	34500659	7.00	5.79106	4.50835	3.51320
chr1	34597943	34598559	617	34598097	83.00	123.38904	39.92644	119.50951
chr1	34642846	34643103	258	34642871	7.00	5.79106	4.50835	3.51320
chr1	34681455	34681921	467	34681652	63.00	85.66625	29.74167	82.31693
chr1	34740524	34740773	250	34740638	25.00	20.04293	8.90481	17.38847
chr1	34742669	34743094	426	34742868	69.00	60.82220	14.46417	57.73461
chr1	34753163	34753288	126	34753217	10.00	7.38253	5.11185	5.03068
chr1	34781740	34781884	145	34781801	5.00	3.80947	3.38126	1.65887
chr1	34786215	34787023	809	34786634	117.00	173.34395	46.53331	168.46036
chr1	34788089	34788410	322	34788291	29.00	36.07861	16.90629	33.22884
chr1	34852504	34853296	793	34852877	152.00	226.79350	52.40135	220.82747
chr1	34859627	34860337	711	34859896	114.00	160.55064	41.42966	155.93291
chr1	34866014	34866846	833	34866522	105.00	125.70146	28.74435	121.77737
chr1	34896663	34896920	258	34896804	24.00	28.28853	14.08858	25.52535
chr1	34929303	34929638	336	34929417	10.00	9.12954	6.19897	6.71183
chr1	34929722	34929853	132	34929749	7.00	5.79106	4.50835	3.51320
chr1	34930131	34930271	141	34930164	9.00	6.39844	4.64714	4.08938
chr1	35112730	35112854	125	35112776	7.00	5.73973	4.47651	3.47090
chr1	35192009	35192218	210	35192125	27.00	21.80408	9.28456	19.12404
chr1	35202027	35202720	694	35202290	109.00	132.12598	29.82905	128.09233
chr1	35215516	35215708	193	35215589	11.00	8.40377	5.57656	6.01159
chr1	35221070	35221261	192	35221178	17.00	10.22735	5.44839	7.77869
chr1	35298634	35298887	254	35298753	35.00	35.51092	14.19660	32.66771
chr1	35444137	35444396	260	35444246	40.00	44.83168	17.49266	41.89707
chr1	35450887	35451736	850	35451248	106.00	134.29971	32.38767	130.21898
chr1	35545009	35545394	386	35545209	65.00	69.80075	19.97744	66.62457
chr1	35564215	35564384	170	35564272	8.00	6.44810	4.81619	4.13793
chr1	35564636	35565019	384	35564826	91.00	125.61129	36.28021	121.69044
chr1	35565158	35565314	157	35565279	8.00	5.45489	4.18242	3.19325
chr1	35568771	35569474	704	35569109	102.00	135.64671	35.27673	131.54245
chr1	35605442	35605644	203	35605532	13.00	7.74975	4.79490	5.38427
chr1	35615517	35615699	183	35615622	13.00	10.54653	6.50599	8.08459
chr1	35646265	35646423	159	35646319	11.00	9.37509	6.18337	6.95163
chr1	35702675	35702858	184	35702776	12.00	11.54883	7.32606	9.06210
chr1	35715351	35716349	999	35715670	120.00	143.25938	29.71779	139.00842
chr1	35726656	35727266	611	35727018	115.00	161.04294	41.07964	156.41579
chr1	35769278	35769575	298	35769432	30.00	24.73865	9.96224	22.01961
chr1	35774509	35775202	694	35774859	107.00	154.65826	42.58981	150.16516
chr1	35855378	35855549	172	35855464	17.00	15.17430	8.36484	12.60703
chr1	35857772	35858236	465	35858008	77.00	94.62067	27.16088	91.15941
chr1	35882714	35883302	589	35883081	125.00	158.43152	34.16782	153.85893
chr1	35900041	35900201	161	35900135	17.00	15.17430	8.36484	12.60703
chr1	35939056	35939180	125	35939110	12.00	7.13370	4.60375	4.79061
chr1	36084061	36084252	192	36084154	21.00	14.78411	7.06998	12.22412
chr1	36088323	36089058	736	36088775	116.00	136.89908	28.73538	132.77457
chr1	36097068	36097330	263	36097187	18.00	11.14660	5.75108	8.67148
chr1	36099242	36100357	1116	36099790	129.00	198.02020	52.25452	192.62849
chr1	36134527	36135292	766	36134902	114.00	167.69829	45.35027	162.92993
chr1	36149340	36150150	811	36149686	165.00	202.62138	34.30075	197.14162
chr1	36150899	36151066	168	36150997	14.00	4.43556	2.87164	2.25506
chr1	36151658	36151816	159	36151757	18.00	11.95584	6.20154	9.45995
chr1	36161104	36161473	370	36161312	56.00	50.13806	13.99929	47.15097
chr1	36187767	36188745	979	36188333	112.00	144.38548	34.20380	140.10814
chr1	36217569	36218034	466	36217815	73.00	65.92754	15.29070	62.78723
chr1	36224898	36225056	159	36224946	19.00	10.90675	5.42346	8.43894
chr1	36285364	36286218	855	36285672	110.00	149.63177	38.01667	145.24638
chr1	36299907	36300256	350	36300071	65.00	92.94202	32.87049	89.50343
chr1	36306279	36306564	286	36306397	20.00	17.56937	8.95965	14.95870
chr1	36342520	36343091	572	36342877	68.00	98.42951	34.36460	94.92467
chr1	36352748	36352981	234	36352859	15.00	13.99682	8.16374	11.45421
chr1	36366492	36366781	290	36366600	26.00	14.94071	6.05980	12.37854
chr1	36368821	36369470	650	36369215	110.00	127.47013	27.26177	123.51481
chr1	36379106	36379257	152	36379194	16.00	12.01175	6.70395	9.51278
chr1	36420759	36421370	612	36420983	134.00	165.95901	33.15621	161.22894
chr1	36446345	36446908	564	36446522	67.00	68.34678	18.43977	65.18324
chr1	36475965	36476140	176	36476029	18.00	12.87734	6.72856	10.35710
chr1	36476370	36476526	157	36476471	14.00	10.13226	6.02937	7.68653
chr1	36516315	36516972	658	36516535	87.00	103.36350	26.63659	99.79029
chr1	36528518	36528645	128	36528580	12.00	9.45926	6.04128	7.03161
chr1	36543027	36543280	254	36543103	14.00	7.61371	4.54033	5.25365
chr1	36553749	36554328	580	36554006	91.00	136.94072	42.75365	132.81424
chr1	36575774	36576470	697	36576249	118.00	146.80768	32.26960	142.48042
chr1	36591306	36591694	389	36591502	40.00	42.53534	16.16836	39.62408
chr1	36609171	36609731	561	36609442	99.00	130.47044	34.24925	126.46558
chr1	36612933	36613303	371	36613097	44.00	48.34479	17.74576	45.37519
chr1	36650457	36650970	514	36650645	87.00	127.82009	40.00259	123.85765
chr1	36653967	36654155	189	36654052	20.00	13.05001	6.35646	10.52718
chr1	36658913	36659091	179	36659029	9.00	7.97447	5.63543	5.59932
chr1	36703478	36704148	671	36703875	131.00	177.20058	39.95488	172.22899
chr1	36705647	36705822	176	36705715	6.00	3.70663	3.25300	1.57944
chr1	36731650	36731990	341	36731912	16.00	16.75513	9.58023	14.15404
chr1	36864055	36864541	487	36864377	39.00	49.90018	20.92169	46.91592
chr1	36864631	36864786	156	36864680	14.00	7.61371	4.54033	5.25365
chr1	36885614	36885792	179	36885720	25.00	22.40241	10.25310	19.71220
chr1	36995020	36995185	166	36995078	19.00	10.90675	5.42346	8.43894
chr1	37017819	37018064	246	37017957	23.00	22.79889	11.15313	20.10360
chr1	37020683	37020940	258	37020785	26.00	26.86119	12.54727	24.11431
chr1	37028971	37029191	221	37029068	22.00	25.28730	12.96149	22.55979
chr1	37029351	37029502	152	37029464	7.00	5.73973	4.47651	3.47090
chr1	37036030	37036335	306	37036214	25.00	16.56369	7.05050	13.96831
chr1	37037849	37038756	908	37038441	71.00	91.02831	28.39321	87.61287
chr1	37039868	37040005	138	37039887	10.00	7.96355	5.47841	5.59329
chr1	37068883	37069007	125	37068952	11.00	8.40377	5.57656	6.01159
chr1	37085517	37085654	138	37085580	9.00	7.31906	5.23042	4.97238
chr1	37096608	37096970	363	37096722	30.00	37.68131	17.46984	34.81717
chr1	37177350	37177588	239	37177464	25.00	25.49054	12.08255	22.76020
chr1	37255458	37255769	312	37255627	21.00	20.17793	10.22370	17.52058
chr1	37308738	37308863	126	37308800	10.00	8.17765	5.61257	5.79491
chr1	37323577	37324112	536	37323992	33.00	27.11850	10.29141	24.36905
chr1	37342882	37343027	146	37342958	11.00	8.40377	5.57656	6.01159
chr1	37391297	37391552	256	37391400	42.00	38.17379	13.01561	35.30458
chr1	37394935	37395158	224	37395041	19.00	15.54945	8.03916	12.97312
chr1	37395226	37395411	186	37395304	19.00	12.08783	6.05377	9.58633
chr1	37434191	37434966	776	37434466	96.00	106.02846	23.82335	102.41805
chr1	37454698	37455257	560	37455004	104.00	149.12898	41.40676	144.75674
chr1	37458665	37458809	145	37458724	11.00	8.40377	5.57656	6.01159
chr1	37487193	37487888	696	37487567	96.00	117.81752	29.36079	114.02686
chr1	37509324	37509511	188	37509417	15.00	14.29917	8.34772	11.74734
chr1	37514371	37515076	706	37514812	70.00	91.30613	29.10040	87.88770
chr1	37561825	37562184	360	37561963	35.00	32.18419	12.32973	29.37611
chr1	37571595	37571719	125	37571694	7.00	5.79106	4.50835	3.51320
chr1	37602911	37603510	600	37603298	103.00	116.64746	25.54256	112.87740
chr1	37667257	37667410	154	37667323	14.00	11.18090	6.67304	8.70446
chr1	37682233	37682993	761	37682563	120.00	143.25938	29.71779	139.00842
chr1	37683092	37683216	125	37683139	5.00	3.80947	3.38126	1.65887
chr1	37692135	37692565	431	37692399	96.00	106.02846	23.82335	102.41805
chr1	37752753	37752877	125	37752830	6.00	3.70663	3.25300	1.57944
chr1	37766094	37766490	397	37766200	53.00	63.42833	22.13270	60.31559
chr1	37794882	37795126	245	37795004	15.00	15.06745	8.81104	12.50266
chr1	37808960	37809094	135	37809011	17.00	12.64818	6.83941	10.13680
chr1	37810900	37811653	754	37811255	89.00	117.53969	32.99369	113.75653
chr1	37859647	37860628	982	37860283	116.00	109.45534	18.35190	105.79739
chr1	37890357	37890730	374	37890578	57.00	74.29382	26.36535	71.06911
chr1	37919405	37919544	140	37919456	7.00	4.55597	3.71771	2.35380
chr1	37936099	37936283	185	37936187	13.00	12.80762	7.88960	10.28870
chr1	37974960	37975359	400	37975202	54.00	50.63381	14.91452	47.64352
chr1	37989867	37990646	780	37990187	173.00	223.59714	39.05207	217.70412
chr1	38018624	38018760	137	38018692	10.00	7.38253	5.11185	5.03068
chr1	38018902	38019323	422	38019113	88.00	122.74633	36.47797	118.87283
chr1	38026462	38027149	688	38026786	94.00	108.37814	25.76145	104.73228
chr1	38028713	38028893	181	38028779	13.00	6.01184	3.79642	3.72561
chr1	38029133	38029347	215	38029224	37.00	34.76689	13.01472	31.93060
chr1	38037761	38037937	177	38037834	21.00	17.58837	8.67570	14.97534
chr1	38040508	38040821	314	38040698	54.00	63.50993	21.68926	60.39502
chr1	38047121	38047404	284	38047222	24.00	18.42017	8.28978	15.79313
chr1	38050982	38051279	298	38051065	14.00	8.64645	5.13739	6.24572
chr1	38071890	38072301	412	38072103	29.00	31.06546	13.94141	28.26916
chr1	38073086	38073591	506	38073189	14.00	9.94486	5.91525	7.50280
chr1	38088495	38088717	223	38088596	32.00	30.60798	12.53892	27.81907
chr1	38129574	38129756	183	38129661	23.00	22.79889	11.15313	20.10360
chr1	38152866	38153008	143	38152948	11.00	10.06700	6.60828	7.62262
chr1	38326267	38326487	221	38326375	9.00	5.29896	3.94350	3.04865
chr1	38360897	38361134	238	38360998	31.00	35.10903	15.56515	32.27118
chr1	38486073	38486446	374	38486164	25.00	15.21580	6.38564	12.64725
chr1	38489725	38490161	437	38489960	63.00	59.22475	15.71850	56.15224
chr1	38500378	38500634	257	38500516	23.00	19.96009	9.46440	17.30841
chr1	38502657	38503207	551	38503018	61.00	74.60112	24.44971	71.37292
chr1	38522148	38522298	151	38522262	8.00	6.86025	5.07189	4.53094
chr1	38526131	38526290	160	38526232	13.00	10.31768	6.36405	7.86798
chr1	38558584	38558745	162	38558657	19.00	15.29347	7.88700	12.72175
chr1	38577175	38577420	246	38577325	32.00	28.40000	11.30225	25.63264
chr1	38587016	38587619	604	38587248	101.00	113.59207	25.05136	109.86565
chr1	38607935	38608128	194	38608053	8.00	5.45489	4.18242	3.19325
chr1	38608209	38608671	463	38608436	91.00	136.94072	42.75365	132.81424
chr1	38608729	38608885	157	38608770	10.00	3.93767	2.98290	1.77752
chr1	38615833	38615972	140	38615902	11.00	8.40377	5.57656	6.01159
chr1	38817829	38818775	947	38818322	110.00	121.95742	24.91253	118.09909
chr1	38835093	38835812	720	38835419	105.00	119.71946	26.03377	115.89943
chr1	38919174	38919350	177	38919249	11.00	9.78827	6.43812	7.35239
chr1	38964324	38964448	125	38964415	6.00	3.70663	3.25300	1.57944
chr1	39051226	39051496	271	39051294	11.00	8.40377	5.57656	6.01159
chr1	39088791	39088937	147	39088848	10.00	6.15963	4.33785	3.86039
chr1	39092319	39092737	419	39092558	96.00	125.33308	33.22177	121.41865
chr1	39098285	39098483	199	39098438	10.00	4.95559	3.59037	2.72851
chr1	39098583	39099065	483	39098818	118.00	134.15015	26.70803	130.07513
chr1	39102376	39103023	648	39102703	123.00	126.89341	22.11343	122.95415
chr1	39129522	39129847	326	39129641	33.00	34.17505	14.21503	31.34661
chr1	39133162	39133395	234	39133271	56.00	58.46832	18.03944	55.40326
chr1	39136772	39137027	256	39136868	11.00	6.04658	4.10991	3.75595
chr1	39183786	39183934	149	39183841	23.00	19.96009	9.46440	17.30841
chr1	39191523	39191999	477	39191780	104.00	112.97552	23.56591	109.26254
chr1	39192074	39192853	780	39192692	78.00	89.30741	23.91239	85.91383
chr1	39204425	39204579	155	39204471	10.00	6.15963	4.33785	3.86039
chr1	39258617	39259027	411	39258822	62.00	70.27304	21.57703	67.08877
chr1	39266255	39266562	308	39266428	66.00	54.44832	12.82665	51.42081
chr1	39354688	39354881	194	39354780	17.00	15.17430	8.36484	12.60703
chr1	39378350	39378616	267	39378466	28.00	21.40194	8.77797	18.72694
chr1	39387645	39387843	199	39387740	23.00	26.77907	13.52504	24.03407
chr1	39410936	39411279	344	39411109	46.00	40.37417	12.74514	37.48216
chr1	39469257	39469387	131	39469339	13.00	8.95208	5.52090	6.54274
chr1	39507189	39507565	377	39507389	53.00	52.77398	16.34518	49.76265
chr1	39539131	39539687	557	39539395	144.00	216.50984	52.23740	210.76424
chr1	39576670	39577414	745	39576961	110.00	141.00789	33.59843	136.79716
chr1	39606077	39606491	415	39606364	132.00	144.77831	25.46186	140.49635
chr1	39609454	39610126	673	39609797	53.00	61.95568	21.29491	58.85477
chr1	39639668	39640331	664	39640026	64.00	73.32604	22.26201	70.11089
chr1	39646302	39646449	148	39646385	17.00	13.08278	7.09830	10.55678
chr1	39653357	39654002	646	39653720	109.00	115.58237	22.72942	111.82796
chr1	39657793	39658624	832	39658215	83.00	91.60596	22.77855	88.18359
chr1	39672230	39672374	145	39672273	12.00	7.98882	5.12655	5.60943
chr1	39672543	39673338	796	39672820	69.00	96.27349	32.52995	92.79221
chr1	39701632	39702276	645	39702028	106.00	121.26159	26.27937	117.41328
chr1	39711737	39711989	253	39711791	10.00	7.76028	5.35052	5.39404
chr1	39717936	39718066	131	39717992	8.00	4.47851	3.54915	2.28689
chr1	39719938	39720643	706	39720198	88.00	104.95058	26.93928	101.35522
chr1	39799304	39799518	215	39799412	19.00	20.92591	11.27086	18.25964
chr1	39799687	39800254	568	39799865	93.00	129.18037	37.06891	125.19514
chr1	39816745	39817144	400	39816976	84.00	93.10616	23.04972	89.66476
chr1	39817359	39817707	349	39817431	13.00	6.01184	3.79642	3.72561
chr1	39826675	39826845	171	39826779	13.00	11.57761	7.14327	9.09037
chr1	39896853	39897117	265	39897004	34.00	31.46110	12.29027	28.66003
chr1	39901932	39902912	981	39902399	77.00	82.71477	21.15151	79.39857
chr1	39917879	39918090	212	39917995	23.00	26.77907	13.52504	24.03407
chr1	39919049	39919207	159	39919157	6.00	4.67790	3.88564	2.47027
chr1	39919308	39919864	557	39919658	87.00	130.96555	41.82770	126.95187
chr1	39973458	39973962	505	39973695	139.00	182.17513	37.96424	177.10271
chr1	39974034	39974255	222	39974138	9.00	5.29896	3.94350	3.04865
chr1	40032198	40032740	543	40032473	126.00	160.10602	34.43899	155.50266
chr1	40039229	40039536	308	40039431	24.00	15.57627	6.77933	12.99913
chr1	40078354	40078922	569	40078725	61.00	64.01151	18.76669	60.89232
chr1	40078988	40079119	132	40078996	8.00	4.47851	3.54915	2.28689
chr1	40084690	40085171	482	40084839	67.00	77.95498	23.28949	74.69070
chr1	40097349	40097499	151	40097433	12.00	6.00616	3.93495	3.72117
chr1	40143750	40144519	770	40144180	94.00	108.37814	25.76145	104.73228
chr1	40152618	40152762	145	40152711	11.00	7.84724	5.22683	5.47862
chr1	40152939	40153406	468	40153178	78.00	89.30741	23.91239	85.91383
chr1	40183057	40183315	259	40183200	25.00	24.22069	11.32480	21.50663
chr1	40197721	40197955	235	40197838	12.00	11.24017	7.14010	8.76321
chr1	40305581	40305756	176	40305677	13.00	12.80762	7.88960	10.28870
chr1	40315000	40315659	660	40315470	107.00	139.96935	34.70717	135.78783
chr1	40338370	40339243	874	40338896	125.00	139.41008	26.03551	135.23221
chr1	40404700	40405416	717	40405005	101.00	143.63676	40.22371	139.37465
chr1	40421282	40421408	127	40421324	12.00	10.41161	6.63304	7.95632
chr1	40438378	40438763	386	40438605	49.00	61.90336	23.23568	58.80436
chr1	40532662	40532804	143	40532734	9.00	6.23992	4.54575	3.93893
chr1	40532902	40533311	410	40533025	55.00	70.93246	25.45619	67.74487
chr1	40592141	40592504	364	40592342	44.00	53.80401	20.91211	50.78487
chr1	40612158	40612824	667	40612452	114.00	147.77838	34.80918	143.43591
chr1	40625169	40625383	215	40625273	13.00	10.54653	6.50599	8.08459
chr1	40630470	40630828	359	40630694	56.00	66.64173	22.47796	63.49686
chr1	40650051	40650510	460	40650204	40.00	47.49517	19.05326	44.53412
chr1	40651522	40651678	157	40651576	12.00	9.91201	6.32334	7.47338
chr1	40665745	40666131	387	40665979	27.00	26.04683	11.70649	23.30994
chr1	40668656	40669276	621	40669080	106.00	134.29971	32.38767	130.21898
chr1	40669335	40669507	173	40669428	12.00	9.24802	5.90947	6.82823
chr1	40722743	40722884	142	40722805	16.00	12.01175	6.70395	9.51278
chr1	40770716	40771073	358	40770967	15.00	12.80811	7.43542	10.28870
chr1	40773921	40774801	881	40774358	94.00	136.39857	40.53177	132.27893
chr1	40782714	40782937	224	40782817	22.00	15.03345	6.96184	12.46944
chr1	40799128	40799276	149	40799230	10.00	7.15517	4.96781	4.81197
chr1	40820486	40820777	292	40820583	15.00	12.80811	7.43542	10.28870
chr1	40840638	40840819	182	40840725	20.00	21.40046	11.26672	18.72664
chr1	40848319	40848960	642	40848726	90.00	92.60959	20.42379	89.17756
chr1	40849778	40850468	691	40850192	115.00	149.48048	35.11187	145.10101
chr1	40855580	40855889	310	40855721	19.00	20.92591	11.27086	18.25964
chr1	40862514	40862819	306	40862637	32.00	27.42410	10.77110	24.67061
chr1	40948819	40949219	401	40949099	47.00	52.18172	18.57721	49.17832
chr1	40952239	40953307	1069	40952665	105.00	119.71946	26.03377	115.89943
chr1	40979116	40979608	493	40979330	39.00	32.76997	11.28764	29.95784
chr1	41003764	41004129	366	41003932	27.00	18.58672	7.59285	15.95733
chr1	41022040	41022168	129	41022098	9.00	7.31906	5.23042	4.97238
chr1	41023299	41023562	264	41023448	18.00	8.27241	4.26431	5.88802
chr1	41038211	41038390	180	41038277	8.00	6.86025	5.07189	4.53094
chr1	41123174	41123410	237	41123297	41.00	31.98002	10.31527	29.17408
chr1	41263144	41263296	153	41263204	15.00	10.96529	6.30960	8.49363
chr1	41268021	41268729	709	41268347	135.00	167.60526	33.40181	162.84225
chr1	41282607	41283217	611	41282879	86.00	101.78131	26.33390	98.22852
chr1	41313645	41314189	545	41313827	48.00	57.82037	21.34290	54.76233
chr1	41322889	41323380	492	41323076	38.00	50.96590	21.97818	47.97329
chr1	41331324	41331646	323	41331415	27.00	22.35722	9.58979	19.67109
chr1	41361045	41361505	461	41361255	99.00	116.94967	27.47490	113.17147
chr1	41367194	41367462	269	41367344	23.00	21.81598	10.56408	19.13594
chr1	41395065	41395237	173	41395145	27.00	22.07703	9.43470	19.39463
chr1	41416900	41417704	805	41417271	97.00	119.44642	29.66348	115.62911
chr1	41418888	41419060	173	41418944	9.00	7.90923	5.59564	5.53989
chr1	41423500	41423707	208	41423605	14.00	14.09616	8.45315	11.54868
chr1	41432584	41433312	729	41432909	99.00	116.18777	27.11732	112.42644
chr1	41435595	41435727	133	41435641	8.00	6.00604	4.53656	3.72117
chr1	41444331	41444468	138	41444361	7.00	5.79106	4.50835	3.51320
chr1	41469166	41469329	164	41469242	13.00	10.54653	6.50599	8.08459
chr1	41484258	41484600	343	41484458	23.00	22.59396	11.03012	19.90199
chr1	41492276	41492726	451	41492463	25.00	24.79386	11.66623	22.07297
chr1	41495158	41495356	199	41495329	10.00	7.38253	5.11185	5.03068
chr1	41495494	41495894	401	41495735	44.00	48.94489	18.08810	45.97101
chr1	41513328	41513609	282	41513554	10.00	6.15963	4.33785	3.86039
chr1	41516021	41516731	711	41516305	109.00	132.12598	29.82905	128.09233
chr1	41521845	41522010	166	41521935	11.00	7.05719	4.73220	4.71561
chr1	41574027	41574554	528	41574270	123.00	172.88194	42.46907	168.00507
chr1	41578968	41579288	321	41579172	22.00	21.47921	10.68841	18.80192
chr1	41600025	41600229	205	41600117	22.00	25.28730	12.96149	22.55979
chr1	41726885	41727027	143	41726925	10.00	9.12954	6.19897	6.71183
chr1	41754554	41754731	178	41754650	11.00	6.04658	4.10991	3.75595
chr1	41762321	41762451	131	41762363	10.00	9.12954	6.19897	6.71183
chr1	41779447	41779623	177	41779510	8.00	6.86025	5.07189	4.53094
chr1	41795434	41795692	259	41795582	22.00	18.76504	9.07005	16.13220
chr1	41811947	41812518	572	41812160	81.00	122.82991	40.83909	118.95383
chr1	41840970	41841128	159	41841043	10.00	9.12954	6.19897	6.71183
chr1	41843217	41843362	146	41843281	9.00	7.97447	5.63543	5.59932
chr1	42035510	42036127	618	42035713	38.00	28.60154	9.57846	25.83341
chr1	42146562	42146716	155	42146637	9.00	7.31906	5.23042	4.97238
chr1	42146774	42147235	462	42147033	63.00	84.55212	29.09279	81.21400
chr1	42157785	42157995	211	42157954	8.00	6.86025	5.07189	4.53094
chr1	42173189	42173812	624	42173509	94.00	121.93036	32.53679	118.07350
chr1	42176764	42177332	569	42177113	72.00	102.99022	34.69798	99.42291
chr1	42314530	42314836	307	42314620	52.00	48.01900	14.37218	45.05418
chr1	42344281	42344555	275	42344438	59.00	65.74506	20.54955	62.60701
chr1	42577909	42578538	630	42578095	83.00	126.66657	41.83517	122.72923
chr1	42658211	42658391	181	42658282	16.00	7.51945	4.17523	5.16505
chr1	42690920	42691126	207	42691021	18.00	16.39304	8.82956	13.80212
chr1	42731176	42731373	198	42731274	13.00	11.03685	6.80975	8.56380
chr1	42736204	42736409	206	42736301	18.00	19.51306	10.70732	16.86744
chr1	42747060	42747553	494	42747322	71.00	99.85948	33.45938	96.33432
chr1	42756988	42757407	420	42757182	62.00	57.90560	15.47290	54.84582
chr1	42759247	42759406	160	42759362	14.00	13.15303	7.88522	10.62594
chr1	42764277	42764526	250	42764382	18.00	15.59563	8.34560	13.01847
chr1	42765777	42766275	499	42766051	54.00	58.34356	18.83709	55.27872
chr1	42777811	42778432	622	42778052	107.00	154.65826	42.58981	150.16516
chr1	42846360	42846972	613	42846610	40.00	28.90856	9.20193	26.13676
chr1	42913286	42913689	404	42913540	49.00	59.40701	21.77847	56.33371
chr1	42922831	42923421	591	42923118	88.00	94.16072	21.85854	90.70681
chr1	42930931	42931471	541	42931207	53.00	72.73269	27.55262	69.52699
chr1	42931537	42931692	156	42931619	8.00	5.92114	4.48234	3.63993
chr1	42953869	42954029	161	42953952	14.00	11.02145	6.57477	8.54892
chr1	43073431	43074643	1213	43073805	112.00	107.59765	18.86034	103.96407
chr1	43143425	43143870	446	43143782	19.00	15.29347	7.88700	12.72175
chr1	43226878	43227677	800	43227454	113.00	112.75414	20.33009	109.04655
chr1	43238032	43238481	450	43238303	103.00	160.12256	48.33021	155.51733
chr1	43334563	43334700	138	43334654	10.00	9.12954	6.19897	6.71183
chr1	43357988	43358777	790	43358240	65.00	74.86252	22.60451	71.63112
chr1	43368268	43368579	312	43368379	26.00	12.90752	5.16895	10.38710
chr1	43383555	43383734	180	43383642	13.00	11.30033	6.97253	8.82229
chr1	43414646	43415009	364	43414820	90.00	102.21198	24.67676	98.65231
chr1	43528960	43529522	563	43529297	128.00	149.71645	28.95240	145.32628
chr1	43531656	43531834	179	43531721	10.00	5.24459	3.76742	3.00466
chr1	43554497	43554708	212	43554604	38.00	39.69235	15.37965	36.80717
chr1	43590490	43590742	253	43590670	10.00	9.12954	6.19897	6.71183
chr1	43612014	43612286	273	43612181	9.00	7.97447	5.63543	5.59932
chr1	43653276	43653674	399	43653538	32.00	25.94856	9.98872	23.21298
chr1	43763238	43763806	569	43763616	120.00	158.04626	36.62531	153.48595
chr1	43881455	43882094	640	43881632	34.00	34.14043	13.80225	31.31240
chr1	43930535	43930713	179	43930649	13.00	11.57761	7.14327	9.09037
chr1	43934218	43935162	945	43934922	138.00	153.83546	26.61052	149.36319
chr1	43946222	43946753	532	43946553	90.00	85.00864	17.42127	81.66699
chr1	43994815	43995147	333	43994955	38.00	39.69235	15.37965	36.80717
chr1	44002742	44002903	162	44002800	12.00	9.45926	6.04128	7.03161
chr1	44005400	44006201	802	44005828	140.00	183.89502	38.23541	178.78864
chr1	44030676	44031113	438	44030900	48.00	33.92215	9.38069	31.09772
chr1	44036028	44037143	1116	44036752	102.00	97.64061	18.36841	94.14299
chr1	44047486	44048277	792	44047862	116.00	131.07953	26.25915	127.05793
chr1	44092277	44092597	321	44092385	24.00	21.17277	9.85875	18.50207
chr1	44103511	44103696	186	44103606	12.00	11.54883	7.32606	9.06210
chr1	44213259	44213493	235	44213439	15.00	6.10780	3.59100	3.81387
chr1	44217451	44218250	800	44217888	113.00	154.94142	39.04415	150.44034
chr1	44220651	44220852	202	44220769	7.00	5.32594	4.21609	3.07424
chr1	44238132	44238701	570	44238330	75.00	65.53409	14.54964	62.39965
chr1	44239327	44240030	704	44239647	23.00	21.27204	10.23960	18.59902
chr1	44294718	44295264	547	44294929	52.00	68.42290	25.54128	65.25906
chr1	44314469	44314744	276	44314616	43.00	46.87758	17.35141	43.92332
chr1	44318114	44318668	555	44318418	79.00	67.75344	14.26673	64.59715
chr1	44318786	44318910	125	44318806	9.00	5.54182	4.09865	3.27854
chr1	44361549	44361799	251	44361691	19.00	17.63392	9.29427	15.01878
chr1	44378107	44378668	562	44378370	63.00	66.89267	19.37206	63.74352
chr1	44405159	44405379	221	44405260	31.00	27.16395	10.95976	24.41263
chr1	44425809	44426013	205	44425895	21.00	19.88056	10.04448	17.23133
chr1	44500563	44501222	660	44500821	48.00	42.88788	13.28748	39.96964
chr1	44524199	44524333	135	44524302	12.00	8.31479	5.32824	5.92853
chr1	44543171	44543386	216	44543280	33.00	26.55614	10.00084	23.81384
chr1	44572097	44572391	295	44572256	27.00	31.62527	15.02229	28.82340
chr1	44595027	44595777	751	44595310	87.00	92.69852	21.61294	89.26498
chr1	44609263	44609918	656	44609607	69.00	71.17246	18.98212	67.98238
chr1	44652517	44653397	881	44653055	119.00	156.32584	36.32262	151.79973
chr1	44655567	44656127	561	44655730	63.00	85.66625	29.74167	82.31693
chr1	44677237	44677427	191	44677335	20.00	13.05001	6.35646	10.52718
chr1	44707985	44708170	186	44708071	13.00	11.87011	7.32259	9.37502
chr1	44714852	44715515	664	44715161	119.00	185.87709	52.26831	180.73105
chr1	44729103	44729663	561	44729450	105.00	140.86070	36.30421	136.65674
chr1	44731271	44731602	332	44731458	122.00	153.42873	33.35430	148.95898
chr1	44747996	44748199	204	44748106	15.00	14.68983	8.58416	12.13043
chr1	44785917	44786702	786	44786278	97.00	102.68452	21.99485	99.12129
chr1	44793634	44793997	364	44793874	40.00	42.53534	16.16836	39.62408
chr1	44799589	44800443	855	44799841	122.00	146.46109	30.20899	142.14297
chr1	44819640	44819764	125	44819674	9.00	4.47923	3.42493	2.28689
chr1	44820226	44820390	165	44820292	26.00	20.15480	8.67679	17.49935
chr1	44835484	44836307	824	44836033	109.00	111.19436	21.05868	107.51207
chr1	44925127	44925405	279	44925226	19.00	15.29347	7.88700	12.72175
chr1	45014279	45015036	758	45014643	130.00	185.64964	44.86652	180.50607
chr1	45018476	45018924	449	45018810	61.00	91.32499	34.14279	87.90646
chr1	45300194	45300911	718	45300454	124.00	156.76045	33.89664	152.21904
chr1	45303682	45304653	972	45304139	69.00	58.08897	13.40098	55.02843
chr1	45328331	45328474	144	45328409	11.00	7.05719	4.73220	4.71561
chr1	45359585	45360356	772	45359976	93.00	101.54336	23.08655	97.99567
chr1	45492917	45493659	743	45493309	87.00	97.63700	23.86324	94.13961
chr1	45499413	45499537	125	45499463	9.00	5.18402	3.87025	2.94835
chr1	45499949	45500139	191	45500050	11.00	5.33906	3.68581	3.08722
chr1	45512494	45513010	517	45512777	79.00	97.01809	27.39940	93.52950
chr1	45569765	45570647	883	45570249	129.00	183.81558	44.52402	178.71423
chr1	45584331	45584635	305	45584399	22.00	9.77298	4.40318	7.33788
chr1	45619242	45619429	188	45619330	10.00	9.12954	6.19897	6.71183
chr1	45686015	45686155	141	45686063	18.00	12.77933	6.67186	10.26558
chr1	45750705	45750986	282	45750853	27.00	18.58672	7.59285	15.95733
chr1	45813951	45814102	152	45814038	8.00	6.86025	5.07189	4.53094
chr1	45824762	45824886	125	45824835	10.00	7.38253	5.11185	5.03068
chr1	45843437	45843898	462	45843787	23.00	19.96009	9.46440	17.30841
chr1	45881350	45881906	557	45881781	105.00	140.86070	36.30421	136.65674
chr1	46034876	46035079	204	46035024	13.00	10.54653	6.50599	8.08459
chr1	46036875	46037449	575	46037213	108.00	130.51385	29.55787	126.50561
chr1	46130210	46130444	235	46130271	12.00	6.88243	4.45240	4.54878
chr1	46173351	46173847	497	46173646	51.00	53.99540	17.80961	50.97273
chr1	46179372	46180616	1245	46179714	139.00	150.23116	24.96677	145.83253
chr1	46198104	46198336	233	46198214	16.00	6.80559	3.81543	4.48250
chr1	46223277	46224099	823	46223650	139.00	182.17513	37.96424	177.10271
chr1	46244951	46245177	227	46245073	20.00	22.35986	11.83441	19.67216
chr1	46248174	46248431	258	46248318	38.00	30.70095	10.57575	27.91122
chr1	46302150	46302296	147	46302229	18.00	12.68271	6.61611	10.17059
chr1	46333416	46333885	470	46333659	65.00	65.54642	17.89743	62.41062
chr1	46340479	46341256	778	46340748	88.00	111.83286	30.48183	108.13358
chr1	46341309	46341461	153	46341321	10.00	3.93767	2.98290	1.77752
chr1	46342165	46342296	132	46342262	10.00	7.56689	5.22846	5.20896
chr1	46347989	46348595	607	46348287	98.00	138.18266	39.04066	134.03146
chr1	46406201	46406710	510	46406523	95.00	95.55549	19.83658	92.08408
chr1	46412034	46412345	312	46412160	28.00	32.49082	15.16822	29.68093
chr1	46413705	46414015	311	46413791	12.00	9.45926	6.04128	7.03161
chr1	46442190	46443233	1044	46442799	102.00	101.36776	19.71859	97.82228
chr1	46445860	46446141	282	46446056	15.00	10.96529	6.30960	8.49363
chr1	46446458	46447318	861	46447015	94.00	103.03386	23.33215	99.46470
chr1	46477235	46478136	902	46477588	124.00	143.44818	28.05465	139.19406
chr1	46487633	46488107	475	46487938	52.00	51.40367	16.04249	48.40500
chr1	46527614	46527806	193	46527799	9.00	5.29896	3.94350	3.04865
chr1	46527861	46528955	1095	46528216	115.00	149.48048	35.11187	145.10101
chr1	46529078	46529233	156	46529143	10.00	7.13822	4.95706	4.79509
chr1	46530881	46531043	163	46530947	8.00	5.17911	4.00382	2.94423
chr1	46532497	46533163	667	46532986	83.00	111.52694	33.12541	107.83228
chr1	46533216	46533487	272	46533387	10.00	7.03805	4.89356	4.70091
chr1	46535163	46535361	199	46535285	13.00	12.80762	7.88960	10.28870
chr1	46547973	46548388	416	46548195	58.00	77.01120	27.41810	73.75780
chr1	46553625	46553781	157	46553706	12.00	9.91201	6.32334	7.47338
chr1	46603928	46604318	391	46604209	17.00	9.17912	4.88112	6.76033
chr1	46622487	46622716	230	46622657	10.00	6.15963	4.33785	3.86039
chr1	46630775	46630949	175	46630894	11.00	8.40377	5.57656	6.01159
chr1	46725187	46725766	580	46725411	108.00	169.96251	50.65378	165.15086
chr1	46735853	46736016	164	46735940	13.00	11.87011	7.32259	9.37502
chr1	46747651	46748087	437	46747884	46.00	43.35757	14.22636	40.43660
chr1	46878250	46878503	254	46878388	46.00	64.95830	26.48653	61.83113
chr1	46934955	46935114	160	46935069	11.00	10.32197	6.76252	7.86859
chr1	46991126	46991431	306	46991236	23.00	26.77907	13.52504	24.03407
chr1	47002382	47002520	139	47002423	10.00	9.12954	6.19897	6.71183
chr1	47089425	47089655	231	47089540	43.00	59.63680	24.79590	56.56171
chr1	47089829	47090000	172	47089939	10.00	9.12954	6.19897	6.71183
chr1	47091564	47091791	228	47091678	9.00	7.97447	5.63543	5.59932
chr1	47143730	47143957	228	47143826	14.00	14.09616	8.45315	11.54868
chr1	47173752	47174137	386	47174013	27.00	28.24759	13.01198	25.48594
chr1	47175271	47175711	441	47175530	90.00	115.17985	31.16682	111.42841
chr1	47175787	47175911	125	47175832	8.00	5.17911	4.00382	2.94423
chr1	47179068	47179720	653	47179323	106.00	134.29971	32.38767	130.21898
chr1	47192796	47193362	567	47193084	104.00	112.97552	23.56591	109.26254
chr1	47262811	47263248	438	47263029	49.00	55.17205	19.35126	52.14029
chr1	47318588	47318773	186	47318666	14.00	13.08799	7.84563	10.56113
chr1	47333636	47333760	125	47333675	14.00	6.76421	4.06760	4.44488
chr1	47334254	47334437	184	47334332	17.00	10.22735	5.44839	7.77869
chr1	47339495	47339694	200	47339579	23.00	16.05304	7.26452	13.46830
chr1	47388508	47389236	729	47388957	79.00	114.43669	37.17709	110.70400
chr1	47424333	47424920	588	47424568	86.00	116.77163	34.30846	112.99839
chr1	47432075	47432234	160	47432186	8.00	5.05012	3.92012	2.81938
chr1	47432289	47433197	909	47432582	98.00	128.75362	33.90676	124.77976
chr1	47436350	47437309	960	47436627	82.00	119.99409	38.57123	116.16943
chr1	47437505	47438127	623	47437953	74.00	88.97353	25.68694	85.58504
chr1	47449778	47450336	559	47450084	50.00	68.62189	26.67515	65.45582
chr1	47503770	47504158	389	47504008	40.00	54.40312	23.10527	51.37587
chr1	47509000	47509124	125	47509091	11.00	9.04231	5.97645	6.63147
chr1	47527741	47527952	212	47527832	21.00	21.39406	10.95683	18.72055
chr1	47529531	47529810	280	47529704	14.00	11.66344	6.97070	9.17167
chr1	47546200	47546345	146	47546301	7.00	4.55597	3.71771	2.35380
chr1	47569917	47570122	206	47570018	25.00	28.08580	13.63332	25.32640
chr1	47624568	47624813	246	47624690	28.00	32.49082	15.16822	29.68093
chr1	47627185	47627309	125	47627230	6.00	4.77200	3.94480	2.55057
chr1	47704229	47704678	450	47704446	50.00	63.54972	23.70039	60.43369
chr1	47709473	47709990	518	47709715	27.00	24.91004	11.04180	22.18699
chr1	47710127	47711291	1165	47710663	83.00	111.52694	33.12541	107.83228
chr1	47724874	47725332	459	47725135	21.00	20.17793	10.22370	17.52058
chr1	47726001	47726769	769	47726441	96.00	106.02846	23.82335	102.41805
chr1	47738406	47739161	756	47738781	71.00	99.85948	33.45938	96.33432
chr1	47755464	47755763	300	47755627	12.00	11.54883	7.32606	9.06210
chr1	47759969	47760143	175	47760064	11.00	8.40377	5.57656	6.01159
chr1	47780482	47780788	307	47780724	22.00	18.76504	9.07005	16.13220
chr1	47785547	47785955	409	47785730	57.00	68.21902	22.87231	65.05905
chr1	47843158	47843346	189	47843235	12.00	11.54883	7.32606	9.06210
chr1	47931535	47931678	144	47931628	12.00	11.54883	7.32606	9.06210
chr1	47948039	47948392	354	47948295	36.00	47.57263	20.85110	44.61057
chr1	47973108	47973399	292	47973236	30.00	29.61273	12.70581	26.83525
chr1	47996708	47996832	125	47996762	11.00	7.84724	5.22683	5.47862
chr1	47997410	47998121	712	47997777	95.00	99.78324	21.54597	96.25933
chr1	48061136	48061618	483	48061366	103.00	129.31085	31.47961	125.32108
chr1	48093647	48094020	374	48093866	34.00	38.35134	16.26497	35.47850
chr1	48105180	48105566	387	48105392	27.00	28.24759	13.01198	25.48594
chr1	48108983	48109802	820	48109586	79.00	104.60624	31.54801	101.01495
chr1	48202101	48202686	586	48202347	87.00	129.35962	40.89479	125.36835
chr1	48203182	48203744	563	48203497	44.00	37.89695	12.20279	35.02990
chr1	48228195	48228452	258	48228360	19.00	17.63392	9.29427	15.01878
chr1	48236862	48237270	409	48237055	48.00	60.26559	22.77097	57.18270
chr1	48356900	48357223	324	48357108	11.00	10.15405	6.66110	7.70826
chr1	48450476	48450861	386	48450597	23.00	26.25333	13.21656	23.51307
chr1	48498049	48498868	820	48498284	84.00	105.19753	29.11186	101.59798
chr1	48530736	48531051	316	48530929	63.00	96.53766	36.06676	93.05515
chr1	48552481	48552787	307	48552602	31.00	37.81706	17.16833	34.95150
chr1	48572628	48573098	471	48572838	93.00	129.18037	37.06891	125.19514
chr1	48673770	48674011	242	48673926	12.00	11.17837	7.10266	8.70256
chr1	48677223	48677684	462	48677492	79.00	104.60624	31.54801	101.01495
chr1	48680567	48680785	219	48680619	14.00	8.64645	5.13739	6.24572
chr1	48687348	48687483	136	48687411	10.00	7.38253	5.11185	5.03068
chr1	48696905	48697664	760	48697296	72.00	80.17963	22.09626	76.89105
chr1	48817469	48817932	464	48817693	85.00	106.84889	29.45436	103.22402
chr1	48870622	48870997	376	48870800	61.00	56.59328	15.22730	53.54702
chr1	48916076	48917021	946	48916728	68.00	87.92614	28.28067	84.54882
chr1	48918574	48918734	161	48918680	8.00	6.50784	4.85359	4.19657
chr1	50047964	50048105	142	50048015	8.00	6.86025	5.07189	4.53094
chr1	50080877	50081455	579	50081091	27.00	32.91635	15.77921	30.10050
chr1	50105455	50105775	321	50105604	24.00	18.90994	8.56231	16.27229
chr1	50271938	50272501	564	50272151	52.00	60.40940	20.90056	57.32412
chr1	50329702	50329826	125	50329751	9.00	7.97447	5.63543	5.59932
chr1	50332980	50334087	1108	50333204	58.00	80.37126	29.38422	77.08166
chr1	50348738	50349070	333	50348894	92.00	111.34690	28.15003	107.66006
chr1	50368120	50368903	784	50368617	88.00	146.42804	50.15534	142.11316
chr1	50369786	50370176	391	50370027	21.00	23.81396	12.39795	21.10499
chr1	50415943	50416067	125	50416003	7.00	4.55597	3.71771	2.35380
chr1	50605529	50605884	356	50605676	49.00	55.81982	19.71751	52.77879
chr1	50620674	50620836	163	50620742	15.00	14.68983	8.58416	12.13043
chr1	50684284	50684425	142	50684371	9.00	7.76448	5.50690	5.39757
chr1	50704054	50704451	398	50704258	81.00	84.03034	20.13933	80.70166
chr1	50735382	50735679	298	50735555	30.00	25.94121	10.61727	23.20679
chr1	50749996	50750354	359	50750174	46.00	57.01653	21.84154	53.96448
chr1	50774589	50775302	714	50774966	82.00	90.11089	22.50737	86.70733
chr1	50873467	50873812	346	50873548	17.00	13.08278	7.09830	10.55678
chr1	50929210	50929752	543	50929560	42.00	45.42012	16.95706	42.48054
chr1	50968059	50968267	209	50968112	8.00	3.75374	3.08243	1.62109
chr1	50969685	50969908	224	50969817	12.00	7.54047	4.85111	5.18453
chr1	51189374	51189871	498	51189617	92.00	111.34690	28.15003	107.66006
chr1	51190075	51190228	154	51190144	13.00	11.87011	7.32259	9.37502
chr1	51192160	51192754	595	51192391	82.00	90.11089	22.50737	86.70733
chr1	51296508	51297274	767	51296977	111.00	135.36195	30.37139	131.26424
chr1	51313497	51313777	281	51313611	14.00	14.09616	8.45315	11.54868
chr1	51341984	51342233	250	51342079	26.00	26.86119	12.54727	24.11431
chr1	51534856	51535331	476	51535199	73.00	95.38821	29.74488	91.92438
chr1	51535400	51535524	125	51535465	10.00	7.03805	4.89356	4.70091
chr1	51569306	51569671	366	51569479	18.00	16.39304	8.82956	13.80212
chr1	51627698	51628011	314	51627862	26.00	29.38141	14.05159	26.60689
chr1	51768929	51769420	492	51769176	73.00	87.38157	25.34445	84.01169
chr1	51896501	51897404	904	51897039	114.00	147.77838	34.80918	143.43591
chr1	51926163	51926511	349	51926394	42.00	57.88218	24.23236	54.82335
chr1	51926630	51926762	133	51926674	6.00	4.77200	3.94480	2.55057
chr1	51936661	51936840	180	51936738	16.00	16.75513	9.58023	14.15404
chr1	52002086	52002736	651	52002473	98.00	99.77682	20.45647	96.25408
chr1	52098082	52098206	125	52098166	17.00	6.86008	3.71936	4.53094
chr1	52127225	52127862	638	52127611	93.00	120.23579	32.19429	116.40659
chr1	52141757	52142402	646	52142046	73.00	81.68662	22.39895	78.38103
chr1	52296173	52296799	627	52296448	70.00	98.06345	32.99466	94.56123
chr1	52348557	52349000	444	52348833	59.00	67.71508	21.61547	64.55898
chr1	52364368	52364494	127	52364422	12.00	7.98882	5.12655	5.60943
chr1	52368363	52368549	187	52368456	24.00	17.09023	7.56721	14.48478
chr1	52396829	52396978	150	52396884	12.00	11.54883	7.32606	9.06210
chr1	52404610	52405069	460	52404920	26.00	19.21468	8.17259	16.57312
chr1	52486276	52486400	125	52486327	12.00	7.98882	5.12655	5.60943
chr1	52552668	52552801	134	52552752	13.00	5.35340	3.43842	3.10045
chr1	52662607	52662932	326	52662731	24.00	17.73102	7.91203	15.11515
chr1	52666422	52666643	222	52666529	38.00	36.07526	13.35721	33.22646
chr1	52686217	52686525	309	52686401	102.00	145.46332	40.61806	141.16570
chr1	52690511	52690668	158	52690568	10.00	8.89707	6.05759	6.49191
chr1	52700672	52701190	519	52701053	79.00	90.84823	24.21508	87.43668
chr1	52748201	52748461	261	52748312	32.00	35.39775	15.33555	32.55786
chr1	52825873	52826239	367	52826059	28.00	29.64918	13.47669	26.86853
chr1	52842654	52842870	217	52842769	20.00	14.55436	7.19234	11.99811
chr1	52901491	52901615	125	52901546	8.00	6.67270	4.95621	4.35690
chr1	52904901	52905377	477	52905038	33.00	29.64896	11.64474	26.86853
chr1	52913677	52913909	233	52913791	26.00	31.35779	15.21566	28.55924
chr1	52921647	52921945	299	52921749	19.00	20.01386	10.73020	17.36160
chr1	52969974	52970375	402	52970252	39.00	29.71710	9.82406	26.93559
chr1	53087891	53088023	133	53087949	10.00	8.89707	6.05759	6.49191
chr1	53172718	53173076	359	53172909	27.00	28.24759	13.01198	25.48594
chr1	53176708	53177198	491	53176942	57.00	83.84443	31.94003	80.51855
chr1	53181944	53182662	719	53182201	111.00	150.21739	37.73882	145.81908
chr1	53185624	53186073	450	53185901	81.00	108.05607	32.33671	104.41889
chr1	53196634	53196773	140	53196725	12.00	6.00616	3.93495	3.72117
chr1	53266011	53266311	301	53266217	21.00	22.80719	11.80323	20.11163
chr1	53278003	53278761	759	53278415	118.00	140.07196	29.22659	135.88426
chr1	53288823	53289145	323	53288916	17.00	11.67388	6.26789	9.18188
chr1	53291654	53291820	167	53291716	18.00	10.03197	5.15229	7.58868
chr1	53316143	53316357	215	53316263	11.00	8.40377	5.57656	6.01159
chr1	53321342	53321774	433	53321561	43.00	51.08404	19.78547	48.09082
chr1	53321956	53322080	125	53321972	8.00	5.16596	3.99529	2.93229
chr1	53328406	53328536	131	53328500	13.00	6.48441	4.06067	4.17327
chr1	53328624	53328983	360	53328863	36.00	31.34554	11.53461	28.54813
chr1	53393280	53393749	470	53393501	128.00	194.32079	50.87117	188.99698
chr1	53430408	53430697	290	53430521	16.00	16.75513	9.58023	14.15404
chr1	53444592	53444990	399	53444746	56.00	53.27987	15.45687	50.26375
chr1	53450079	53450560	482	53450427	49.00	55.81982	19.71751	52.77879
chr1	53469453	53470583	1131	53470261	113.00	132.16756	27.99858	128.13132
chr1	53473486	53473785	300	53473674	43.00	34.28368	10.80647	31.45356
chr1	53485280	53486382	1103	53485640	132.00	162.67616	32.66501	158.01357
chr1	53501148	53501377	230	53501243	19.00	13.51344	6.84985	10.97952
chr1	53510857	53511325	469	53511149	37.00	22.72759	7.27482	20.03472
chr1	53525649	53525818	170	53525715	8.00	4.47851	3.54915	2.28689
chr1	53541805	53542128	324	53541929	38.00	39.69235	15.37965	36.80717
chr1	53577278	53577551	274	53577399	16.00	12.01175	6.70395	9.51278
chr1	53594021	53594626	606	53594280	54.00	54.15225	16.64787	51.12785
chr1	53616947	53617144	198	53617029	11.00	10.32197	6.76252	7.86859
chr1	53662455	53662610	156	53662510	7.00	5.79106	4.50835	3.51320
chr1	53679718	53679898	181	53679797	17.00	13.08278	7.09830	10.55678
chr1	53681864	53682449	586	53682293	66.00	79.38918	24.56197	76.11358
chr1	53682551	53682797	247	53682603	13.00	8.02304	4.95789	5.64326
chr1	53684258	53684620	363	53684374	27.00	28.24759	13.01198	25.48594
chr1	53715431	53715778	348	53715656	77.00	105.61906	33.27872	102.01230
chr1	53725383	53725840	458	53725630	52.00	75.84326	29.86779	72.60231
chr1	53754715	53755088	374	53754891	78.00	95.39812	27.05691	91.93153
chr1	53763538	53763711	174	53763616	12.00	9.45926	6.04128	7.03161
chr1	53811629	53811872	244	53811786	11.00	10.32197	6.76252	7.86859
chr1	53826464	53826703	240	53826585	10.00	8.89707	6.05759	6.49191
[truncated: 58,688 more rows]

## Sheet: 14586_peaks_CTCF
chr peak	start	end	-log10(pvalue)	chr gene	start	end	gene
chr7	5563642	5563902	309.288	chr7	5527148	5563784	ACTB
chr9	130236165	130236466	309.288	chr9	130172404	130237303	NCS1
chr19	55301843	55302156	309.287	chr19	55282072	55312562	BRSK1
chr1	160193137	160193417	308.293	chr1	160190575	160201886	CASQ1
chr7	151123989	151124265	308.292	chr7	151085831	151144436	AGAP3
chr9	98205751	98205993	308.292	chr9	98199011	98255649	TBC1D2
chr15	75202023	75202342	308.292	chr15	75195643	75212169	C15orf39
chr22	29635807	29636068	308.291	chr22	29603556	29698598	NF2
chr1	207077849	207078115	308.29	chr1	207034366	207081024	PFKFB2
chr14	55271149	55271421	307.296	chr14	55262222	55272075	AL158801.2
chr21	37675228	37675506	307.296	chr21	37607373	38121345	KCNJ6
chr12	51980393	51980704	307.295	chr12	51951699	51997078	ACVR1B
chr12	55940340	55940627	307.295	chr12	55927319	55954027	DGKA
chr16	90081977	90082253	307.295	chr16	90056566	90092072	PRDM7
chr16	11255667	11255988	307.294	chr16	11254408	11256204	SOCS1
chr16	11255667	11255988	307.294	chr16	11249619	11381662	RMI2
chr12	130042298	130042527	306.299	chr12	130024493	130044956	AC055717.2
chr12	130042298	130042527	306.299	chr12	130032928	130045057	LINC02418
chr13	91348950	91349221	306.299	chr13	91347820	91354579	MIR17HG
chr12	71938825	71939068	305.303	chr12	71938845	72186618	TPH2
chr14	64303545	64303777	305.303	chr14	64084232	64338112	ESR2
chr14	95432263	95432522	305.303	chr14	95407266	95475836	SYNE3
chr3	54146715	54146983	305.302	chr3	54122547	55074557	CACNA2D3
chr5	55226475	55226723	305.302	chr5	55219564	55227315	MCIDAS
chr1	13960431	13960693	305.301	chr1	13892792	15118043	KAZN
chr12	13534838	13535081	305.301	chr12	13526854	13547582	AC007527.1
chr12	13534838	13535081	305.301	chr12	13437942	13981957	GRIN2B
chr1	226407935	226408273	304.307	chr1	226360691	226408093	PARP1
chr8	143281637	143281912	304.307	chr8	143280161	143281690	MINCR
chr11	44936531	44936750	304.306	chr11	44885903	44951306	TP53I11
chr2	176079880	176080143	303.312	chr2	176077472	176083913	EVX2
chr19	10000254	10000517	303.312	chr19	9959561	10010504	COL5A3
chr19	58155039	58155375	303.312	chr19	58126248	58155110	ZNF329
chrX	150772220	150772475	303.312	chrX	150766336	150898816	CD99L2
chr6	89372107	89372323	303.311	chr6	89364616	89412273	RRAGD
chr8	100559673	100560033	303.311	chr8	100509752	100559784	ANKRD46
chr17	32319505	32319757	303.31	chr17	32265832	32324659	RHBDL3
chr19	45817143	45817465	303.31	chr19	45815410	45863194	SYMPK
chr8	11016490	11016751	303.309	chr8	10896045	11201833	XKR6
chr12	576165	576431	303.309	chr12	564296	663779	NINJ2
chr13	31199791	31200501	302.759	chr13	31199975	31332276	B3GLCT
chr1	155989408	155989690	302.319	chr1	155946851	156007070	ARHGEF2
chr9	128702366	128702812	302.319	chr9	128702503	128720916	PKN3
chr10	133329805	133330026	302.319	chr10	133309410	133352529	ZNF511-PRAP1
chr10	133329805	133330026	302.319	chr10	133324072	133336935	CALY
chr9	92133958	92134218	302.318	chr9	92132398	92138629	AL354751.1
chr9	92138154	92138371	302.318	chr9	92132398	92138629	AL354751.1
chr9	83334308	83334582	302.317	chr9	83242990	83538546	FRMD3
chr16	88437351	88437659	302.317	chr16	88382959	88440757	ZNF469
chr14	54441323	54441622	302.316	chr14	54423561	54441391	CNIH1
chr19	12832714	12832928	302.315	chr19	12825478	12835428	RTBDN
chr19	12832714	12832928	302.315	chr19	12825711	12832983	AC020934.1
chr19	12832714	12832928	302.315	chr19	12763003	12872740	HOOK2
chr1	177948418	177948681	301.325	chr1	177923956	177984303	SEC16B
chr1	177948418	177948681	301.325	chr1	177928788	178038007	CRYZL2P-SEC16B
chr1	44005689	44005958	301.324	chr1	43991500	44031467	SLC6A9
chr18	79246562	79246880	301.324	chr18	79069285	79378287	ATP9B
chr1	41516142	41516443	301.323	chr1	41506365	42035925	HIVEP3
chr20	33299190	33299425	301.323	chr20	33273480	33309871	BPIFB1
chr7	4973856	4974138	301.322	chr7	4973988	5040675	RNF216P1
chr3	40191924	40192150	301.321	chr3	40061110	40309698	EIF1B-AS1
chr3	40191924	40192150	301.321	chr3	39808914	40260321	MYRIP
chr10	43348503	43348782	301.321	chr10	43325833	43350792	AC068707.1
chr1	154546492	154546700	300.329	chr1	154502219	154548147	TDRD10
chr3	47475943	47476197	300.328	chr3	47413681	47477126	SCAP
chr11	47355291	47355538	300.328	chr11	47354860	47378547	SPI1
chr2	27086462	27086784	300.327	chr2	27086747	27100762	KHK
chr3	9353252	9353465	300.327	chr3	9349689	9398579	THUMPD3-AS1
chr3	9353252	9353465	300.327	chr3	8980591	9363053	SRGAP3
chr3	9353252	9353465	300.327	chr3	9292588	9363303	AC026191.1
chr19	1244426	1244693	300.326	chr19	1241746	1244825	ATP5F1D
chr7	156949537	156949766	299.334	chr7	156949712	156973176	NOM1
chr9	124320387	124320633	299.333	chr9	124257606	124353307	NEK6
chr9	130866453	130866833	299.333	chr9	130713016	130887675	ABL1
chr1	89632867	89633135	299.332	chr1	89581291	89632916	LRRC8C-DT
chr1	89632867	89633135	299.332	chr1	89629725	89676386	AC093423.2
chr1	89632867	89633135	299.332	chr1	89633072	89769903	LRRC8C
chr7	55964357	55964625	299.332	chr7	55951793	56000181	NIPSNAP2
chr19	39540157	39540451	299.332	chr19	39538707	39540161	EID2
chr16	31443026	31443314	299.331	chr16	31432593	31443160	ZNF843
chr19	7925200	7925448	299.331	chr19	7924491	7926135	CTXN1
chr22	21952769	21953133	299.331	chr22	21919425	21952848	PPM1F
chr22	21952769	21953133	299.331	chr22	21938269	21977632	PPM1F-AS1
chr9	127199314	127199553	299.178	chr9	126914774	127223166	RALGPS1
chr1	86704342	86704644	298.337	chr1	86703502	86704462	AL049597.2
chr1	86704342	86704644	298.337	chr1	86704570	86748184	SH3GLB1
chr1	177181752	177182061	298.337	chr1	177170958	177282422	BRINP2
chr2	232327157	232327479	298.337	chr2	231961245	232344350	DIS3L2
chr5	139968837	139969150	298.336	chr5	139846779	140043299	NRG2
chr17	27756815	27757082	298.336	chr17	27756766	27800529	NOS2
chr4	185471318	185471558	297.343	chr4	185471461	185507055	AC106897.2
chr4	185471318	185471558	297.343	chr4	185445182	185471752	CCDC110
chr12	49867164	49867419	297.341	chr12	49866896	49904217	FAIM2
chr17	49567885	49568185	297.341	chr17	49505657	49574064	AC006487.1
chr17	49567885	49568185	297.341	chr17	49544788	49577962	AC006487.2
chr20	49333958	49334229	297.341	chr20	49293394	49484297	KCNB1
chr20	49333958	49334229	297.341	chr20	49318337	49441654	AL035685.1
chr8	43093821	43094068	297.34	chr8	43093506	43123434	POMK
chr19	14480111	14480342	297.34	chr19	14477760	14496149	GIPC1
chr19	15629346	15629585	297.34	chr19	15615218	15630639	CYP4F8
chr6	8983189	8983503	297.339	chr6	8435568	9294133	HULC
chr3	183884820	183885211	296.347	chr3	183884924	183888449	RPSAP31
chr3	183884820	183885211	296.347	chr3	183815568	183884889	AC131160.1
chr3	183884820	183885211	296.347	chr3	183829271	183884933	PARL
chr7	100132666	100132978	296.346	chr7	100130964	100140439	AC073842.1
chr17	10618114	10618472	296.346	chr17	10579040	10623036	AC005323.1
chr17	10618114	10618472	296.346	chr17	10383144	10623886	MYHAS
chr19	13880155	13880455	296.346	chr19	13862063	13880757	NANOS3
chr2	98837136	98837380	296.345	chr2	98793846	98936259	KIAA1211L
chr15	76147975	76148213	296.345	chr15	76059958	76229121	TMEM266
chr1	201828912	201829227	295.352	chr1	201688259	201829559	IPO9-AS1
chr1	201828912	201829227	295.352	chr1	201829149	201884291	IPO9
chr2	232522130	232522422	295.352	chr2	232520388	232525716	PRSS56
[truncated: 7,128 more rows]

## Sheet: 34140_peaks_CTCF
chr	start	end	length	abs_summit	pileup	#NAME?	fold_enrichment	#NAME?
[truncated: 88,256 more rows]

[truncated: 13 more sheets: CT_peaks_H3K4me3, BAMS1_peaks_H3K4me3, 14586_peaks_H3K4me3, CT_peaks_H3K27me3, BAMS1_peaks_H3K27me3, BAMS2_peaks_H3K27me3, 14586_peaks_H3K27me3, 34140_peaks_H3K27me3, CT_peaks_H3K27Ac, BAMS1_peaks_H3K27Ac, BAMS2_peaks_H3K27Ac, 14586_peaks_H3K27Ac, 34140_peaks_H3K27Ac]
