# Supplementary material for: In skeletal muscle and neural crest cells, SMCHD1 regulates biological pathways relevant for Bosma syndrome and facioscapulohumeral dystrophy phenotype
Source: Nucleic Acids Res. 2023 Jun 19;51(14):7269–87. doi: 10.1093/nar/gkad523 (PMC10415154; doi:10.1093/nar/gkad523)
Supplement: gkad523_Supplemental_Files [file gkad523_supplemental_files.zip › Laberthonniere et al. File S5 .xlsx]

## Sheet: RNAseqChIPseq common genes
FSHD2 MF RNA-seq common with:		BAMS NCSC RNA-seq common with:
ChIP FSHD2 MF CTCF	ChIP FSHD2 MF K27me3	ChIP BAMS NCSC CTCF	ChIP BAMS NCSC K27me3
NDUFC2-KCTD14	PRSS56	RPL36A-HNRNPH2	HOXB1
PIK3R2	PITX3	PIK3R2	WNT7A
TLCD4-RWDD3	SNX22	PANTR1	PHOX2B
ARPIN-AP3S2	MYOD1	BRD2	LBX1
NFKBIL1	VGLL2	EVX2	PANTR1
PDIA6	WNT1	KRBA2	EVX2
INSC	WNT3A	PRDM13	GSX1
OAS2	GDF7	KHDRBS2	PTF1A
PRSS56	POU4F2	LBX1-AS1	TMEM176B
FAM189A1	CLIC6	COL22A1	PRDM13
SAMD12	MSX1	SLC6A5	LBX1-AS1
DYSF	EVX2	MYBPC1	OTP
CCDC93	MCIDAS	EFCC1	OLIG3
DNAI2	LRRC71	PRDM8	LINC01159
SNX22	KCNK13	GBX1	SLC6A5
PTPRC	LMX1A	ADORA2A	EFCC1
RPL27	LMX1B	SLC32A1	PRDM8
CDC20B	SPHKAP	GSTM5	GBX1
SPAG17	ONECUT3	NPPC	ADORA2A
CROCC2	ALX4	TCEAL1	SLC32A1
CFAP299	CCNO	DPP6	NTSR1
LINC02730	MSC	VSTM2B	RASD2
GPD2	C1QL3	WNT10A	EVX1-AS
ANKRD33B	CCDC140	LINC00682	VSTM2B
FGD5	CRH	LINC00461	WNT10A
TTC29	PRDM16-DT	PCDH8	LINC00682
MYH3	PAX9	MFNG	LINC00461
TEKT4	RIPK4	IRX4	ARHGAP36
MYPN	RUNX1	EIF4EBP3	OLIG1
TSPEAR-AS1	GALNT3	NOS1	FOXI2
DDX47	CHRM2	DLL3	POU3F3
STX18	ALDH1A3	NFKBIL1	HOXB2
SAR1A	NFIX	KIAA1210	PCDH8
PKHD1	TRIM47	RPS9	TMEM145
EVX2	GRHL2	CHRNA2	IRX4
MCIDAS	DLX1	HIC1	LHX2
MYBPC1	NKX6-1	HBE1	SLC6A1
MYO18B	OTX1	SOX1-OT	NOS1
CCDC144NL-AS1	NKX6-2	CAPN9	DLL3
PCDHA11	TAL1	GNG4	SCRT1
DNAH9	FEZF1	HOXC4	HIC1
SLC4A5	LGALS3	HOXB-AS1	SOX1-OT
FKRP	ISL1	SOX21-AS1	HOXC4
LRRC71	RASSF10	ST18	HOXB-AS1
DNAH11	FOXQ1	SOX21	UNCX
MAP3K19	COX6B2	C1QL4	GFY
HAPLN1	VAX1	SLC30A3	C1QL4
MYOM1	FEZF1-AS1	HOXB3	SLC30A3
LMOD3	HAS1	TCERG1L	HOXB3
GDF15	TLE2	KCNS2	KCNS2
XIRP2	TBR1	HOXA3	EVX1
HOXA-AS3	KCNQ5	ACVR2B	HOXA3
ASB4	ARX	VAX2	VAX2
CHRNA2	LHX2	TFAP2A-AS1	HES6
CFAP57	SHH	CDH22	TOX2
CFAP74	LHX6	SEMA5B	GALR1
SPTB	GATA5	CPNE9	TFAP2A-AS1
SLC24A4	GALR1	UNC13C	IRX6
CAPSL	MCOLN3	VIPR2	C1QL1
WNT5B	DLX2	CRH	LINC00599
WSCD2	LINC00261	DRAXIN	CDH22
ONECUT3	TMCO4	RHBDL3	MPPED1
ESRRB	TTC6	ROBO3	CPNE9
SGCA	TC2N	LINC02232	VIPR2
MYOM3	DMBX1	SCRT2	CRH
ALX4	COL15A1	RYR1	CLDN5
XIRP1	EVA1C	LINC02078	ROBO3
CCDC60	TBX2	MEIS1-AS3	OLIG2
FHAD1	FOXA2	SRL	PRDM12
TNNT1	FOXA1	PRDM12	OPRK1
ZNF593	EOMES	RIPPLY3	SHD
DNAI1	ATP8B1	SLIT1	RIPPLY3
FREM1	P2RX2	ARHGEF10	SLIT1
IQCG	NPNT	GALNT14	CYP26A1
CFAP77	SPON1	INKA2-AS1	GALNT14
KIF24	TBX1	KCNA2	NEUROG2
HOXD3	CDH1	PPFIA2	TLX3
CLN6	DLX6	FGFBP3	KCNA2
SYTL3	SIX3	RGS16	RIMS4
CD83	LLGL2	RIMS4	SEZ6
RXRG	ABCC3	APOOL	INSM1
KIF19	ESRP2	SEZ6	PAX2
CRH	CLDN7	CNTN2	CSPG5
PAQR5	LINC01551	ATOX1	ELAVL3
AJAP1	GATA6	SMOC1	SLC35F4
ITGA4	SFRP5	GREM2	BCL6B
RPL30	GATA6-AS1	PAX2	DNER
CAMK1D	NKX2-2	DCTN4	GRIK3
C1orf194	FOXG1	ELAVL3	TMEM176A
GALNT15	KDF1	SLC35F4	WNT7B
RUNX1	DLX5	SVIL-AS1	EBF2
SUSD1	OSR2	PDE1A	GBX2
AGFG1	C1orf61	CASZ1	HRH3
CCDC187	ENTPD2	CHRNB4	HS6ST3
NFIX	SPINT1	TTYH1	CNGA3
PCDHA7	GATA3	DNER	DSCAML1
NNMT	KRT19	GDAP1L1	KLHL35
CYP2S1	ITGB4	ZDHHC22	LINC02381
CUEDC1	WT1-AS	EBF2	C4orf50
CMTM8	ESRP1	NRARP	UNC5A
PCDHA6	DLX6-AS1	ST8SIA1	CBLN2
GRHL2	FOXF1	GBX2	CYP26C1
SLC2A3	TP73	ADCY2	PTPRT
EGLN3	HAND2	ELN	POU4F2
ADAM33	RAX	FREM1	HOTAIRM1
LAMC2	FOXE1	CNTN4	RBFOX3
SLC35F2	TCF21	HS6ST3	SSTR1
ALCAM	BNC1	CNGA3	SEZ6L
FNTB	WT1	MEIS1	ATP2B3
MCTP2	TBX5	TH	NCAN
NXPH1	TBX2-AS1	DSCAML1	GAD2
LRRK2	FEV	PTPRO	SKOR2
CLIC5	LHX8	TMEM196	ONECUT1
DOK7	BICDL2	C4orf50	GPR62
GSAP	NPY	UNC5A	TMEM163
BIVM	GATA4	TMEM151B	TRIM67
BMP3	LINC02268	MIR217HG	KCNN1
ARHGEF28	ST14	SRRM4	SYT2
RAB7B	SFTA3	LINC01414	PRDM16-DT
PODXL	FENDRR	PAK5	NTRK1
SH2D4A	NKX2-1	CBLN2	CBLN1
KCNQ5		INTS4P1	ESRRB
MLIP		ARHGAP15	ELFN2
GPRC5A		SOD2	PTPRN2
SHH		CYP26C1	GRM4
UPK2		PTPRT	FAM110A
SPR		IGFBPL1	SNCB
COMT		RBFOX3	RTN4RL2
TMCO4		SLC8A3	KANK3
TTC6		ADCYAP1R1	MIR9-3HG
SLCO2B1		NDNF	APC2
RERG		TAGLN3	TNFRSF1B
HRH1		MYT1L	KCNC1
ARAP2		ULBP3	CAMK2N2
COL15A1		KLHL1	ARHGAP27P1-BPTFP1-KPNA2P3
CUBN		SEZ6L	GRIA2
CDH1		ATP2B3	SLC17A6
RAB25		NCAN	NTNG2
IGFBP3		GAD2	ZBTB7C
LAMB3		SKOR2	CHRNA4
ROR1-AS1		KCNQ2	POU2F2
HPN		ONECUT1	RAP1GAP2
ELF3		GPR62	CRHR2
C1orf61		TMEM163	DTX1
SPINT1		SCML4	KCNN3
TSPAN1		RGMB-AS1	DLK1
GATA3		TRIM67	CHAT
ITGB4		KCNN1	CDH23
TP73		SYT2	PHOX2A
AHSG		TSPAN14	CHST8
TFEC		PRDM16-DT	KIF19
EPYC		NTRK1	AP3B2
HCRT		FCHO1	SKOR1
NT5DC4		ESRRB	DLL4
HABP2		PTPRN2	ATP2A3
MAP3K20-AS1		FAM81A	ADGRA1
TSPAN8		GRM4	MGAT5B
AP1M2		FAM110A	CBFA2T3
NFU1		LINC00907	CACNG7
PCDHGA6		MYO16	CHRNA3
BICDL2		IL16	AGAP2
APOB		P2RX3	SORCS2
EVPL		APC2	FAM181B
UPK3B		PODNL1	STMN2
POLR2J3		NFASC	KCNK2
AFP		PTGFR	NEFM
PCDHGB4		TNFRSF1B	CDK5R2
		KCNC1	NPTX2
		KCNH8	HECW1
		DAZAP2	GALNT9
		PDE4B	ADCY8
		ARHGAP27P1-BPTFP1-KPNA2P3	RGS20
		GRIA2	NRCAM
		NTNG2	DLGAP3
		PREX2	TTBK1
		ADGRG1	TFAP2B
		DCC	MAFA
		ZBTB7C	SHISA7
		MIR124-2HG	EBF3
		POU2F2	MTUS1
		RAP1GAP2	TAFA4
		SRGAP3	SPON2
		CARMIL3	LINGO1
		TLCD3B	BEGAIN
		CCM2L	TPPP
		KCNN3	INHBB
		PTN	NTRK2
		FXYD7	SLC10A4
		CDH23	ONECUT2
		KIAA1549L	TLX1
		CHST8	SLC8A2
		KIF19	NEUROG1
		RAB3C	SHANK2
		SKOR1	SYT6
		SVOP	NXPH4
		DLL4	LINC01315
		ATP2A3	RASD1
		STMN3	MMP17
		ANKFN1	NRN1
		GLRA1	CPLX1
		ADGRA1	GRIN2D
		CNGB1	MEGF11
		PREX1	NRG1
		MGAT5B	BTBD11
		CBFA2T3	CTXND1
		GPRIN1	RUNDC3A
		CALM1	COL5A3
		CHRNA3	AMER2
		AGAP2	SMIM32
		MIAT	IKZF1
		KIAA1257	PRDM6
		CACNA1G	TFAP2A
		PCDHGA3	LRRK2
		SORCS2	SKAP2
		NKAIN1	PRDM16
		COMT	ADAMTS8
		FAM181B	HLA-B
		KLHDC8A	CHAD
		KLHL32	GPR153
		NMNAT2	TTC9B
		NDUFA6	FBXL16
		STMN2	MAST1
		KCNK2	LYPD3
		NEFM	UNC13A
		SCUBE1	MANEAL
		BMPR1B	CELF4
		HECW1	TRABD2A
		TSPEAR-AS1	TRH
		GALNT9	HPCA
		ADCY8	JAKMIP3
		RGS20	NEUROD1
		RIPOR2	DMTN
		BTBD17	PGBD5
		NRCAM	TSPEAR
		GPR39	TCF15
		DLGAP3	SNED1
		TKTL1	OLFM1
		EPHA3	PSD2
		RADIL	PPFIA3
		FUT9	WNT1
		RAB26	SRRM3
		KIF5A	CABP7
		LINC02575	CRACR2B
		TTBK1	NTN1
		PPP1R14C	PLXDC1
		RGS4	PTPRN
		C2orf88	LHX9
		LINC02418	NDRG4
		PHYHIPL	FBXO32
		GRIK1	KCNJ12
		PHF21B	KCNK3
		MTUS2	PPP2R2C
		EBF3	ONECUT3
		KCNQ3	LINC01529
		FOXP4	LPAR3
		MTUS1	SPTBN4
		PPP1R1A	ADGRB1
		TAFA4	MAPT
		SPON2	FOXF2
		LINGO1	CACNA1B
		CNIH2	BAIAP3
		ADARB2	SLFN11
		TPPP	SCAMP5
		NTRK2	PHACTR3
		NCAM1	KCNC4
		ONECUT2	WNT10B
		SLC8A2	ULBP1
		ADGRB3	INA
		MASP1	RSPO1
		SCN3B	TAC1
		SHANK2	CACNB4
		SYT6	ACSF2
		NXPH4	NSG1
		MIR99AHG	B4GALNT1
		CELSR2	ABTB2
		KIF21B	EYA2
		MMP17	FAM43B
		UBE2G2	DRD2
		ZEB1	PIPOX
		GCK	SHANK1
		DISP2	SMPD3
		KCNK10	FGF18
		NRN1	BARHL2
		LINC01197	IQSEC3
		TMEM121B	SLC1A2
		SCN3A	MECOM
		MEGF11	EBF1
		NRG1	SMUG1
		BTBD11	HID1
		CTXND1	GOLGA7B
		CHGB	ADRA1B
		RUNDC3A	PADI2
		BUD31	PIEZO2
		COL5A3	LHFPL4
		MTCL1	CCNO
		IKZF1	PRRX1
		PRDM6	TLX2
		TFAP2A	BACE2
		RPS6KL1	DOK6
		RAB3A	NPR3
		KCNH2	FOXD3
		LRRK2	FBLN5
		SKAP2	ARNTL
		GDF10	TSPAN10
		PRDM16	SHROOM1
		UNC79	CAV1
		YPEL1	PROSER2
		PLXNC1	BRINP1
		ALPK1	SMARCA2
		DNAH2	SYNC
		TMEM258	SP8
		LSS	EPCAM
		CD83	IL11
		TTC9B	ECHDC2
		UBE2L6	AFAP1L2
		ZNF160	SSPN
		MAST1	PRSS12
		PODXL2	PDGFA
		DCLK1	MT1F
		UNC13A	FEZF1
		MAP1B	FBLIM1
		CSNK1A1P1	KCNK6
		CELF4	STEAP3
		TRABD2A	CLDN11
		HPCA	CDKN2A
		ANKRD13B	PXDC1
		JAKMIP3	ADRA2C
		DNAJC27-AS1	ACAN
		DMTN	OXTR
		CKB	ITGA11
		CDC42EP4	DLX3
		SLC24A3	SLC40A1
		PGBD5	PDGFRA
		GLYATL2	FOXE3
		RFX2	LTBP2
		TSPEAR	GPRC5A
		PCAT7	TMC6
		FEZ1	IGFBP7
		UNC5C	KCNF1
		BASP1-AS1	PRKCH
		JAM2	ACTA1
		SNED1	RASEF
		OLFM1	COL9A3
		PSD2	TRIM58
		PPFIA3	FHDC1
		OTUD7A	LYSMD2
		WNT9A	JPH1
		PTPRZ1	MLPH
		KCNAB2	TTC39A
		SRRM3	SOX7
		CABP7	IGF2
		SLC45A3	NGEF
		TMC3-AS1	SFXN3
		KIRREL3	PIEZO1
		ABCC8	SPINT1
		PLXDC1	RETREG1
		NEFL	FZD5
		PTPRN	COL8A2
		SYT4	GSG1L
		LHX9	SCN5A
		C5orf38	SLC6A17
		USF1	UAP1L1
		CYP46A1	GATA2
		RALGDS	PTGER4
		CDHR2	FEZF1-AS1
		NDRG4	SPOCK1
		DTX4	SLC27A2
		GAREM2	RASGRP1
		AIM2	ADM
		HS3ST5	COL9A2
		PPP2R2C	RASGRF2
		AKAP6	COL24A1
		CORO1A	PTHLH
		ONECUT3	MIR4435-2HG
		DPF1	DRD1
		GALNTL6	LRFN5
		SGSM1	OSR1
		PIK3C2B	PPL
		PRLR	PDE4D
		SPTBN4	SBSPON
		MYCL	CCDC85A
		KCNIP2	DMKN
		ADGRB1	AVPR1A
		EPHB6	LOX
		HDAC2-AS2	INPP4B
		RGMB	L3MBTL4
		FDFT1	DLX6-AS1
		DPYD	MAP3K21
		LDB3	COL12A1
		RNF175	RUNX1
		MAPT	ESAM
		CACNA1B	CPNE5
		FMN2	LRFN2
		SEMA4C	TFAP2C
		PHACTR3	SOWAHB
		FNBP1L	DGKG
		RHOU	C11orf87
		TMEM158	HHIP-AS1
		PARD6A	HEY2
		CNTN3	KCNG3
		GLYCTK-AS1	GADD45B
		CHODL	KLF9
		GPSM2	LBX2-AS1
		RIMS3	NID1
		PCBP4	ADGRA2
		TSHZ3	SLC12A4
		CPVL	ITGA8
		PPP1R16B	NBL1
		CACNB4	NRG2
		SLC6A9	DSP
		B4GALNT1	DSC3
		WSCD2	DRD5
		ABTB2	FOXC2
		EYA2	COL15A1
		NDUFB3	ESRP2
		DNAJB5	GCH1
		HDAC9	FAM201A
		CACUL1	AMPD3
		NSG2	KCNMA1
		EPB41L4A	CXCL14
		SEMA6B	HAPLN3
		KIF17	GATA3-AS1
		NLRP1	NRIP3
		EPB41L4A-DT	FOXA3
		ZNF423	GPC5
		PIPOX	LRRC3B
		RTL9	CLDN10
		NQO2	FAM110C
		RCOR2	ETS1
		SHANK1	TLL1
		FAM131C	GJD2
		RTN2	KCNH5
		BASP1	KCNAB1
		KCNJ9	MAL2
		SMPD3	NR5A2
		RTN1	EPS8L2
		THSD7A	CRYBG1
		ZNF704	FLRT2
		EPHB2	RUNX2
		MSI1	FAM189A2
		CELF5	SLC16A10
		IQSEC3	COL23A1
		SLC1A2	BHLHE40
		CDC34	LBX2
		TMCC2	CERKL
		MECOM	CDKN2B
		CDKN2D	RASL12
		FKBP3	RNF207
		ZBTB16	ALX4
		AKR1C1	L1TD1
		LINC00511	RGS9BP
		RSPO3	NPAS1
		ENC1	EPAS1
		EBF1	BCAN
		FAIM2	WDR86-AS1
		HID1	RGL3
		GOLGA7B	THBD
		WSCD1	GABRA2
		SYBU	SFRP4
		ADRA1B	CLIC6
		PADI2	TMEM200B
		ATP6V1G2	HAS1
		PIEZO2	FAM20A
		GAP43	SPR
		NGFR	LARGE2
		DPYSL2	LLGL2
		LHFPL4	ADAMTSL5
		NHS	OTX1
		NPAS3	HHIP
		MAML3	SLC7A2
		LDLR	SPTB
		PPARGC1B	EMILIN2
		RD3	SGPP2
		RHOBTB3	BRINP2
		IQGAP2	KANK4
		RBMS1	NR2E1
		STK17A	FLI1
		NPC2	EMX2OS
		LRRC77P	CPM
		PRRX1	FEZF2
		LIMA1	EMX2
		RAB27A	C14orf39
		TIMP2	SIX3
		LDLRAD2	DACT2
		SCUBE2	CDCP1
		BACE2	MGARP
		HMCN1	CLIC5
		DPCD	FGF8
		NTNG1	GJA3
		ITGAV	CCDC68
		PTRHD1	HMX3
		ZBBX	BHLHE40-AS1
		KIFC3	WNT16
		WNT4	SLC35D3
		SLC39A8	PLEK2
		CT75	IFNLR1
		PCP4	KCNQ5
		MRO	ERG
		TIMP3	CRHBP
		NPR3	BHMT
		MYH9	TBX20
		ADGRD1	LMNTD2
		PRKAG2	PGM5P2
		DNMBP	GDF6
		CHSY3	TBX5
		MYBL1	OTX2-AS1
		PCSK7	GATA6
		FBLN5	SV2B
		GSN	SIX3-AS1
		PRKN	NIBAN1
		PLOD1	DLX5
		SGK1	FLT1
		ARNTL	LAYN
		DTNA	KL
		FLNB-AS1	MCOLN3
		FYB2	KLRG2
		COBLL1	GATA3
		SV2C	VAX1
		ADORA1	CFTR
		GRIP2	ECEL1P2
		SYT17	EDN3
		SHROOM1	NKX3-1
		CAV1	SH2D4A
		DCAF11	PTGER2
		MYO5C	MEDAG
		NDST4	TBX2
		BCL6	KCNV1
		RGS17	RBP7
		BRINP1	IGFBP6
		IKBKE	TBX2-AS1
		BAIAP2L1	GPAT3
		CYB5R2	MT1E
		PARVA	ACADL
		SMARCA2	SPECC1L-ADORA2A
		ELF3	COL4A3
		SP8	SPHKAP
		CAMK2A	BHLHE41
		KLHL31	LINC01833
		DIAPH3	BNC1
		DAW1	ELOVL7
		GALNT12	ERICH5
		EPCAM	KLF13
		PALMD	ALDH1A3
		SLC19A2
		TNNI1
		PCDHGA8
		DMAC2L
		EGF
		CPNE8
		NUAK1
		FUCA1
		SULF1
		IER3
		AFAP1L2
		MYLK4
		DYNC1I1
		NEDD9
		PRSS12
		NIPAL1
		JPH2
		PRICKLE1
		CDV3
		PDGFC
		COBL
		TRIB1
		LUZP2
		MDGA2
		NEBL
		CAVIN1
		STEAP3
		SLC4A5
		GCNT4
		GPER1
		FOSL2
		ITGA3
		EFNA5
		GALNT10
		S100A13
		PXDC1
		SLC3A2
		ADRA2C
		NCOA7
		CAPN2
		ME1
		SEMA3A
		ERCC4
		PDE3A
		ACAN
		LYPD1
		COL26A1
		OXTR
		ADAMTS16
		SFRP1
		TTC7A
		PPIL4
		ITGA11
		COL11A1
		RHOJ
		NELL2
		NDFIP2
		C3orf52
		AHNAK
		TMBIM1
		MMRN1
		ARAP2
		SNAI2
		PDGFRA
		EPHX1
		CARD9
		GAS7
		CDC20B
		LTBP2
		S100A11
		ANXA2
		GPRC5A
		GXYLT2
		NEDD4
		EGFLAM
		TES
		RND3
		ANO6
		TMC6
		IGFBP7
		ANGPT1
		KCNF1
		NEGR1
		PRKCH
		FHL2
		RBM20
		PCSK5
		FOXJ3
		CASP8
		GRIN2B
		SEMA3D
		SH3D19
		PPP2R5A
		GRAMD1C
		NWD2
		SYT9
		OLFML3
		ENG
		CLSTN2
		GRID2
		ADAMTS12
		F13A1
		SMPDL3B
		LCAT
		CRTAP
		FAM86JP
		OPTN
		CDH13
		MLPH
		RHOC
		GMPR
		TTC39A
		CHMP5
		ADAMTSL4
		EPB41L4A-AS1
		UGT8
		SH3KBP1
		TMEM64
		GUCY1A2
		GALNT5
		FREM2
		PCDHGA10
		PRUNE2
		CTHRC1
		NECAB1
		FMN1
		KLHL30
		EDARADD
		RDH10
		CDH6
		LOXL2
		LINC00327
		C5
		NRP1
		SFXN3
		SPARC
		LINC02709
		PIEZO1
		SLC12A8
		SPINT1
		ARHGEF3
		GRB14
		PLCE1
		RETREG1
		SLC4A4
		SLC7A7
		CYP19A1
		PPP1R1C
		COL8A2
		GSG1L
		PCOLCE2
		NEK6
		MYRF
		PHACTR2
		SCN5A
		PDLIM1
		SLC6A17
		COL6A3
		DENND1C
		FST
		GATA2
		CPQ
		COL4A1
		ANGPT2
		C5AR1
		MIXL1
		ASTN1
		OLFM3
		PLA2G4C
		ERBB3
		PTGER4
		CCDC3
		IL1RAPL1
		H19
		FBN1
		PKD1L2
		CCDC198
		PCDH9
		SPOCK1
		EDNRA
		CRYZL2P
		GMNC
		JADE2
		LINC01137
		STX3
		WDR66
		GUCA1A
		SPOCK3
		ISM1
		RASGRP1
		ANKRD18A
		COL9A2
		SLC16A5
		SERPINE1
		BGN
		IQCA1
		RASGRF2
		TPM1
		COL24A1
		PTHLH
		MIR4435-2HG
		TEAD3
		ITGB5
		TMEM92
		MCC
		BFSP1
		TRIM6
		PLS3
		COL1A2
		MYL9
		LYN
		TENM1
		SOCS2-AS1
		POLR3G
		USP3-AS1
		SLC35F2
		STS
		EDIL3
		ZC3H10
		COL16A1
		DMRTA1
		OSR1
		PCDHB5
		GRIK2
		SVIP
		PPL
		PDGFRB
		TMEM117
		PDE4D
		TGFBI
		C11orf88
		IRS4
		MYOCD
		TMEFF2
		DMKN
		GRAMD1B
		INSYN2B
		APOB
		LOX
		CCDC60
		CLDN6
		ANO3
		ZNF185
		INPP4B
		GPA33
		CDH20
		L3MBTL4
		ERMN
		SYNJ2
		LINC00858
		MAP3K21
		COL1A1
		RUNX1
		ESAM
		ABHD2
		PDE11A
		CPNE5
		LRFN2
		TFAP2C
		ITPKB
		CHST9
		SLC7A5
		SMAGP
		ELK3
		TSPAN2
		DGKG
		DLG2
		APLP2
		EGLN3
		GPC6
		CDH19
		SGMS2
		LOXL1
		DCDC2
		DAAM2
		LRATD2
		MEI4
		TNFRSF9
		DOCK2
		CADM2
		ITGA1
		MYOF
		ADAMTS9-AS1
		SLCO4C1
		LIN28B
		PCDHA7
		COLEC12
		IP6K3
		CHRM3
		DCN
		PIWIL2
		GABRB2
		ITGA4
		NABP1
		TUBB2B
		SLC35G1
		CD109
		NEXN
		POU5F1B
		ITGA8
		NBL1
		CLDN1
		NRG2
		CPED1
		SAMD4A
		DAB2
		DSP
		DSC3
		CADPS2
		SLC16A12
		PGRMC2
		YJEFN3
		RARB
		GHR
		COL15A1
		ESRP2
		GCH1
		HAPLN1
		KITLG
		BANK1
		FBXO4
		STRA6
		LINC01411
		CCN1
		FAM201A
		CD36
		RAPGEF3
		ALCAM
		AMPD3
		RHOD
		KCNMA1
		HAPLN3
		GASK1B
		DDAH1
		PARVB
		GATA3-AS1
		FAM160A1
		BMPER
		FOXA3
		GPC5
		LRRC3B
		SLC2A3
		ADGRG6
		MIR100HG
		PDGFD
		CLDN10
		WTAPP1
		ETS1
		WDR72
		ARHGAP10
		SLC6A15
		RHBDF2
		TLL1
		SH3RF2
		PACS1
		KCNH5
		KCNAB1
		NR5A2
		CALD1
		SNTB1
		CRYBG1
		PI15
		FLRT2
		PLD5
		PEAR1
		RUNX2
		NRP2
		RASGRP3
		SLC16A10
		COL23A1
		BHLHE40
		MATN2
		SLC30A10
		RNF6
		VIT
		KCNE1
		PPFIBP2
		CSMD3
		VWDE
		HTR2C
		CERKL
		CDKN2B
		LMNTD1
		THRB
		RASL12
		SPATS2L
		AP1M2
		RNF207
		ALX4
		DLC1
		FMO1
		IDH3A
		KCNIP4
		HACD1
		PLB1
		NPAS1
		EPAS1
		EDN1
		ADAMTS5
		P3H2
		KRT18P34
		AHR
		GGT5
		BCAN
		ACTA2
		UCHL3
		RELN
		CRPPA
		SLC45A2
		WNT2B
		PDE7B
		PLAC9
		GABRA2
		TRPM3
		SFRP4
		CLIC6
		PLCE1-AS1
		TMEM200B
		UNC5D
		STX11
		ALPK2
		SPR
		DIO2
		COL3A1
		SYNPO2
		FAM198B-AS1
		TCEA1
		SEMA3E
		TFPI
		OTX1
		SPTB
		KLHL14
		SGPP2
		MAMDC2
		COL4A4
		GCNT1
		INHBA
		BRINP2
		KLF5
		ADAMTSL3
		PKIB
		VSIR
		PAPPA2
		NR2E1
		HBEGF
		CCDC169
		FLI1
		EMX2OS
		CPM
		KRT18P17
		FGF13-AS1
		PROCR
		C5orf46
		FILIP1
		ZNF835
		MITF
		CYP2S1
		INSC
		ARSJ
		KRT8P36
		C14orf39
		TNNT2
		MYO3B
		CLIC5
		FGF8
		ABCB4
		ARHGAP28
		FAM189A1
		BHLHE40-AS1
		TNN
		CORIN
		ITPR2
		PLAC8
		DOCK10
		AIPL1
		PAMR1
		SLC7A11-AS1
		DOCK8-AS1
		LINC01579
		LYPD6B
		FMOD
		TFEC
		KCNQ5
		CRISP1
		ERG
		AGBL1
		TMEM52B
		XIRP1
		CNMD
		MAP3K7CL
		COL8A1
		EMCN
		LMNTD2
		DOCK8
		DPP4
		ARSI
		OTX2-AS1
		KCNE4
		LRRC56
		SV2B
		PTPRB
		TRIM6-TRIM34
		NIBAN1
		EPSTI1
		FLT1
		GADL1
		TPD52L1
		SLC38A11
		NID2
		ABCA13
		LINC02380
		GATA3
		F5
		VAX1
		NR1H4
		CFTR
		BCO1
		CPZ
		ALDH1A1
		MET
		UGT3A1
		SH2D4A
		CALHM4
		TSHR
		PGM5
		C1orf105
		GPNMB
		PTPRR
		IGFN1
		ABCB5
		CA3-AS1
		TRPM6
		IGFBP6
		CUBN
		TGFB2
		TBX2-AS1
		SPTLC3
		TGM2
		C6orf132
		ACADL
		MFAP5
		SPECC1L-ADORA2A
		PPP1R11
		COL4A3
		HSD17B2
		SPHKAP
		POLR2J3
		SLC30A8
		DGCR6
		ACTA2-AS1
		GLIS2
		LSM12
		ERICH5
		KLF13
		TYRP1
		ANKHD1-EIF4EBP3
		NOS2
		ZPLD1

## Sheet: FSHD2 CTCF
source	term_name	term_id	adjusted_p_value	log10FDR	term_size	query_size	intersection_size	% genes associated	effective_domain_size	intersections
GO:BP	cilium movement	GO:0003341	0.0111893	-1.9512	197	139	9	0.0647482	21092	DNAI2,SPAG17,TTC29,TEKT4,DNAH9,DNAH11,DNAI1,IQCG,APOB
GO:BP	microtubule-based movement	GO:0007018	0.036497	-1.43774	417	139	12	0.0863309	21092	DNAI2,SPAG17,TTC29,TEKT4,DNAH9,DNAH11,DNAI1,IQCG,KIF24,KIF19,BICDL2,APOB
GO:BP	cell projection organization	GO:0030030	0.0444695	-1.35194	1550	139	25	0.179856	21092	DNAI2,SPAG17,FGD5,TTC29,TEKT4,MYPN,PKHD1,MCIDAS,DNAH9,CFAP74,DNAI1,IQCG,KIF24,KIF19,ITGA4,CAMK1D,LAMC2,ALCAM,LRRK2,PODXL,SHH,CDH1,RAB25,GATA3,ITGB4
GO:BP	cell adhesion	GO:0007155	0.00101639	-2.99294	1521	139	28	0.201439	21092	PIK3R2,PTPRC,MYPN,PKHD1,MYBPC1,PCDHA11,HAPLN1,FREM1,HOXD3,CD83,AJAP1,ITGA4,RUNX1,PCDHA7,PCDHA6,GRHL2,LAMC2,ALCAM,PODXL,SHH,COL15A1,CDH1,LAMB3,GATA3,ITGB4,HABP2,PCDHGA6,PCDHGB4
GO:BP	tissue development	GO:0009888	0.000726162	-3.13897	1973	139	33	0.23741	21092	PTPRC,PKHD1,MCIDAS,MYO18B,SLC4A5,LMOD3,XIRP2,SLC24A4,WNT5B,ALX4,HOXD3,RXRG,AJAP1,ITGA4,RUNX1,GRHL2,LAMC2,BMP3,PODXL,SHH,UPK2,COL15A1,RAB25,LAMB3,HPN,ELF3,SPINT1,GATA3,ITGB4,TP73,AHSG,EPYC,EVPL
GO:BP	anatomical structure morphogenesis	GO:0009653	0.0451368	-1.34547	2722	139	36	0.258993	21092	FGD5,MYH3,MYPN,PKHD1,EVX2,MYO18B,DNAH11,LMOD3,GDF15,XIRP2,ASB4,SLC24A4,WNT5B,ALX4,TNNT1,FREM1,HOXD3,AJAP1,ITGA4,RUNX1,GRHL2,LAMC2,ALCAM,LRRK2,ARHGEF28,PODXL,SHH,COL15A1,RAB25,LAMB3,HPN,ELF3,SPINT1,GATA3,ITGB4,APOB
GO:BP	animal organ development	GO:0048513	0.0120786	-1.91799	3591	139	45	0.323741	21092	PIK3R2,OAS2,PRSS56,PTPRC,MYH3,PKHD1,MYO18B,SLC4A5,DNAH11,LMOD3,XIRP2,SLC24A4,WNT5B,ESRRB,SGCA,ALX4,DNAI1,FREM1,HOXD3,CD83,RXRG,CRH,AJAP1,ITGA4,RUNX1,NNMT,GRHL2,LAMC2,LRRK2,BMP3,RAB7B,PODXL,SHH,CDH1,LAMB3,HPN,ELF3,SPINT1,GATA3,ITGB4,TP73,AHSG,EPYC,EVPL,AFP
GO:BP	cell differentiation	GO:0030154	0.0184588	-1.7338	4256	139	50	0.359712	21092	PIK3R2,INSC,DYSF,PTPRC,SPAG17,MYH3,MYPN,PKHD1,MCIDAS,MYO18B,SLC4A5,LMOD3,GDF15,ASB4,WNT5B,ESRRB,TNNT1,IQCG,HOXD3,CD83,RXRG,PAQR5,AJAP1,ITGA4,CAMK1D,RUNX1,AGFG1,GRHL2,LAMC2,ALCAM,LRRK2,BMP3,ARHGEF28,RAB7B,PODXL,SHH,UPK2,COL15A1,CDH1,RAB25,IGFBP3,LAMB3,HPN,ELF3,SPINT1,GATA3,ITGB4,TP73,APOB,EVPL
GO:BP	cellular developmental process	GO:0048869	0.0216765	-1.66401	4280	139	50	0.359712	21092	PIK3R2,INSC,DYSF,PTPRC,SPAG17,MYH3,MYPN,PKHD1,MCIDAS,MYO18B,SLC4A5,LMOD3,GDF15,ASB4,WNT5B,ESRRB,TNNT1,IQCG,HOXD3,CD83,RXRG,PAQR5,AJAP1,ITGA4,CAMK1D,RUNX1,AGFG1,GRHL2,LAMC2,ALCAM,LRRK2,BMP3,ARHGEF28,RAB7B,PODXL,SHH,UPK2,COL15A1,CDH1,RAB25,IGFBP3,LAMB3,HPN,ELF3,SPINT1,GATA3,ITGB4,TP73,APOB,EVPL
GO:BP	multicellular organism development	GO:0007275	0.00539957	-2.26764	4823	139	56	0.402878	21092	PIK3R2,INSC,OAS2,PRSS56,DNAI2,PTPRC,MYH3,MYPN,PKHD1,EVX2,MYO18B,PCDHA11,SLC4A5,DNAH11,HAPLN1,XIRP2,ASB4,SLC24A4,WNT5B,ALX4,DNAI1,FREM1,HOXD3,CD83,RXRG,CRH,AJAP1,ITGA4,CAMK1D,RUNX1,PCDHA7,CMTM8,PCDHA6,GRHL2,LAMC2,ALCAM,LRRK2,BMP3,RAB7B,PODXL,SHH,COL15A1,CDH1,LAMB3,HPN,ELF3,SPINT1,GATA3,ITGB4,TP73,AHSG,EPYC,PCDHGA6,APOB,AFP,PCDHGB4
GO:BP	anatomical structure development	GO:0048856	8.53482e-07	-6.06881	5836	139	73	0.52518	21092	PIK3R2,INSC,OAS2,PRSS56,DYSF,DNAI2,PTPRC,SPAG17,FGD5,MYH3,MYPN,PKHD1,EVX2,MCIDAS,MYO18B,PCDHA11,SLC4A5,DNAH11,HAPLN1,LMOD3,GDF15,XIRP2,ASB4,SLC24A4,WNT5B,ESRRB,SGCA,ALX4,TNNT1,DNAI1,FREM1,IQCG,HOXD3,CD83,RXRG,CRH,PAQR5,AJAP1,ITGA4,CAMK1D,RUNX1,PCDHA7,NNMT,CMTM8,PCDHA6,GRHL2,LAMC2,ALCAM,LRRK2,BMP3,ARHGEF28,RAB7B,PODXL,SHH,UPK2,COL15A1,CDH1,RAB25,IGFBP3,LAMB3,HPN,ELF3,SPINT1,GATA3,ITGB4,TP73,AHSG,E…
GO:BP	developmental process	GO:0032502	4.00829e-06	-5.39704	6424	139	76	0.546763	21092	PIK3R2,INSC,OAS2,PRSS56,DYSF,DNAI2,PTPRC,SPAG17,FGD5,MYH3,MYPN,PKHD1,EVX2,MCIDAS,MYO18B,PCDHA11,SLC4A5,DNAH11,HAPLN1,LMOD3,GDF15,XIRP2,ASB4,SLC24A4,WNT5B,ESRRB,SGCA,ALX4,TNNT1,DNAI1,FREM1,IQCG,HOXD3,CD83,RXRG,CRH,PAQR5,AJAP1,ITGA4,CAMK1D,RUNX1,AGFG1,PCDHA7,NNMT,CMTM8,PCDHA6,GRHL2,LAMC2,ALCAM,LRRK2,BMP3,ARHGEF28,RAB7B,PODXL,SHH,UPK2,COMT,COL15A1,CDH1,RAB25,IGFBP3,LAMB3,HPN,ELF3,SPINT1,GATA3,ITGB4,…
GO:BP	multicellular organismal process	GO:0032501	2.48278e-06	-5.60506	7463	139	84	0.604317	21092	PIK3R2,NFKBIL1,INSC,OAS2,PRSS56,DNAI2,PTPRC,SPAG17,MYH3,MYPN,PKHD1,EVX2,MYBPC1,MYO18B,PCDHA11,DNAH9,SLC4A5,DNAH11,HAPLN1,MYOM1,LMOD3,GDF15,XIRP2,ASB4,CHRNA2,SLC24A4,WNT5B,ESRRB,SGCA,MYOM3,ALX4,TNNT1,DNAI1,FREM1,IQCG,HOXD3,CLN6,CD83,RXRG,CRH,PAQR5,AJAP1,ITGA4,CAMK1D,RUNX1,AGFG1,PCDHA7,CMTM8,PCDHA6,GRHL2,SLC2A3,LAMC2,ALCAM,LRRK2,CLIC5,BMP3,RAB7B,PODXL,MLIP,SHH,SLCO2B1,HRH1,COL15A1,CUBN,CDH1,RAB25,I…

## Sheet: FSHD2 K27me3
source	term_name	term_id	adjusted_p_value	log10FDR	negative_log10_of_adjusted_p_value	term_size	query_size	intersection_size	% genes associated	effective_domain_size	intersections
GO:BP	muscle cell fate commitment	GO:0042693	6.39751e-07	-6.19399	6.19399	19	104	6	0.0576923	21092	MYOD1,WNT3A,TBX2,TBX1,WT1,TBX5
GO:BP	cell fate determination	GO:0001709	9.85114e-08	-7.00651	7.00651	45	104	8	0.0769231	21092	MYOD1,WNT1,ISL1,TBX2,GATA6,NKX2-2,FOXG1,GATA3
GO:BP	striated muscle tissue development	GO:0014706	2.9208e-07	-6.5345	6.5345	235	104	13	0.125	21092	WNT3A,MSX1,MSC,RUNX1,ISL1,SHH,GATA5,TBX2,GATA6,TP73,WT1,TBX5,GATA4
GO:BP	inner ear development	GO:0048839	2.96529e-09	-8.52793	8.52793	204	104	14	0.134615	21092	WNT1,WNT3A,ALDH1A3,OTX1,SHH,MCOLN3,TBX2,ATP8B1,TBX1,DLX6,FOXG1,DLX5,GATA3,ESRP1
GO:BP	muscle cell differentiation	GO:0042692	1.00477e-07	-6.99793	6.99793	377	104	16	0.153846	21092	MYOD1,WNT1,WNT3A,MSX1,ISL1,SHH,TBX2,P2RX2,NPNT,TBX1,GATA6,KRT19,FOXF1,WT1,TBX5,GATA4
GO:BP	muscle tissue development	GO:0060537	1.62219e-11	-10.7899	10.7899	404	104	20	0.192308	21092	MYOD1,VGLL2,WNT3A,MSX1,MSC,RUNX1,ISL1,VAX1,SHH,GATA5,TBX2,EOMES,P2RX2,TBX1,GATA6,TP73,TCF21,WT1,TBX5,GATA4
GO:BP	regionalization	GO:0003002	1.58711e-18	-17.7994	17.7994	364	104	25	0.240385	21092	WNT1,WNT3A,MSX1,LMX1B,ALX4,DLX1,OTX1,FEZF1,ISL1,TBR1,LHX2,SHH,GATA5,DLX2,FOXA2,FOXA1,EOMES,TBX1,SIX3,NKX2-2,FOXG1,FOXF1,WT1,GATA4,NKX2-1
GO:BP	embryonic organ development	GO:0048568	1.61451e-18	-17.792	17.792	458	104	27	0.259615	21092	WNT1,WNT3A,MSX1,ALX4,ALDH1A3,GRHL2,OTX1,TAL1,SHH,DLX2,TBX2,EOMES,TBX1,DLX6,SIX3,FOXG1,DLX5,OSR2,SPINT1,GATA3,KRT19,FOXF1,HAND2,FOXE1,TCF21,GATA4,ST14
GO:BP	cell development	GO:0048468	9.73747e-18	-17.0116	17.0116	2142	104	48	0.461538	21092	PITX3,MYOD1,WNT3A,GDF7,POU4F2,LMX1A,RUNX1,GRHL2,DLX1,NKX6-1,NKX6-2,TAL1,FEZF1,ISL1,RASSF10,VAX1,TBR1,ARX,LHX2,SHH,LHX6,DLX2,COL15A1,FOXA1,ATP8B1,P2RX2,TBX1,CDH1,SIX3,NKX2-2,FOXG1,KDF1,DLX5,SPINT1,GATA3,KRT19,ITGB4,TP73,HAND2,BNC1,WT1,TBX5,FEV,LHX8,NPY,GATA4,ST14,NKX2-1
GO:BP	anatomical structure morphogenesis	GO:0009653	6.9922e-25	-24.1554	24.1554	2722	104	61	0.586538	21092	PITX3,MYOD1,WNT1,WNT3A,GDF7,POU4F2,MSX1,EVX2,LMX1A,ALX4,PAX9,RIPK4,RUNX1,ALDH1A3,GRHL2,DLX1,NKX6-1,OTX1,TAL1,FEZF1,ISL1,FOXQ1,VAX1,TLE2,TBR1,ARX,LHX2,SHH,GATA5,DLX2,COL15A1,TBX2,FOXA2,FOXA1,EOMES,ATP8B1,NPNT,TBX1,DLX6,SIX3,ESRP2,GATA6,SFRP5,FOXG1,KDF1,DLX5,OSR2,SPINT1,GATA3,KRT19,ITGB4,FOXF1,HAND2,FOXE1,TCF21,WT1,TBX5,LHX8,GATA4,ST14,NKX2-1
GO:BP	tissue development	GO:0009888	4.00881e-35	-34.397	34.397	1973	104	63	0.605769	21092	PITX3,MYOD1,VGLL2,WNT1,WNT3A,GDF7,POU4F2,MSX1,MCIDAS,ALX4,CCNO,MSC,PAX9,RIPK4,RUNX1,ALDH1A3,GRHL2,NKX6-1,NKX6-2,TAL1,LGALS3,ISL1,FOXQ1,VAX1,ARX,LHX2,SHH,GATA5,MCOLN3,DLX2,COL15A1,TBX2,FOXA2,FOXA1,EOMES,P2RX2,NPNT,TBX1,DLX6,SIX3,ESRP2,GATA6,NKX2-2,KDF1,DLX5,OSR2,SPINT1,GATA3,KRT19,ITGB4,ESRP1,FOXF1,TP73,HAND2,FOXE1,TCF21,BNC1,WT1,TBX5,NPY,GATA4,ST14,NKX2-1
GO:BP	regulation of RNA metabolic process	GO:0051252	2.58383e-27	-26.5877	26.5877	3775	104	72	0.692308	21092	PITX3,MYOD1,VGLL2,WNT1,WNT3A,GDF7,POU4F2,MSX1,EVX2,MCIDAS,LMX1A,LMX1B,ONECUT3,ALX4,MSC,PAX9,RIPK4,RUNX1,NFIX,GRHL2,DLX1,NKX6-1,OTX1,NKX6-2,TAL1,FEZF1,ISL1,FOXQ1,VAX1,TLE2,TBR1,ARX,LHX2,SHH,LHX6,GATA5,GALR1,DLX2,DMBX1,TBX2,FOXA2,FOXA1,EOMES,ATP8B1,NPNT,TBX1,CDH1,DLX6,SIX3,ESRP2,GATA6,SFRP5,NKX2-2,FOXG1,DLX5,OSR2,GATA3,ESRP1,DLX6-AS1,FOXF1,TP73,HAND2,RAX,FOXE1,TCF21,BNC1,WT1,TBX5,FEV,LHX8,GATA4,NKX…
GO:BP	animal organ development	GO:0048513	8.37424e-30	-29.0771	29.0771	3591	104	73	0.701923	21092	PRSS56,PITX3,MYOD1,VGLL2,WNT1,WNT3A,GDF7,POU4F2,MSX1,LMX1A,ALX4,MSC,CRH,PAX9,RUNX1,ALDH1A3,GRHL2,DLX1,NKX6-1,OTX1,NKX6-2,TAL1,FEZF1,ISL1,FOXQ1,VAX1,TLE2,TBR1,ARX,LHX2,SHH,LHX6,GATA5,MCOLN3,DLX2,DMBX1,TBX2,FOXA2,FOXA1,EOMES,ATP8B1,P2RX2,NPNT,TBX1,CDH1,DLX6,SIX3,ESRP2,GATA6,NKX2-2,FOXG1,KDF1,DLX5,OSR2,SPINT1,GATA3,KRT19,ITGB4,ESRP1,DLX6-AS1,FOXF1,TP73,HAND2,RAX,FOXE1,TCF21,WT1,TBX5,LHX8,NPY,GATA4,S…
GO:BP	anatomical structure development	GO:0048856	3.56512e-27	-26.4479	26.4479	5836	104	85	0.817308	21092	PRSS56,PITX3,MYOD1,VGLL2,WNT1,WNT3A,GDF7,POU4F2,MSX1,EVX2,MCIDAS,LMX1A,LMX1B,ALX4,CCNO,MSC,CRH,PAX9,RIPK4,RUNX1,CHRM2,ALDH1A3,GRHL2,DLX1,NKX6-1,OTX1,NKX6-2,TAL1,FEZF1,LGALS3,ISL1,RASSF10,FOXQ1,VAX1,TLE2,TBR1,ARX,LHX2,SHH,LHX6,GATA5,MCOLN3,DLX2,DMBX1,COL15A1,TBX2,FOXA2,FOXA1,EOMES,ATP8B1,P2RX2,NPNT,TBX1,CDH1,DLX6,SIX3,ESRP2,GATA6,SFRP5,NKX2-2,FOXG1,KDF1,DLX5,OSR2,SPINT1,GATA3,KRT19,ITGB4,ESRP1,DLX…
GO:BP	developmental process	GO:0032502	6.01266e-25	-24.2209	24.2209	6424	104	86	0.826923	21092	PRSS56,PITX3,MYOD1,VGLL2,WNT1,WNT3A,GDF7,POU4F2,MSX1,EVX2,MCIDAS,LMX1A,LMX1B,ALX4,CCNO,MSC,CRH,PAX9,RIPK4,RUNX1,GALNT3,CHRM2,ALDH1A3,GRHL2,DLX1,NKX6-1,OTX1,NKX6-2,TAL1,FEZF1,LGALS3,ISL1,RASSF10,FOXQ1,VAX1,TLE2,TBR1,ARX,LHX2,SHH,LHX6,GATA5,MCOLN3,DLX2,DMBX1,COL15A1,TBX2,FOXA2,FOXA1,EOMES,ATP8B1,P2RX2,NPNT,TBX1,CDH1,DLX6,SIX3,ESRP2,GATA6,SFRP5,NKX2-2,FOXG1,KDF1,DLX5,OSR2,SPINT1,GATA3,KRT19,ITGB4,ES…

## Sheet: BAMS CTCF
source	term_name	term_id	adjusted_p_value	log10FDR	negative_log10_of_adjusted_p_value	term_size	query_size	intersection_size	% genes associated	effective_domain_size	intersections
GO:BP	cell fate specification	GO:0001708	2.7e-11	-10.5686	10.5686	114	104	13	0.125	21092	WNT3A,ISL1,TBR1,SHH,TBX2,FOXA2,FOXA1,EOMES,TBX1,NKX2-2,ESRP1,TBX5,FEV
GO:BP	roof of mouth development	GO:0060021	3.72439e-14	-13.4289	13.4289	92	104	14	0.134615	21092	WNT3A,MSX1,ALX4,MSC,VAX1,SHH,TBX2,TBX1,DLX6,DLX5,OSR2,HAND2,FOXE1,TCF21
GO:BP	axon guidance	GO:0007411	1.63724e-09	-8.78589	8.78589	239	104	15	0.144231	21092	WNT3A,GDF7,POU4F2,LMX1A,FEZF1,ISL1,VAX1,TBR1,ARX,LHX2,SHH,FOXG1,DLX5,GATA3,NKX2-1
GO:BP	endocrine system development	GO:0035270	5.1423e-13	-12.2888	12.2888	139	104	15	0.144231	21092	CRH,NKX6-1,NKX6-2,ISL1,SHH,FOXA2,TBX1,CDH1,SIX3,GATA6,NKX2-2,GATA3,FOXE1,WT1,NKX2-1
GO:BP	mesenchyme development	GO:0060485	1.59544e-11	-10.7971	10.7971	301	104	18	0.173077	21092	WNT3A,MSX1,ISL1,SHH,GATA5,TBX2,FOXA2,FOXA1,EOMES,TBX1,GATA3,FOXF1,HAND2,TCF21,WT1,TBX5,GATA4,NKX2-1
GO:BP	regionalization	GO:0003002	1.58711e-18	-17.7994	17.7994	364	104	25	0.240385	21092	WNT1,WNT3A,MSX1,LMX1B,ALX4,DLX1,OTX1,FEZF1,ISL1,TBR1,LHX2,SHH,GATA5,DLX2,FOXA2,FOXA1,EOMES,TBX1,SIX3,NKX2-2,FOXG1,FOXF1,WT1,GATA4,NKX2-1
GO:BP	embryonic organ development	GO:0048568	1.61451e-18	-17.792	17.792	458	104	27	0.259615	21092	WNT1,WNT3A,MSX1,ALX4,ALDH1A3,GRHL2,OTX1,TAL1,SHH,DLX2,TBX2,EOMES,TBX1,DLX6,SIX3,FOXG1,DLX5,OSR2,SPINT1,GATA3,KRT19,FOXF1,HAND2,FOXE1,TCF21,GATA4,ST14
GO:BP	sensory organ development	GO:0007423	1.05531e-16	-15.9766	15.9766	595	104	28	0.269231	21092	PRSS56,PITX3,WNT1,WNT3A,POU4F2,MSX1,ALDH1A3,GRHL2,DLX1,OTX1,VAX1,LHX2,SHH,MCOLN3,DLX2,TBX2,ATP8B1,TBX1,DLX6,SIX3,FOXG1,DLX5,OSR2,GATA3,ESRP1,HAND2,RAX,WT1
GO:BP	head development	GO:0060322	2.69534e-20	-19.5694	19.5694	828	104	35	0.336538	21092	PITX3,WNT1,WNT3A,GDF7,MSX1,LMX1A,PAX9,ALDH1A3,GRHL2,DLX1,OTX1,FEZF1,ISL1,VAX1,TBR1,ARX,LHX2,SHH,LHX6,DLX2,DMBX1,EOMES,TBX1,CDH1,DLX6,SIX3,NKX2-2,FOXG1,DLX5,OSR2,DLX6-AS1,RAX,LHX8,NPY,NKX2-1
GO:BP	animal organ morphogenesis	GO:0009887	6.08056e-22	-21.2161	21.2161	1066	104	40	0.384615	21092	PITX3,WNT1,WNT3A,GDF7,MSX1,ALX4,PAX9,ALDH1A3,GRHL2,DLX1,NKX6-1,OTX1,ISL1,TLE2,TBR1,SHH,GATA5,DLX2,TBX2,FOXA1,NPNT,TBX1,DLX6,SIX3,ESRP2,GATA6,FOXG1,DLX5,OSR2,GATA3,ITGB4,FOXF1,HAND2,FOXE1,TCF21,WT1,TBX5,LHX8,GATA4,NKX2-1
GO:BP	epithelium development	GO:0060429	1.02573e-28	-27.989	27.989	1208	104	48	0.461538	21092	PITX3,WNT1,WNT3A,GDF7,MSX1,MCIDAS,ALX4,CCNO,RIPK4,ALDH1A3,GRHL2,NKX6-1,NKX6-2,LGALS3,FOXQ1,VAX1,ARX,LHX2,SHH,GATA5,MCOLN3,COL15A1,TBX2,FOXA1,NPNT,TBX1,DLX6,SIX3,ESRP2,GATA6,NKX2-2,KDF1,DLX5,SPINT1,GATA3,KRT19,ESRP1,FOXF1,TP73,HAND2,FOXE1,TCF21,WT1,TBX5,NPY,GATA4,ST14,NKX2-1
GO:BP	tissue development	GO:0009888	4.00881e-35	-34.397	34.397	1973	104	63	0.605769	21092	PITX3,MYOD1,VGLL2,WNT1,WNT3A,GDF7,POU4F2,MSX1,MCIDAS,ALX4,CCNO,MSC,PAX9,RIPK4,RUNX1,ALDH1A3,GRHL2,NKX6-1,NKX6-2,TAL1,LGALS3,ISL1,FOXQ1,VAX1,ARX,LHX2,SHH,GATA5,MCOLN3,DLX2,COL15A1,TBX2,FOXA2,FOXA1,EOMES,P2RX2,NPNT,TBX1,DLX6,SIX3,ESRP2,GATA6,NKX2-2,KDF1,DLX5,OSR2,SPINT1,GATA3,KRT19,ITGB4,ESRP1,FOXF1,TP73,HAND2,FOXE1,TCF21,BNC1,WT1,TBX5,NPY,GATA4,ST14,NKX2-1
GO:BP	system development	GO:0048731	2.99444e-22	-21.5237	21.5237	4369	104	71	0.682692	21092	PRSS56,PITX3,WNT1,WNT3A,GDF7,POU4F2,MSX1,LMX1A,LMX1B,ALX4,MSC,CRH,RUNX1,CHRM2,ALDH1A3,GRHL2,DLX1,NKX6-1,OTX1,NKX6-2,TAL1,FEZF1,ISL1,RASSF10,VAX1,TBR1,ARX,LHX2,SHH,LHX6,GATA5,MCOLN3,DLX2,DMBX1,COL15A1,TBX2,FOXA2,FOXA1,EOMES,ATP8B1,NPNT,TBX1,CDH1,DLX6,SIX3,ESRP2,GATA6,SFRP5,NKX2-2,FOXG1,DLX5,OSR2,SPINT1,GATA3,ITGB4,ESRP1,DLX6-AS1,FOXF1,TP73,HAND2,RAX,FOXE1,TCF21,WT1,TBX5,FEV,LHX8,NPY,GATA4,ST14,NKX…
GO:BP	animal organ development	GO:0048513	8.37424e-30	-29.0771	29.0771	3591	104	73	0.701923	21092	PRSS56,PITX3,MYOD1,VGLL2,WNT1,WNT3A,GDF7,POU4F2,MSX1,LMX1A,ALX4,MSC,CRH,PAX9,RUNX1,ALDH1A3,GRHL2,DLX1,NKX6-1,OTX1,NKX6-2,TAL1,FEZF1,ISL1,FOXQ1,VAX1,TLE2,TBR1,ARX,LHX2,SHH,LHX6,GATA5,MCOLN3,DLX2,DMBX1,TBX2,FOXA2,FOXA1,EOMES,ATP8B1,P2RX2,NPNT,TBX1,CDH1,DLX6,SIX3,ESRP2,GATA6,NKX2-2,FOXG1,KDF1,DLX5,OSR2,SPINT1,GATA3,KRT19,ITGB4,ESRP1,DLX6-AS1,FOXF1,TP73,HAND2,RAX,FOXE1,TCF21,WT1,TBX5,LHX8,NPY,GATA4,S…
GO:BP	developmental process	GO:0032502	6.01266e-25	-24.2209	24.2209	6424	104	86	0.826923	21092	PRSS56,PITX3,MYOD1,VGLL2,WNT1,WNT3A,GDF7,POU4F2,MSX1,EVX2,MCIDAS,LMX1A,LMX1B,ALX4,CCNO,MSC,CRH,PAX9,RIPK4,RUNX1,GALNT3,CHRM2,ALDH1A3,GRHL2,DLX1,NKX6-1,OTX1,NKX6-2,TAL1,FEZF1,LGALS3,ISL1,RASSF10,FOXQ1,VAX1,TLE2,TBR1,ARX,LHX2,SHH,LHX6,GATA5,MCOLN3,DLX2,DMBX1,COL15A1,TBX2,FOXA2,FOXA1,EOMES,ATP8B1,P2RX2,NPNT,TBX1,CDH1,DLX6,SIX3,ESRP2,GATA6,SFRP5,NKX2-2,FOXG1,KDF1,DLX5,OSR2,SPINT1,GATA3,KRT19,ITGB4,ES…

## Sheet: BAMS K27me3
source	term_name	term_id	adjusted_p_value	log10FDR	negative_log10_of_adjusted_p_value	term_size	query_size	intersection_size	% genes associated	effective_domain_size	intersections
GO:BP	telencephalon development	GO:0021537	8.93072e-07	-6.04911	6.04911	262	480	26	0.0541667	21092	SLC32A1,POU3F3,LHX2,UNCX,SLIT1,CDK5R2,NTRK2,NRG1,LRRK2,NEUROD1,DRD2,SLC1A2,FEZF1,OXTR,SCN5A,DRD1,AVPR1A,BCAN,NR2E1,FEZF2,EMX2,SIX3,MGARP,FGF8,DLX5,ALDH1A3
GO:BP	sensory organ morphogenesis	GO:0090596	4.57591e-08	-7.33952	7.33952	285	480	29	0.0604167	21092	PTF1A,VAX2,PAX2,GBX2,CDH23,TFAP2B,NTRK2,NEUROG1,MEGF11,TFAP2A,WNT1,NTN1,FOXF2,PRRX1,FOXE3,FZD5,COL8A2,GATA2,OSR1,ITGA8,OTX1,SIX3,FGF8,HMX3,WNT16,DLX5,GATA3,TBX2,ALDH1A3
GO:BP	extracellular matrix organization	GO:0030198	3.53205e-08	-7.45197	7.45197	321	480	31	0.0645833	21092	TNFRSF1B,NTNG2,MMP17,COL5A3,ADAMTS8,TCF15,FOXF2,SMPD3,FBLN5,CAV1,ACAN,PDGFRA,COL9A3,SPINT1,COL8A2,COL9A2,COL24A1,LOX,COL12A1,RUNX1,NID1,ITGA8,FOXC2,COL15A1,TLL1,FLRT2,COL23A1,HAS1,ADAMTSL5,NR2E1,COL4A3
GO:BP	eye development	GO:0001654	1.98176e-06	-5.70295	5.70295	399	480	32	0.0666667	21092	WNT7A,PTF1A,LHX2,VAX2,PAX2,WNT7B,POU4F2,SLC17A6,DLL4,TFAP2B,NTRK2,MEGF11,TFAP2A,CELF4,HPCA,NEUROD1,FOXF2,DRD2,BARHL2,PDGFRA,FOXE3,FZD5,COL8A2,FOXC2,NR2E1,SIX3,WNT16,FLT1,GATA3,VAX1,TBX2,ALDH1A3
GO:BP	embryonic organ morphogenesis	GO:0048562	2.60923e-14	-13.5835	13.5835	302	480	38	0.0791667	21092	HOXB1,LBX1,HOXB2,HOXC4,HOXB3,HOXA3,VAX2,PAX2,GBX2,DSCAML1,CDH23,NEUROG1,TFAP2A,NEUROD1,WNT1,NTN1,NDRG4,FOXF2,PRRX1,PDGFRA,FZD5,GATA2,OSR1,ITGA8,FOXC2,RUNX2,RNF207,ALX4,OTX1,SIX3,FGF8,HMX3,WNT16,TBX20,DLX5,GATA3,TBX2,ALDH1A3
GO:BP	regionalization	GO:0003002	4.21591e-13	-12.3751	12.3751	364	480	40	0.0833333	21092	HOXB1,WNT7A,HOXB2,PCDH8,LHX2,DLL3,HOXC4,HOXB3,HOXA3,VAX2,HES6,PAX2,WNT7B,GBX2,DSCAML1,CYP26C1,DLL4,NEUROG1,NEUROD1,TCF15,WNT1,SP8,FEZF1,FZD5,OSR1,HEY2,NBL1,FOXC2,TLL1,BHLHE40,ALX4,OTX1,HHIP,FEZF2,EMX2,SIX3,FGF8,TBX20,NKX3-1,BHLHE41
GO:BP	skeletal system development	GO:0001501	5.33133e-08	-7.27316	7.27316	544	480	41	0.0854167	21092	HOXB1,WNT7A,HOXB2,DLL3,HOXC4,UNCX,HOXB3,HOXA3,WNT7B,DSCAML1,NCAN,NEUROG1,TFAP2A,CHAD,TCF15,WNT1,WNT10B,SMPD3,FGF18,PRRX1,NPR3,ACAN,PDGFRA,PTGER4,COL9A2,PTHLH,OSR1,LOX,RUNX1,FOXC2,HAPLN3,TLL1,RUNX2,ALX4,BCAN,SFRP4,HHIP,FLI1,FGF8,GDF6,DLX5
GO:BP	pattern specification process	GO:0007389	2.58399e-15	-14.5877	14.5877	478	480	49	0.102083	21092	HOXB1,WNT7A,LBX1,HOXB2,PCDH8,IRX4,LHX2,DLL3,HOXC4,UNCX,HOXB3,HOXA3,VAX2,HES6,RIPPLY3,PAX2,WNT7B,GBX2,DSCAML1,CYP26C1,APC2,DLL4,NEUROG1,NEUROD1,TCF15,WNT1,NDRG4,SP8,FEZF1,FZD5,OSR1,HEY2,NBL1,FOXC2,TLL1,BHLHE40,RNF207,ALX4,OTX1,HHIP,FEZF2,EMX2,SIX3,FGF8,TBX20,TBX5,NKX3-1,TBX2,BHLHE41
GO:BP	cell projection morphogenesis	GO:0048858	9.18068e-12	-11.0371	11.0371	652	480	52	0.108333	21092	WNT7A,PHOX2B,GBX1,ADORA2A,LHX2,EVX1,VAX2,CPNE9,ROBO3,SLIT1,PAX2,CSPG5,WNT7B,GBX2,DSCAML1,UNC5A,POU4F2,SKOR2,SYT2,NTRK1,NTNG2,CACNG7,CHRNA3,CDK5R2,HECW1,NRCAM,NTRK2,NRN1,LRRK2,UNC13A,OLFM1,NTN1,LHX9,LPAR3,SPTBN4,ADGRB1,MAPT,DRD2,SHANK1,BARHL2,TLX2,FEZF1,NGEF,CPNE5,NBL1,FLRT2,NR2E1,FEZF2,DLX5,GATA3,VAX1,EDN3
GO:BP	sensory organ development	GO:0007423	4.03352e-16	-15.3943	15.3943	595	480	56	0.116667	21092	WNT7A,PHOX2B,PTF1A,WNT10A,LHX2,VAX2,PAX2,WNT7B,GBX2,POU4F2,ESRRB,SLC17A6,CDH23,DLL4,KCNK2,TFAP2B,NTRK2,NEUROG1,MEGF11,TFAP2A,CELF4,HPCA,NEUROD1,TCF15,WNT1,NTN1,KCNK3,FOXF2,WNT10B,DRD2,BARHL2,PRRX1,PDGFA,PDGFRA,FOXE3,FZD5,COL8A2,GATA2,OSR1,HEY2,ITGA8,FOXC2,CXCL14,OTX1,NR2E1,SIX3,FGF8,HMX3,WNT16,DLX5,FLT1,MCOLN3,GATA3,VAX1,TBX2,ALDH1A3
GO:BP	embryo development	GO:0009790	1.81148e-09	-8.74197	8.74197	1135	480	67	0.139583	21092	HOXB1,WNT7A,LBX1,HOXB2,PCDH8,LHX2,DLL3,HOXC4,HOXB3,EVX1,HOXA3,VAX2,RIPPLY3,PAX2,WNT7B,GBX2,DSCAML1,CDH23,DLL4,NEUROG1,TFAP2A,CELF4,NEUROD1,TCF15,WNT1,NTN1,NDRG4,FOXF2,EYA2,PRRX1,TLX2,FOXD3,SP8,PDGFA,PDGFRA,SOX7,IGF2,SPINT1,FZD5,GATA2,ADM,OSR1,COL12A1,HEY2,ITGA8,DSC3,FOXC2,NR5A2,RUNX2,LBX2,RNF207,ALX4,EPAS1,OTX1,SIX3,FGF8,HMX3,WNT16,TBX20,TBX5,GATA6,DLX5,FLT1,GATA3,NKX3-1,TBX2,ALDH1A3
GO:BP	head development	GO:0060322	1.51859e-17	-16.8186	16.8186	828	480	69	0.14375	21092	HOXB1,WNT7A,PHOX2B,GSX1,PTF1A,OTP,SLC32A1,POU3F3,HOXB2,LHX2,UNCX,HOXB3,VAX2,CDH22,CLDN5,OLIG2,SLIT1,SEZ6,PAX2,WNT7B,GBX2,DSCAML1,SSTR1,SKOR2,CBLN1,KCNC1,PHOX2A,CDK5R2,NRCAM,TTBK1,INHBB,NTRK2,SHANK2,GRIN2D,NRG1,LRRK2,MAST1,TRABD2A,HPCA,NEUROD1,WNT1,NDRG4,KCNK3,INA,DRD2,SLC1A2,PADI2,FEZF1,OXTR,PDGFRA,SCN5A,SLC6A17,GATA2,DRD1,AVPR1A,DLX6-AS1,ITGA8,BCAN,OTX1,NR2E1,FEZF2,EMX2,SIX3,MGARP,FGF8,HMX3,DLX5…
GO:BP	cell-cell signaling	GO:0007267	5.17033e-32	-31.2865	31.2865	1663	480	127	0.264583	21092	WNT7A,SLC6A5,ADORA2A,SLC32A1,NTSR1,RASD2,WNT10A,PCDH8,SLC6A1,NOS1,HIC1,VAX2,GALR1,VIPR2,CRH,OPRK1,KCNA2,RIMS4,SEZ6,CSPG5,GRIK3,WNT7B,HRH3,CBLN2,GAD2,KCNN1,SYT2,NTRK1,CBLN1,PTPRN2,GRM4,SNCB,APC2,TNFRSF1B,GRIA2,SLC17A6,NTNG2,CHRNA4,CRHR2,CHAT,CACNG7,CHRNA3,SORCS2,NPTX2,HECW1,ADCY8,DLGAP3,TFAP2B,MAFA,SHISA7,BEGAIN,INHBB,NTRK2,SLC8A2,SHANK2,SYT6,CPLX1,GRIN2D,NRG1,AMER2,LRRK2,UNC13A,CELF4,TRABD2A,TRH,…
GO:BP	anatomical structure morphogenesis	GO:0009653	2.7426e-28	-27.5618	27.5618	2722	480	160	0.333333	21092	HOXB1,WNT7A,PHOX2B,LBX1,EVX2,PTF1A,TMEM176B,GBX1,ADORA2A,WNT10A,FOXI2,HOXB2,PCDH8,IRX4,LHX2,NOS1,DLL3,HOXC4,UNCX,HOXB3,EVX1,HOXA3,VAX2,CDH22,CPNE9,CLDN5,ROBO3,SLIT1,KCNA2,PAX2,CSPG5,WNT7B,GBX2,DSCAML1,UNC5A,POU4F2,SKOR2,ONECUT1,SYT2,NTRK1,CBLN1,TNFRSF1B,SLC17A6,NTNG2,CDH23,PHOX2A,DLL4,CACNG7,CHRNA3,CDK5R2,HECW1,NRCAM,TFAP2B,TPPP,NTRK2,ONECUT2,NEUROG1,NRN1,MEGF11,NRG1,TFAP2A,LRRK2,CHAD,UNC13A,NEUR…
GO:BP	developmental process	GO:0032502	7.48128e-39	-38.126	38.126	6424	480	289	0.602083	21092	HOXB1,WNT7A,PHOX2B,LBX1,EVX2,GSX1,PTF1A,TMEM176B,PRDM13,OTP,OLIG3,PRDM8,GBX1,ADORA2A,SLC32A1,WNT10A,OLIG1,FOXI2,POU3F3,HOXB2,PCDH8,IRX4,LHX2,NOS1,DLL3,SCRT1,HOXC4,UNCX,C1QL4,HOXB3,EVX1,HOXA3,VAX2,HES6,IRX6,C1QL1,CDH22,CPNE9,CRH,CLDN5,ROBO3,OLIG2,PRDM12,RIPPLY3,SLIT1,CYP26A1,NEUROG2,TLX3,KCNA2,SEZ6,INSM1,PAX2,CSPG5,ELAVL3,BCL6B,DNER,TMEM176A,WNT7B,EBF2,GBX2,DSCAML1,UNC5A,CBLN2,CYP26C1,POU4F2,RBFOX…
